# Supplementary material for: Integration of the proteome and transcriptome reveals multiple levels of gene regulation in the rice dl2 mutant
Source: Front Plant Sci. 2015 Jun 17;6:351. doi: 10.3389/fpls.2015.00351 (PMC4469824; doi:10.3389/fpls.2015.00351)
Supplement: Table S2 — 141 DEPs (differentially expressed proteins) (P < 0.05, and the fold change ≥1.6). [file Table2.XLS]

## Sheet: Sheet1
Protein	Description	Sameset	Pep_num	Score	Quantition(M1R_M2R/W1R_W2R)	Sig	diff_Protein
LOC_Os02g49320.1	protein|sucrase-related, putative, expressed		6	154	0.538	*	-
LOC_Os06g05180.3	protein|coatomer subunit beta, putative, expressed		3	75	0.585	*	-
LOC_Os06g12580.1	protein|pro-resilin precursor, putative, expressed		13	291	2.47	*	+
LOC_Os02g32980.1	protein|Cupin domain containing protein, expressed		6	143	0.589	*	-
LOC_Os05g50480.1	protein|protein of unknown function DUF1296 domain containing protein, expressed		6	293	1.609	*	+
LOC_Os08g25090.1	protein|co-chaperone GrpE protein, putative, expressed	LOC_Os08g25090.2	5	107	1.689	*	+
LOC_Os02g24330.1	protein|eukaryotic translation initiation factor 4B, putative, expressed	LOC_Os02g24330.2	3	99	1.761	*	+
LOC_Os03g08480.1	protein|rho termination factor, N-terminal domain containing protein, expressed	LOC_Os03g08480.2	3	94	1.673	*	+
LOC_Os06g06290.1	protein|GDSL-like lipase/acylhydrolase, putative, expressed		17	344	0.386	*	-
LOC_Os03g15920.1	protein|expressed protein	LOC_Os03g15920.2 LOC_Os03g15920.3	9	230	2.823	*	+
LOC_Os06g05080.1	protein|cytochrome c oxidase subunit 5B, mitochondrial precursor, putative, expressed		5	145	1.684	*	+
LOC_Os03g60360.1	protein|protein kinase PKN/PRK1, effector, putative, expressed		2	114	1.905	*	+
LOC_Os06g02780.1	protein|aspartic protease, putative, expressed		41	721	0.599	*	-
LOC_Os04g54410.1	protein|expressed protein		7	165	2.059	*	+
LOC_Os03g11220.1	protein|keratin, type I cytoskeletal 9, putative, expressed		5	173	1.706	*	+
LOC_Os06g02900.1	protein|aspartic proteinase nepenthesin-2 precursor, putative, expressed		10	438	0.452	*	-
LOC_Os09g23730.1	protein|HMG-Y-related protein A, putative, expressed		3	111	2.358	*	+
LOC_Os01g55830.1	protein|glutathione S-transferase, putative, expressed		3	90	0.622	*	-
LOC_Os08g02340.1	protein|60S acidic ribosomal protein, putative, expressed	LOC_Os08g02340.2	3	159	1.69	*	+
LOC_Os02g42320.2	protein|peptidase, T1 family, putative, expressed	LOC_Os02g42320.3	4	110	0.575	*	-
LOC_Os01g02090.1	protein|expressed protein	LOC_Os01g02090.2	4	150	2.036	*	+
LOC_Os04g37580.1	protein|cation transport regulator-like protein 1, putative, expressed		4	161	3.982	*	+
LOC_Os02g01030.1	protein|tetratricopeptide repeat domain containing protein, expressed	LOC_Os02g01030.2 LOC_Os02g01030.3 LOC_Os02g01030.4	11	314	1.672	*	+
LOC_Os08g02390.1	protein|RNA recognition motif containing protein, putative, expressed		2	99	1.652	*	+
LOC_Os06g45660.1	protein|histidine triad family protein, putative, expressed		10	316	1.619	*	+
LOC_Os03g63480.1	protein|ankyrin repeat domain containing protein, expressed		13	651	1.705	*	+
LOC_Os05g04500.1	protein|peroxidase precursor, putative, expressed		8	207	0.453	*	-
LOC_Os05g15770.1	protein|glycosyl hydrolase, putative, expressed		15	341	0.584	*	-
LOC_Os05g09400.1	protein|30S ribosomal protein S31, chloroplast precursor, putative, expressed	LOC_Os05g09400.2 LOC_Os05g09400.3	8	182	4.249	*	+
LOC_Os04g40400.1	protein|eukaryotic translation initiation factor 4B, putative, expressed		14	390	2.52	*	+
LOC_Os09g19734.3	protein|isochorismate synthase 1, chloroplast precursor, putative, expressed		39	1188	0.562	*	-
LOC_Os12g39360.1	protein|aspartic proteinase nepenthesin precursor, putative, expressed		4	143	1.797	*	+
LOC_Os12g32240.1	protein|eukaryotic translation initiation factor 5A, putative, expressed		2	67	0.622	*	-
LOC_Os06g12600.1	protein|kinase, pfkB family, putative, expressed		10	258	1.889	*	+
LOC_Os03g62630.1	protein|ribosomal protein S6, putative, expressed		5	153	1.671	*	+
LOC_Os02g15660.1	protein|tetratricopeptide repeat, putative, expressed		18	578	1.721	*	+
LOC_Os08g14440.2	protein|uridylyltransferase-related, putative, expressed		5	573	2.388	*	+
LOC_Os02g02400.1	protein|catalase isozyme A, putative, expressed	LOC_Os02g02400.2	28	821	0.497	*	-
LOC_Os10g30870.1	protein|expressed protein		20	815	1.638	*	+
LOC_Os01g08410.1	protein|early fruit mRNA, putative, expressed		6	218	2.137	*	+
LOC_Os07g43560.1	protein|TKL_IRAK_DUF26-lc.24 - DUF26 kinases have homology to DUF26 containing loci, expressed		11	271	0.319	*	-
LOC_Os02g55060.1	protein|cytochrome b5-like Heme/Steroid binding domain containing protein, expressed	LOC_Os02g55060.2	7	217	1.661	*	+
LOC_Os02g04100.1	protein|peptidase, T1 family, putative, expressed		4	122	0.586	*	-
LOC_Os01g57570.1	protein|NADPH-dependent FMN reductase domain containing protein, expressed		10	256	0.563	*	-
LOC_Os01g68480.1	protein|thioredoxin, putative, expressed		10	216	2.163	*	+
LOC_Os07g13969.1	protein|expressed protein		4	178	1.79	*	+
LOC_Os08g44290.1	protein|RNA recognition motif containing protein, putative, expressed		11	228	1.769	*	+
LOC_Os01g68790.2	protein|RNA recognition motif containing protein, putative, expressed	LOC_Os01g68790.3	7	337	1.933	*	+
LOC_Os05g33620.1	protein|expressed protein		7	222	1.733	*	+
LOC_Os07g07340.1	protein|glucan endo-1,3-beta-glucosidase precursor, putative, expressed		11	220	0.556	*	-
LOC_Os01g16240.1	protein|OsCam1-3 - Calmodulin, expressed	LOC_Os03g20370.1 LOC_Os05g41210.1 LOC_Os07g48780.1	3	178	1.867	*	+
LOC_Os02g39930.1	protein|OsTIL-1 Temperature-induced lipocalin-1, expressed		6	141	1.605	*	+
LOC_Os05g28190.1	protein|ranBP1 domain containing protein, expressed		17	512	1.88	*	+
LOC_Os06g16430.1	protein|FHA domain containing protein, putative, expressed		3	123	2.993	*	+
LOC_Os07g38360.2	protein|expressed protein		16	556	1.618	*	+
LOC_Os07g44650.1	protein|LYR motif containing protein, putative, expressed		3	81	0.463	*	-
LOC_Os07g34570.1	protein|FAD dependent oxidoreductase domain containing protein, expressed	LOC_Os07g34570.2	15	605	1.881	*	+
LOC_Os06g35520.1	protein|peroxidase precursor, putative, expressed		3	80	0.475	*	-
LOC_Os06g51250.1	protein|EF hand family protein, putative, expressed		9	147	1.769	*	+
LOC_Os08g33190.1	protein|linker histone H1 and H5 family protein, expressed		10	274	2.638	*	+
LOC_Os04g35170.1	protein|expressed protein		2	70	1.656	*	+
LOC_Os09g39060.1	protein|vignain precursor, putative, expressed		18	443	0.269	*	-
LOC_Os04g39040.1	protein|UBA and UBX domain-containing protein, putative, expressed		14	680	1.706	*	+
LOC_Os06g16640.1	protein|carboxyl-terminal peptidase, putative, expressed		4	191	0.113	*	-
LOC_Os06g01680.1	protein|expressed protein	LOC_Os06g01680.2 LOC_Os06g01680.3 LOC_Os06g01680.4	4	94	2.281	*	+
LOC_Os04g54810.1	protein|beta-D-xylosidase, putative, expressed		17	213	0.603	*	-
LOC_Os04g01590.1	protein|arginase, putative, expressed		2	49	1.614	*	+
LOC_Os03g10510.1	protein|outer mitochondrial membrane porin, putative, expressed		18	339	0.489	*	-
LOC_Os03g61090.1	protein|expressed protein		9	243	1.616	*	+
LOC_Os07g36940.1	protein|eukaryotic translation initiation factor 4G, putative, expressed	LOC_Os07g36940.2	14	443	1.661	*	+
LOC_Os01g22352.1	protein|peroxidase precursor, putative, expressed		3	73	0.483	*	-
LOC_Os06g22960.1	protein|aquaporin protein, putative, expressed		7	192	0.547	*	-
LOC_Os11g02424.2	protein|LTPL9 - Protease inhibitor/seed storage/LTP family protein precursor, expressed	LOC_Os12g02340.1	5	200	1.62	*	+
LOC_Os01g13210.1	protein|salt stress root protein RS1, putative, expressed	LOC_Os01g13210.2	18	415	1.928	*	+
LOC_Os03g58470.1	protein|retrotransposon protein, putative, Ty3-gypsy subclass, expressed		9	106	0.477	*	-
LOC_Os10g41030.1	protein|agenet domain containing protein, putative, expressed	LOC_Os10g41030.2	8	195	1.761	*	+
LOC_Os03g40830.1	protein|OsSub30 - Putative Subtilisin homologue, expressed		6	225	0.581	*	-
LOC_Os12g08730.1	protein|thioredoxin, putative, expressed		33	693	1.691	*	+
LOC_Os12g10580.1	protein|ribulose bisphosphate carboxylase large chain precursor, putative, expressed		4	8172	0.492	*	-
LOC_Os03g38950.1	protein|chloroplast post-illumination chlorophyll fluorescence increase protein, putative, expressed	LOC_Os03g38950.2	3	71	1.666	*	+
LOC_Os03g27290.1	protein|cytochrome c oxidase subunit, putative, expressed		18	431	1.768	*	+
LOC_Os09g39550.1	protein|expressed protein		4	241	1.747	*	+
LOC_Os02g30730.1	protein|SART-1 family protein, putative, expressed	LOC_Os02g30730.2	2	55	1.733	*	+
LOC_Os05g48820.1	protein|DDT, putative, expressed		2	42	1.935	*	+
LOC_Os07g46750.1	protein|elongation factor protein, putative, expressed		13	473	1.615	*	+
LOC_Os07g05570.1	protein|ERD4 protein, putative, expressed	LOC_Os07g05570.2	8	105	0.615	*	-
LOC_Os01g49330.1	protein|formyl transferase, putative, expressed		2	74	0.6	*	-
LOC_Os06g15360.1	protein|RAD23 DNA repair protein, putative, expressed	LOC_Os06g15360.2	16	649	1.732	*	+
LOC_Os06g09679.1	protein|chaperonin, putative, expressed	LOC_Os06g09679.2 LOC_Os06g09688.1	36	1023	1.736	*	+
LOC_Os02g05310.1	protein|splicing factor 3B subunit 1, putative, expressed	LOC_Os02g05310.2 LOC_Os02g05310.3 LOC_Os02g05310.4	5	208	2.41	*	+
LOC_Os11g02400.1	protein|LTPL8 - Protease inhibitor/seed storage/LTP family protein precursor, expressed	LOC_Os11g02400.2 LOC_Os12g02330.2	7	279	2.442	*	+
LOC_Os06g25010.1	protein|glycosyl hydrolase, putative, expressed		2	54	0.525	*	-
LOC_Os11g44810.1	protein|auxin-repressed protein, putative, expressed	LOC_Os11g44810.2	10	328	1.982	*	+
LOC_Os01g10950.1	protein|peptide-N4-asparagine amidase A, putative, expressed		4	129	0.563	*	-
LOC_Os01g05010.1	protein|mitochondrial glycoprotein, putative, expressed		4	81	1.823	*	+
LOC_Os08g13920.1	protein|glycosyl hydrolases family 16, putative, expressed		15	385	0.506	*	-
LOC_Os01g46710.1	protein|transposon protein, putative, CACTA, En/Spm sub-class, expressed		5	174	1.675	*	+
LOC_Os02g02550.1	protein|peptidyl-prolyl cis-trans isomerase, FKBP-type, putative, expressed		15	454	2.042	*	+
LOC_Os03g22340.1	protein|60S ribosomal protein L22-2, putative, expressed		6	274	1.621	*	+
LOC_Os11g02630.1	protein|expressed protein	LOC_Os12g02550.1	4	67	0.554	*	-
LOC_Os03g58940.1	protein|LTPL83 - Protease inhibitor/seed storage/LTP family protein precursor, putative, expressed		2	72	1.952	*	+
LOC_Os12g42980.1	protein|cysteine synthase, putative, expressed		23	931	0.384	*	-
LOC_Os07g09800.1	protein|expressed protein		14	437	2.139	*	+
LOC_Os01g17430.1	protein|coatomer subunit beta-1, putative, expressed		2	97	0.539	*	-
LOC_Os02g52250.1	protein|SKIP/SNW domain containing protein, expressed		8	172	2.192	*	+
LOC_Os01g47780.1	protein|fasciclin domain containing protein, expressed		6	151	1.784	*	+
LOC_Os10g02040.1	protein|peroxidase precursor, putative, expressed	LOC_Os10g02040.2	7	176	0.456	*	-
LOC_Os09g31080.1	protein|induced stolen tip protein TUB8, putative, expressed	LOC_Os09g31080.3	8	333	4.428	*	+
LOC_Os03g54130.1	protein|cysteine protease 1 precursor, putative, expressed		4	206	0.607	*	-
LOC_Os02g34510.1	protein|vacuolar ATP synthase, putative, expressed	LOC_Os05g01560.1 LOC_Os05g01560.2 LOC_Os11g06890.1 LOC_Os11g06890.2 LOC_Os12g07140.1	6	130	0.414	*	-
LOC_Os05g45660.2	protein|plasminogen activator inhibitor 1 RNA-binding protein, putative, expressed		9	255	1.617	*	+
LOC_Os01g19740.1	protein|calvin cycle protein CP12, putative, expressed		4	78	4.008	*	+
LOC_Os09g04790.1	protein|PAP fibrillin family domain containing protein, expressed		7	330	1.662	*	+
LOC_Os08g32870.1	protein|aldehyde dehydrogenase, putative, expressed		4	78	0.174	*	-
LOC_Os01g09890.1	protein|translation initiation factor SUI1, putative, expressed		4	173	1.827	*	+
LOC_Os02g43500.1	protein|OR, putative, expressed		3	75	1.919	*	+
LOC_Os06g49160.1	protein|thylakoid lumenal 16.5 kDa protein, chloroplast precursor, putative, expressed		16	312	1.916	*	+
LOC_Os06g09610.1	protein|peroxiredoxin, putative, expressed	LOC_Os06g09610.2	19	616	1.975	*	+
LOC_Os05g35470.1	protein|dienelactone hydrolase family protein, expressed		7	225	0.477	*	-
LOC_Os07g08960.1	protein|RNA recognition motif containing protein, expressed		11	772	1.945	*	+
LOC_Os03g60790.1	protein|heat shock protein DnaJ, putative, expressed	LOC_Os03g60790.3	2	146	2.369	*	+
LOC_Os01g73170.1	protein|peroxidase precursor, putative, expressed		14	268	0.581	*	-
LOC_Os07g05360.1	protein|photosystem II 10 kDa polypeptide, chloroplast precursor, putative, expressed		8	232	0.263	*	-
LOC_Os04g35900.1	protein|translocon Tic40, putative, expressed		35	903	1.612	*	+
LOC_Os01g07780.1	protein|embryo-specific 3, putative, expressed		4	132	0.546	*	-
LOC_Os05g33510.1	protein|peptide methionine sulfoxide reductase msrB, putative, expressed		8	234	8.608	*	+
LOC_Os03g29770.1	protein|EF hand family protein, expressed	LOC_Os11g30180.1	3	122	1.843	*	+
LOC_Os04g39610.1	protein|glycerophosphoryl diester phosphodiesterase family protein, putative, expressed	LOC_Os04g39610.2	3	62	0.6	*	-
LOC_Os03g19890.1	protein|NADH dehydrogenase 1 alpha subcomplex subunit 5, putative, expressed		7	143	1.969	*	+
LOC_Os06g36710.1	protein|transposon protein, putative, CACTA, En/Spm sub-class, expressed		5	119	2.385	*	+
LOC_Os02g55120.1	protein|translation initiation factor IF-3, putative, expressed		5	158	1.81	*	+
LOC_Os01g64680.1	protein|bolA, putative, expressed		3	154	1.856	*	+
LOC_Os01g52390.1	protein|plasminogen activator inhibitor 1 RNA-binding protein, putative, expressed		5	119	2.101	*	+
LOC_Os02g57670.1	protein|ribosomal L9, putative, expressed		18	300	1.795	*	+
LOC_Os07g30670.1	protein|2Fe-2S iron-sulfur cluster binding domain containing protein, expressed	LOC_Os07g30670.2	9	315	1.899	*	+
LOC_Os02g14440.1	protein|peroxidase precursor, putative, expressed		21	672	0.614	*	-
LOC_Os08g12800.1	protein|glucan endo-1,3-beta-glucosidase precursor, putative, expressed		2	113	0.419	*	-
LOC_Os07g22930.2	protein|starch synthase, putative, expressed	LOC_Os07g22930.3 LOC_Os07g22930.4	6	147	3.424	*	+
LOC_Os02g43020.1	protein|heat shock protein STI, putative, expressed		25	557	2.128	*	+
LOC_Os12g07650.1	protein|OsGrx_S16 - glutaredoxin subgroup II, expressed		14	290	2.027	*	+
LOC_Os10g32680.1	protein|expressed protein		2	44	1.831	*	+
