# Supplementary material for: Integration of the proteome and transcriptome reveals multiple levels of gene regulation in the rice dl2 mutant
Source: Front Plant Sci. 2015 Jun 17;6:351. doi: 10.3389/fpls.2015.00351 (PMC4469824; doi:10.3389/fpls.2015.00351)
Supplement: Table S3 — A total of 98 DEGs (differentially expressed genes) (p-values < 0.05, and the fold change ≥ 2.0, Q ≥ 0.8). [file Table3.XLS]

GeneID	Descrption	log2Ratio(M1R_M2R/W1R_W2R)	Qvalue	GO Component	GO Function	GO Process	blast nr
LOC_Os03g56930.1		8.116408409	0.990303488	-	-	-	-
LOC_Os03g44150.1		-6.598952965	0.910307266	GO:0043231//intracellular membrane-bounded organelle	GO:0008483//transaminase activity;GO:0046914//transition metal ion binding;GO:0048037//cofactor binding	GO:0006527//arginine catabolic process;GO:0006591//ornithine metabolic process;GO:0006972//hyperosmotic response;GO:0006560//proline metabolic process	gi|222625445|gb|EEE59577.1|/0/hypothetical protein OsJ_11874 [Oryza sativa Japonica Group]
LOC_Os01g10400.1	ornithine aminotransferase	-12.67021364	0.98614784	-	GO:0043169//cation binding	-	gi|297723815|ref|NP_001174271.1|/1.15679e-11/Os05g0202800 [Oryza sativa Japonica Group]
LOC_Os12g24800.1	nine-cis-epoxycarotenoid dioxygenase4	4.045859608	0.801410402	GO:0009570//chloroplast stroma	GO:0005488//binding	-	gi|115488398|ref|NP_001066686.1|/0/Os12g0435200 [Oryza sativa Japonica Group]
LOC_Os03g25960.1	RNA recognition motif family protein	-9.30833903	0.828831381	GO:0032991//macromolecular complex;GO:0009532//plastid stroma;GO:0009526//plastid envelope;GO:0009534//chloroplast thylakoid	GO:0008187//poly-pyrimidine tract binding	GO:0006952//defense response;GO:0006396//RNA processing;GO:0009725//response to hormone stimulus	gi|115453241|ref|NP_001050221.1|/2.84034e-100/Os03g0376600 [Oryza sativa Japonica Group]
LOC_Os02g18115.1		9.233619677	0.821496033	GO:0043231//intracellular membrane-bounded organelle	-	-	gi|297721073|ref|NP_001172899.1|/1.09338e-64/Os02g0282301 [Oryza sativa Japonica Group]
LOC_Os11g35710.1	Cycloartenol synthase	9.959277506	0.886286362	GO:0043231//intracellular membrane-bounded organelle	GO:0016853//isomerase activity	-	gi|115485919|ref|NP_001068103.1|/0/Os11g0562100 [Oryza sativa Japonica Group]
LOC_Os05g33520.1		13.00658906	0.98888679	GO:0009536//plastid	-	GO:0010726;GO:0002239//response to oomycetes	gi|115463807|ref|NP_001055503.1|/1.70206e-90/Os05g0404400 [Oryza sativa Japonica Group]
LOC_Os10g10149.1		9.272629785	0.825746128	GO:0043231//intracellular membrane-bounded organelle	-	-	gi|115481314|ref|NP_001064250.1|/4.24736e-87/Os10g0181100 [Oryza sativa Japonica Group]
LOC_Os01g35830.1		-10.74483384	0.935870797	-	-	-	gi|222618623|gb|EEE54755.1|/1.01883e-116/hypothetical protein OsJ_02121 [Oryza sativa Japonica Group]
LOC_Os08g32570.1		-9.921097088	0.882854804	-	-	-	gi|37573086|dbj|BAC98656.1|/4.4123e-42/hypothetical protein [Oryza sativa Japonica Group]
LOC_Os11g45750.1	NB-ARC domain containing protein	9.339850003	0.831948117	-	GO:0005488//binding	-	gi|115486647|ref|NP_001068467.1|/0/Os11g0684100 [Oryza sativa Japonica Group]
LOC_Os10g15164.1		9.120237877	0.809847626	-	-	-	gi|115481462|ref|NP_001064324.1|/6.11687e-49/Os10g0212100 [Oryza sativa Japonica Group]
LOC_Os06g48560.1		-12.64239021	0.985675608	-	-	-	gi|53791872|dbj|BAD53994.1|/0/putative 10-deacetylbaccatin III-10-O-acetyl transferase [Oryza sativa Japonica Group]
LOC_Os11g05700.1	ABC transporter family protein	-10.77602172	0.937318977	GO:0031224//intrinsic to membrane;GO:0031410//cytoplasmic vesicle	GO:0017111//nucleoside-triphosphatase activity;GO:0016491//oxidoreductase activity;GO:0015405;GO:0032559	GO:0006810//transport;GO:0009207	gi|218185275|gb|EEC67702.1|/0/hypothetical protein OsI_35171 [Oryza sativa Indica Group]
LOC_Os12g05290.1	retrotransposon protein	9.796039609	0.872717542	-	-	-	gi|77553001|gb|ABA95797.1|/0/retrotransposon protein, putative, unclassified [Oryza sativa Japonica Group]
LOC_Os01g26039.1		-9.567956075	0.853733787	GO:0009570//chloroplast stroma	GO:0016747//transferase activity, transferring acyl groups other than amino-acyl groups	-	gi|115436538|ref|NP_001043027.1|/0/Os01g0362100 [Oryza sativa Japonica Group]
LOC_Os02g04900.1		-9.913637428	0.882414054	GO:0043231//intracellular membrane-bounded organelle	-	-	gi|42409317|dbj|BAD10578.1|/0/hypothetical protein [Oryza sativa Japonica Group]
LOC_Os10g16870.1	Zinc knuckle family protein	9.889503963	0.880714016	-	GO:0046872//metal ion binding	-	gi|31431039|gb|AAP52877.1|/0/Zinc knuckle family protein [Oryza sativa Japonica Group]
LOC_Os05g11064.1		-11.30663136	0.958160181	GO:0043231//intracellular membrane-bounded organelle	-	-	gi|19571132|dbj|BAB86556.1|/1.00644e-17/reverse transcriptase-like protein [Oryza sativa Japonica Group]
LOC_Os05g04520.1		10.28886607	0.910244302	-	GO:0004702//receptor signaling protein serine/threonine kinase activity;GO:0032559	GO:0006464//cellular protein modification process	gi|115461953|ref|NP_001054576.1|/0/Os05g0135800 [Oryza sativa Japonica Group]
LOC_Os06g16640.1		-9.370687407	0.834781514	GO:0031410//cytoplasmic vesicle	-	-	gi|55296403|dbj|BAD68526.1|/0/carboxyl-terminal peptidase-like [Oryza sativa Japonica Group]
LOC_Os04g50700.1		-7.027452846	0.941915376	-	-	GO:0006950//response to stress	gi|116311046|emb|CAH67977.1|/1.56342e-78/OSIGBa0142I02-OSIGBa0101B20.20 [Oryza sativa Indica Group]
LOC_Os08g26840.1		-9.63481105	0.859211686	-	-	-	gi|115476052|ref|NP_001061622.1|/0/Os08g0356700 [Oryza sativa Japonica Group]
LOC_Os12g30120.1	retrotransposon protein	9.845490051	0.877345422	GO:0043231//intracellular membrane-bounded organelle	-	-	gi|77555740|gb|ABA98536.1|/0/retrotransposon protein, putative, unclassified [Oryza sativa Japonica Group]
LOC_Os08g12840.1		-9.210671344	0.819638585	GO:0030312//external encapsulating structure;GO:0009536//plastid	GO:0019171//3-hydroxyacyl-[acyl-carrier-protein] dehydratase activity	GO:0006631//fatty acid metabolic process;GO:0050832//defense response to fungus;GO:0008654//phospholipid biosynthetic process	gi|125560596|gb|EAZ06044.1|/7.43517e-166/hypothetical protein OsI_28286 [Oryza sativa Indica Group]
LOC_Os02g05000.1		-10.65731845	0.931242917	-	-	-	gi|115444171|ref|NP_001045865.1|/6.05368e-175/Os02g0142800 [Oryza sativa Japonica Group]
LOC_Os04g47140.2		10.33817925	0.913235109	-	-	-	gi|115459870|ref|NP_001053535.1|/1.49961e-27/Os04g0558700 [Oryza sativa Japonica Group]
LOC_Os08g01810.1		-12.02756048	0.976482811	-	-	-	gi|42408378|dbj|BAD09529.1|/0/hypothetical protein [Oryza sativa Japonica Group]
LOC_Os01g57260.1		12.51397427	0.984101499	GO:0010008//endosome membrane	-	GO:0051234//establishment of localization	gi|115440323|ref|NP_001044441.1|/1.84992e-101/Os01g0781000 [Oryza sativa Japonica Group]
LOC_Os01g54400.1		9.556506055	0.85291525	GO:0043231//intracellular membrane-bounded organelle	-	-	gi|115439913|ref|NP_001044236.1|/2.43984e-87/Os01g0747800 [Oryza sativa Japonica Group]
LOC_Os11g40140.1	Proteasome subunit alpha type 5	-13.13546882	0.990114595	GO:0005839//proteasome core complex;GO:0043231//intracellular membrane-bounded organelle	GO:0004175//endopeptidase activity	GO:0019941//modification-dependent protein catabolic process	gi|115486269|ref|NP_001068278.1|/7.42279e-131/Os11g0615700 [Oryza sativa Japonica Group]
LOC_Os05g04530.1		10.00140819	0.889686437	-	-	-	gi|115461955|ref|NP_001054577.1|/3.60918e-160/Os05g0135900 [Oryza sativa Japonica Group]
LOC_Os03g04130.1	AMP-dependent synthetase and ligase family protein	-10.35204343	0.913801788	-	GO:0016874//ligase activity	-	gi|22758279|gb|AAN05507.1|/0/Putative AMP-binding protein [Oryza sativa Japonica Group]
LOC_Os03g07190.1		11.43462823	0.962347311	GO:0009536//plastid	-	-	gi|115450975|ref|NP_001049088.1|/6.19536e-106/Os03g0168200 [Oryza sativa Japonica Group]
LOC_Os04g52210.1		10.66888498	0.931935524	GO:0043231//intracellular membrane-bounded organelle	-	-	gi|34452220|gb|AAQ72562.1|/0/ent-kaurene synthase like-2 [Oryza sativa Japonica Group]
LOC_Os04g53800.1		9.524541715	0.849829996	-	GO:0048037//cofactor binding	GO:0008152//metabolic process	gi|115460746|ref|NP_001053973.1|/0/Os04g0630300 [Oryza sativa Japonica Group]
LOC_Os06g46140.1		-9.461479447	0.843848382	-	-	-	gi|115469480|ref|NP_001058339.1|/2.7569e-24/Os06g0673800 [Oryza sativa Japonica Group]
LOC_Os01g58890.2		9.958552715	0.88625488	GO:0031410//cytoplasmic vesicle	GO:0004866//endopeptidase inhibitor activity	GO:0006950//response to stress;GO:0051346//negative regulation of hydrolase activity	gi|115440541|ref|NP_001044550.1|/3.22365e-43/Os01g0803200 [Oryza sativa Japonica Group]
LOC_Os02g06370.1		-10.75530489	0.936437476	GO:0043231//intracellular membrane-bounded organelle	GO:0003676//nucleic acid binding	GO:0006259//DNA metabolic process;GO:0006351//transcription, DNA-dependent	gi|115444353|ref|NP_001045956.1|/2.8579e-127/Os02g0158400 [Oryza sativa Japonica Group]
LOC_Os04g12380.1		-9.334273285	0.831570331	-	-	-	gi|39545604|emb|CAE02848.3|/1.97732e-47/OSJNBa0014F04.14 [Oryza sativa Japonica Group]
LOC_Os08g02050.1		-9.417852515	0.839818663	-	-	-	gi|115474469|ref|NP_001060831.1|/0/Os08g0112500 [Oryza sativa Japonica Group]
LOC_Os06g05440.1		-4.77225062	0.800560383	GO:0044464//cell part	-	-	gi|115466402|ref|NP_001056800.1|/4.80945e-40/Os06g0147100 [Oryza sativa Japonica Group]
LOC_Os04g02354.1		12.46569394	0.983408891	-	-	-	gi|222628263|gb|EEE60395.1|/5.08356e-39/hypothetical protein OsJ_13556 [Oryza sativa Japonica Group]
LOC_Os06g13190.1		-11.47319838	0.963543634	-	-	-	gi|115467322|ref|NP_001057260.1|/3.70774e-30/Os06g0239200 [Oryza sativa Japonica Group]
LOC_Os11g31480.1		9.040289721	0.801221509	-	GO:0004672//protein kinase activity;GO:0032559	-	gi|222616035|gb|EEE52167.1|/0/hypothetical protein OsJ_34022 [Oryza sativa Japonica Group]
LOC_Os08g05620.1		11.33315535	0.959513915	GO:0043231//intracellular membrane-bounded organelle	GO:0016491//oxidoreductase activity;GO:0005506//iron ion binding	GO:0006091//generation of precursor metabolites and energy	gi|125560159|gb|EAZ05607.1|/0/hypothetical protein OsI_27825 [Oryza sativa Indica Group]
LOC_Os01g38580.1		9.553629294	0.852757839	GO:0043231//intracellular membrane-bounded organelle	-	-	gi|115437714|ref|NP_001043363.1|/0/Os01g0566500 [Oryza sativa Japonica Group]
LOC_Os07g43570.1		-12.90322284	0.988257146	GO:0043231//intracellular membrane-bounded organelle;GO:0031410//cytoplasmic vesicle	-	-	gi|115473509|ref|NP_001060353.1|/0/Os07g0628900 [Oryza sativa Japonica Group]
LOC_Os01g36820.1		9.340962764	0.831948117	GO:0043231//intracellular membrane-bounded organelle	GO:0016787//hydrolase activity	-	gi|57899398|dbj|BAD88045.1|/3.23588e-93/hypothetical protein [Oryza sativa Japonica Group]
LOC_Os08g29100.1		9.434628228	0.841487218	-	-	-	gi|115476180|ref|NP_001061686.1|/4.4602e-125/Os08g0378800 [Oryza sativa Japonica Group]
LOC_Os01g36294.1		-12.16034417	0.978277295	GO:0031410//cytoplasmic vesicle	GO:0016491//oxidoreductase activity;GO:0005506//iron ion binding	-	gi|125526329|gb|EAY74443.1|/0/hypothetical protein OsI_02333 [Oryza sativa Indica Group]
LOC_Os03g26350.1	transposon protein, putative, CACTA, En/Spm sub-class, expressed	-9.503825738	0.847752172	-	-	-	gi|108708465|gb|ABF96260.1|/0/transposon protein, putative, CACTA, En/Spm sub-class, expressed [Oryza sativa Japonica Group]
LOC_Os01g57250.1		11.89443885	0.973177182	-	-	-	gi|297597733|ref|NP_001044440.2|/2.24077e-112/Os01g0780900 [Oryza sativa Japonica Group]
LOC_Os02g03540.1		-11.95401451	0.974688326	GO:0009536//plastid	GO:0046872//metal ion binding;GO:0016778;GO:0032559	GO:0009124//nucleoside monophosphate biosynthetic process;GO:0006796//phosphate-containing compound metabolic process	gi|115443967|ref|NP_001045763.1|/0/Os02g0127700 [Oryza sativa Japonica Group]
LOC_Os01g73630.1		-9.67507492	0.862674726	GO:0043231//intracellular membrane-bounded organelle	-	GO:0023052//signaling	gi|115442457|ref|NP_001045508.1|/4.72508e-135/Os01g0967200 [Oryza sativa Japonica Group]
LOC_Os10g42970.2		-9.043027284	0.801599295	-	-	-	gi|297598331|ref|NP_001045408.2|/1.46319e-79/Os01g0950800 [Oryza sativa Japonica Group]
LOC_Os10g13850.1		7.0302574	0.960930613	-	-	-	gi|125574324|gb|EAZ15608.1|/6.2618e-97/hypothetical protein OsJ_31017 [Oryza sativa Japonica Group]
LOC_Os11g02670.1	Zinc finger, C3HC4 type family protein, expressed	-9.460455896	0.843848382	-	GO:0046914//transition metal ion binding	-	gi|297727917|ref|NP_001176322.1|/0/Os11g0119200 [Oryza sativa Japonica Group]
LOC_Os02g12480.6		11.02375435	0.948526634	GO:0044464//cell part	-	-	gi|215713461|dbj|BAG94598.1|/2.19267e-97/unnamed protein product [Oryza sativa Japonica Group]
LOC_Os08g13699.1		9.469641817	0.844698401	GO:0043231//intracellular membrane-bounded organelle	-	-	gi|38637549|dbj|BAD03801.1|/1.14656e-20/hypothetical protein [Oryza sativa Japonica Group]
LOC_Os06g40415.1		-11.13378441	0.952430424	-	-	-	-
LOC_Os01g73024.1		9.083479327	0.805251228	-	-	-	gi|297598371|ref|NP_001045470.2|/1.27211e-22/Os01g0961000 [Oryza sativa Japonica Group]
LOC_Os06g17970.1		9.99859043	0.889591991	GO:0031410//cytoplasmic vesicle	-	-	gi|90969890|gb|ABE02736.1|/0/NBS-LRR type R protein Nbs9-75 [Oryza sativa Japonica Group]
LOC_Os08g12850.1		9.721099189	0.866421106	GO:0043231//intracellular membrane-bounded organelle	-	-	gi|242080925|ref|XP_002445231.1|/1.03586e-59/hypothetical protein SORBIDRAFT_07g006400 [Sorghum bicolor]
LOC_Os01g41565.1		10.93626986	0.944874701	GO:0044424//intracellular part	GO:0003723//RNA binding;GO:0032559	GO:0006979//response to oxidative stress;GO:0006400//tRNA modification;GO:0050794//regulation of cellular process	gi|222618797|gb|EEE54929.1|/0/hypothetical protein OsJ_02482 [Oryza sativa Japonica Group]
LOC_Os03g10730.1		6.037929456	0.851089283	-	-	-	gi|108706742|gb|ABF94537.1|/6.60684e-106/hypothetical protein LOC_Os03g10730 [Oryza sativa Japonica Group]
LOC_Os06g48700.1		-9.478769619	0.845768795	GO:0044464//cell part	GO:0008194//UDP-glycosyltransferase activity	-	gi|115469760|ref|NP_001058479.1|/0/Os06g0700500 [Oryza sativa Japonica Group]
LOC_Os10g41650.1	F-box domain containing protein, expressed	-9.164906927	0.814066239	GO:0043231//intracellular membrane-bounded organelle	-	-	gi|115483508|ref|NP_001065424.1|/0/Os10g0566300 [Oryza sativa Japonica Group]
LOC_Os01g40750.1		-11.19660213	0.954476766	-	-	-	gi|297597103|ref|NP_001043448.2|/0/Os01g0590200 [Oryza sativa Japonica Group]
LOC_Os02g20890.1		-10.28771238	0.910181337	-	GO:0005488//binding	-	gi|222622696|gb|EEE56828.1|/0/hypothetical protein OsJ_06430 [Oryza sativa Japonica Group]
LOC_Os05g03320.1		9.721099189	0.866421106	GO:0043231//intracellular membrane-bounded organelle	-	-	gi|222630034|gb|EEE62166.1|/0/hypothetical protein OsJ_16953 [Oryza sativa Japonica Group]
LOC_Os06g03486.1		-13.1283166	0.990083113	GO:0043231//intracellular membrane-bounded organelle;GO:0031410//cytoplasmic vesicle	-	-	gi|115466094|ref|NP_001056646.1|/5.44924e-34/Os06g0124900 [Oryza sativa Japonica Group]
LOC_Os06g05520.1		-9.491853096	0.846933636	-	GO:0004672//protein kinase activity;GO:0032559	GO:0006464//cellular protein modification process	gi|115466414|ref|NP_001056806.1|/0/Os06g0147800 [Oryza sativa Japonica Group]
LOC_Os07g33680.1		10.43410693	0.919940813	GO:0044459//plasma membrane part;GO:0043231//intracellular membrane-bounded organelle	GO:0016627//oxidoreductase activity, acting on the CH-CH group of donors	GO:0009060//aerobic respiration	gi|115472415|ref|NP_001059806.1|/1.48047e-66/Os07g0521000 [Oryza sativa Japonica Group]
LOC_Os07g32710.1	Genlisea aurea	14.18021998	0.995718423	-	-	-	-
LOC_Os11g20310.1		-11.06339508	0.949659992	-	-	-	gi|62734718|gb|AAX96827.1|/1.08777e-72/hypothetical protein LOC_Os11g20310 [Oryza sativa Japonica Group]
LOC_Os12g24050.1	retrotransposon protein, putative, unclassified, expressed	-9.863411959	0.878856567	-	-	-	gi|77555174|gb|ABA97970.1|/0/retrotransposon protein, putative, unclassified, expressed [Oryza sativa Japonica Group]
LOC_Os03g11840.1		9.556506055	0.85291525	-	-	-	gi|115451585|ref|NP_001049393.1|/5.36701e-76/Os03g0217900 [Oryza sativa Japonica Group]
LOC_Os01g74660.1		9.58590145	0.855433824	GO:0016020//membrane	GO:0016491//oxidoreductase activity	GO:0008152//metabolic process	gi|115442597|ref|NP_001045578.1|/1.11433e-134/Os01g0978400 [Oryza sativa Japonica Group]
LOC_Os11g01074.2	RNase P subunit p30 family protein, expressed	-9.456354415	0.843407631	-	-	-	gi|297728759|ref|NP_001176743.1|/0/Os12g0101000 [Oryza sativa Japonica Group]
LOC_Os05g11260.2		-9.105908509	0.807927213	-	-	-	gi|222630541|gb|EEE62673.1|/0/hypothetical protein OsJ_17476 [Oryza sativa Japonica Group]
LOC_Os06g05050.1		9.375039431	0.8351593	GO:0031410//cytoplasmic vesicle	-	-	gi|55295803|dbj|BAD67654.1|/0/putative wall-associated kinase [Oryza sativa Japonica Group]
LOC_Os03g10700.1		13.94058889	0.994773958	-	-	-	gi|297720985|ref|NP_001172855.1|/1.04707e-40/Os02g0212975 [Oryza sativa Japonica Group]
LOC_Os07g45570.1		-11.33063682	0.95929354	GO:0044464//cell part	-	-	gi|115473771|ref|NP_001060484.1|/0/Os07g0650600 [Oryza sativa Japonica Group]
LOC_Os02g11110.1		-10.06541613	0.894282836	GO:0043231//intracellular membrane-bounded organelle	GO:0016740//transferase activity	-	gi|297598799|ref|NP_001046251.2|/0/Os02g0206100 [Oryza sativa Japonica Group]
LOC_Os08g08655.1		-10.56128795	0.926363178	-	-	-	gi|38636912|dbj|BAD03175.1|/1.47565e-75/hypothetical protein [Oryza sativa Japonica Group]
LOC_Os08g32440.1		10.51668495	0.924348319	-	GO:0046914//transition metal ion binding	-	gi|125603437|gb|EAZ42762.1|/0/hypothetical protein OsJ_27341 [Oryza sativa Japonica Group]
LOC_Os02g09670.3		9.045759661	0.801945599	-	-	-	gi|222622341|gb|EEE56473.1|/3.16124e-29/hypothetical protein OsJ_05691 [Oryza sativa Japonica Group]
LOC_Os02g40200.1		-9.118941073	0.809721698	GO:0043231//intracellular membrane-bounded organelle;GO:0031410//cytoplasmic vesicle	-	-	gi|222623240|gb|EEE57372.1|/0/hypothetical protein OsJ_07527 [Oryza sativa Japonica Group]
LOC_Os08g02904.1		10.99258434	0.94745624	GO:0000151//ubiquitin ligase complex	GO:0019899//enzyme binding	GO:0019941//modification-dependent protein catabolic process	gi|297725997|ref|NP_001175362.1|/2.91314e-43/Os08g0122800 [Oryza sativa Japonica Group]
LOC_Os08g09610.1		-9.265615046	0.825179448	-	-	-	gi|115475175|ref|NP_001061184.1|/3.84595e-129/Os08g0195400 [Oryza sativa Japonica Group]
LOC_Os06g46160.1		-10.80534083	0.938987533	-	-	-	gi|297606346|ref|NP_001058342.2|/2.19908e-55/Os06g0674100 [Oryza sativa Japonica Group]
LOC_Os07g04500.1		-7.853181708	0.985392268	GO:0043231//intracellular membrane-bounded organelle	-	-	gi|115470513|ref|NP_001058855.1|/1.94303e-47/Os07g0137600 [Oryza sativa Japonica Group]
LOC_Os05g33510.1		13.15860969	0.99033497	-	GO:0016671//oxidoreductase activity, acting on a sulfur group of donors, disulfide as acceptor	GO:0008152//metabolic process	gi|115463803|ref|NP_001055501.1|/5.17382e-97/Os05g0404200 [Oryza sativa Japonica Group]
LOC_Os05g25640.1		9.614709844	0.857732024	GO:0031410//cytoplasmic vesicle	GO:0016491//oxidoreductase activity;GO:0005506//iron ion binding	GO:0008152//metabolic process	gi|115463181|ref|NP_001055190.1|/0/Os05g0320700 [Oryza sativa Japonica Group]
LOC_Os01g02560.1		-9.812979471	0.874984259	GO:0031410//cytoplasmic vesicle	GO:0004871//signal transducer activity;GO:0004672//protein kinase activity;GO:0032559	GO:0006464//cellular protein modification process	gi|115434156|ref|NP_001041836.1|/0/Os01g0115600 [Oryza sativa Japonica Group]
LOC_Os01g52240.1		4.55364291	0.802354867	GO:0009534//chloroplast thylakoid	-	GO:0006091//generation of precursor metabolites and energy	gi|115439621|ref|NP_001044090.1|/1.00981e-130/Os01g0720500 [Oryza sativa Japonica Group]
