# Supplementary material for: Integration of the proteome and transcriptome reveals multiple levels of gene regulation in the rice dl2 mutant
Source: Front Plant Sci. 2015 Jun 17;6:351. doi: 10.3389/fpls.2015.00351 (PMC4469824; doi:10.3389/fpls.2015.00351)
Supplement: Table S5 — Correlation analysis between differentially expressed proteins (DEPs) and differentially expressed genes (DEGs) with more stringent criteria (Ratio ≥ 2, Q-value ≥ 0.8). [file Table5.XLS]

Protein_Acc	Description	Quantition(M1R_M2R_high/W1R_W2R)	Sig	diff_Protein	Correlation_Acc	GeneID	log2(M1R_M2R_high/W1R_W2R)	Fdr	diff_gene
LOC_Os11g02424.2	protein|LTPL9 - Protease inhibitor/seed storage/LTP family protein precursor, expressed	1.621	*	+
LOC_Os01g09890.1	protein|translation initiation factor SUI1, putative, expressed	1.828	*	+
LOC_Os02g57670.1	protein|ribosomal L9, putative, expressed	1.796	*	+
LOC_Os03g08480.1	protein|rho termination factor, N-terminal domain containing protein, expressed >LOC_Os03g08480.2 protein|rho termination factor, N-terminal domain containing protein, expressed	1.674	*	+
LOC_Os03g63480.1	protein|ankyrin repeat domain containing protein, expressed	1.705	*	+
LOC_Os02g43500.1	protein|OR, putative, expressed	1.920	*	+
LOC_Os01g17430.1	protein|coatomer subunit beta-1, putative, expressed	0.539	*	-
LOC_Os06g49160.1	protein|thylakoid lumenal 16.5 kDa protein, chloroplast precursor, putative, expressed	1.917	*	+
LOC_Os08g14440.2	protein|uridylyltransferase-related, putative, expressed	2.389	*	+
LOC_Os05g04500.1	protein|peroxidase precursor, putative, expressed	0.453	*	-
LOC_Os06g06290.1	protein|GDSL-like lipase/acylhydrolase, putative, expressed	0.386	*	-
LOC_Os03g54130.1	protein|cysteine protease 1 precursor, putative, expressed	0.608	*	-
LOC_Os04g54410.1	protein|expressed protein	2.060	*	+
LOC_Os01g68480.1	protein|thioredoxin, putative, expressed	2.137	*	+
LOC_Os06g09610.1	protein|peroxiredoxin, putative, expressed	1.976	*	+
LOC_Os06g12580.1	protein|pro-resilin precursor, putative, expressed	2.471	*	+
LOC_Os06g05180.3	protein|coatomer subunit beta, putative, expressed	0.585	*	-
LOC_Os03g11220.1	protein|keratin, type I cytoskeletal 9, putative, expressed	1.707	*	+
LOC_Os07g22930.3	protein|starch synthase, putative, expressed >LOC_Os07g22930.2 protein|starch synthase, putative, expressed	3.425	*	+
LOC_Os07g46750.1	protein|elongation factor protein, putative, expressed	1.615	*	+
LOC_Os01g13210.1	protein|salt stress root protein RS1, putative, expressed >LOC_Os01g13210.2 protein|salt stress root protein RS1, putative, expressed	1.935	*	+
LOC_Os02g55060.2	protein|cytochrome b5-like Heme/Steroid binding domain containing protein, expressed >LOC_Os02g55060.1 protein|cytochrome b5-like Heme/Steroid binding domain containing protein, expressed	1.662	*	+
LOC_Os07g13969.1	protein|expressed protein	1.790	*	+
LOC_Os06g16640.1	protein|carboxyl-terminal peptidase, putative, expressed	0.113	*	-	LOC_Os06g16640.1	LOC_Os06g16640.1	-9.37068740680722	0.834781513663267	-
LOC_Os03g15920.1	protein|expressed protein	2.824	*	+
LOC_Os07g34570.1	protein|FAD dependent oxidoreductase domain containing protein, expressed	1.882	*	+
LOC_Os08g44290.1	protein|RNA recognition motif containing protein, putative, expressed	1.770	*	+
LOC_Os07g44650.1	protein|LYR motif containing protein, putative, expressed	0.464	*	-
LOC_Os06g01680.1	protein|expressed protein	2.282	*	+
LOC_Os04g39610.1	protein|glycerophosphoryl diester phosphodiesterase family protein, putative, expressed	0.600	*	-
LOC_Os07g30670.1	protein|2Fe-2S iron-sulfur cluster binding domain containing protein, expressed	1.900	*	+
LOC_Os02g05310.4	protein|splicing factor 3B subunit 1, putative, expressed >LOC_Os02g05310.2 protein|splicing factor 3B subunit 1, putative, expressed >LOC_Os02g05310.1 protein|splicing factor 3B subunit 1, putative, expressed >LOC_Os02g05310.3 protein|splicing fact	2.411	*	+
LOC_Os04g54810.1	protein|beta-D-xylosidase, putative, expressed	0.604	*	-
LOC_Os08g13920.1	protein|glycosyl hydrolases family 16, putative, expressed	0.507	*	-
LOC_Os02g52250.1	protein|SKIP/SNW domain containing protein, expressed	2.193	*	+
LOC_Os05g35470.1	protein|dienelactone hydrolase family protein, expressed	0.477	*	-
LOC_Os01g47780.1	protein|fasciclin domain containing protein, expressed	1.785	*	+
LOC_Os06g35520.1	protein|peroxidase precursor, putative, expressed	0.475	*	-
LOC_Os02g02400.1	protein|catalase isozyme A, putative, expressed	0.488	*	-
LOC_Os05g15770.1	protein|glycosyl hydrolase, putative, expressed	0.584	*	-
LOC_Os02g14440.1	protein|peroxidase precursor, putative, expressed	0.614	*	-
LOC_Os06g05080.1	protein|cytochrome c oxidase subunit 5B, mitochondrial precursor, putative, expressed	1.685	*	+
LOC_Os03g19890.1	protein|NADH dehydrogenase 1 alpha subcomplex subunit 5, putative, expressed	1.970	*	+
LOC_Os02g32980.1	protein|Cupin domain containing protein, expressed	0.590	*	-
LOC_Os06g51250.1	protein|EF hand family protein, putative, expressed	1.770	*	+
LOC_Os03g58470.1	protein|retrotransposon protein, putative, Ty3-gypsy subclass, expressed	0.477	*	-
LOC_Os10g41030.1	protein|agenet domain containing protein, putative, expressed	1.762	*	+
LOC_Os06g36710.1	protein|transposon protein, putative, CACTA, En/Spm sub-class, expressed	2.386	*	+
LOC_Os10g02040.1	protein|peroxidase precursor, putative, expressed	0.456	*	-
LOC_Os07g08960.1	protein|RNA recognition motif containing protein, expressed	1.946	*	+
LOC_Os06g02900.1	protein|aspartic proteinase nepenthesin-2 precursor, putative, expressed	0.452	*	-
LOC_Os10g30870.1	protein|expressed protein	1.639	*	+
LOC_Os07g05570.1	protein|ERD4 protein, putative, expressed	0.616	*	-
LOC_Os02g34510.1	protein|vacuolar ATP synthase, putative, expressed	0.420	*	-
LOC_Os08g12800.1	protein|glucan endo-1,3-beta-glucosidase precursor, putative, expressed	0.419	*	-
LOC_Os08g33190.1	protein|linker histone H1 and H5 family protein, expressed	2.639	*	+
LOC_Os03g60790.1	protein|heat shock protein DnaJ, putative, expressed	2.370	*	+
LOC_Os01g49330.1	protein|formyl transferase, putative, expressed	0.600	*	-
LOC_Os06g15360.1	protein|RAD23 DNA repair protein, putative, expressed	1.732	*	+
LOC_Os01g46710.1	protein|transposon protein, putative, CACTA, En/Spm sub-class, expressed	1.675	*	+
LOC_Os01g08410.1	protein|early fruit mRNA, putative, expressed	2.138	*	+
LOC_Os05g45660.2	protein|plasminogen activator inhibitor 1 RNA-binding protein, putative, expressed	1.618	*	+
LOC_Os09g23730.1	protein|HMG-Y-related protein A, putative, expressed	2.359	*	+
LOC_Os11g32260.1	protein|lysosomal alpha-mannosidase precursor, putative, expressed	0.617	*	-
LOC_Os05g09400.1	protein|30S ribosomal protein S31, chloroplast precursor, putative, expressed	4.251	*	+
LOC_Os09g31080.1	protein|induced stolen tip protein TUB8, putative, expressed	4.430	*	+
LOC_Os01g19740.1	protein|calvin cycle protein CP12, putative, expressed	4.010	*	+
LOC_Os05g33620.1	protein|expressed protein	1.734	*	+
LOC_Os07g43560.1	protein|TKL_IRAK_DUF26-lc.24 - DUF26 kinases have homology to DUF26 containing loci, expressed	0.328	*	-
LOC_Os01g73170.1	protein|peroxidase precursor, putative, expressed	0.613	*	-
LOC_Os03g60360.1	protein|protein kinase PKN/PRK1, effector, putative, expressed	1.906	*	+
LOC_Os01g55830.1	protein|glutathione S-transferase, putative, expressed	0.622	*	-
LOC_Os10g32680.1	protein|expressed protein	1.831	*	+
LOC_Os04g01590.1	protein|arginase, putative, expressed	1.615	*	+
LOC_Os05g50480.1	protein|protein of unknown function DUF1296 domain containing protein, expressed	1.610	*	+
LOC_Os08g25090.1	protein|co-chaperone GrpE protein, putative, expressed	1.690	*	+
LOC_Os03g10510.1	protein|outer mitochondrial membrane porin, putative, expressed	0.489	*	-
LOC_Os03g40830.1	protein|OsSub30 - Putative Subtilisin homologue, expressed	0.581	*	-
LOC_Os02g02550.1	protein|peptidyl-prolyl cis-trans isomerase, FKBP-type, putative, expressed	2.043	*	+
LOC_Os04g40400.1	protein|eukaryotic translation initiation factor 4B, putative, expressed	2.522	*	+
LOC_Os12g08730.1	protein|thioredoxin, putative, expressed	1.687	*	+
LOC_Os02g04100.1	protein|peptidase, T1 family, putative, expressed	0.586	*	-
LOC_Os07g07340.1	protein|glucan endo-1,3-beta-glucosidase precursor, putative, expressed	0.560	*	-
LOC_Os09g19734.3	protein|isochorismate synthase 1, chloroplast precursor, putative, expressed	0.563	*	-
LOC_Os07g05360.1	protein|photosystem II 10 kDa polypeptide, chloroplast precursor, putative, expressed	0.263	*	-
LOC_Os02g43020.1	protein|heat shock protein STI, putative, expressed	2.129	*	+
LOC_Os04g35900.1	protein|translocon Tic40, putative, expressed	1.613	*	+
LOC_Os03g61090.1	protein|expressed protein	1.617	*	+
LOC_Os04g35170.1	protein|expressed protein	1.657	*	+
LOC_Os02g55120.1	protein|translation initiation factor IF-3, putative, expressed	1.811	*	+
LOC_Os01g16240.1	protein|OsCam1-3 - Calmodulin, expressed >LOC_Os03g20370.1 protein|OsCam1-1 - Calmodulin, expressed >LOC_Os07g48780.1 protein|OsCam1-2 - Calmodulin, expressed	1.868	*	+
LOC_Os01g57570.1	protein|NADPH-dependent FMN reductase domain containing protein, expressed	0.564	*	-
LOC_Os01g07780.1	protein|embryo-specific 3, putative, expressed	0.547	*	-
LOC_Os12g10580.1	protein|ribulose bisphosphate carboxylase large chain precursor, putative, expressed	0.492	*	-
LOC_Os03g38950.1	protein|chloroplast post-illumination chlorophyll fluorescence increase protein, putative, expressed	1.667	*	+
LOC_Os12g39360.1	protein|aspartic proteinase nepenthesin precursor, putative, expressed	1.798	*	+
LOC_Os08g02340.1	protein|60S acidic ribosomal protein, putative, expressed >LOC_Os08g02340.2 protein|60S acidic ribosomal protein, putative, expressed	1.691	*	+
LOC_Os06g09679.1	protein|chaperonin, putative, expressed >LOC_Os06g09679.2 protein|chaperonin, putative, expressed	1.717	*	+
LOC_Os12g32240.1	protein|eukaryotic translation initiation factor 5A, putative, expressed	0.622	*	-
LOC_Os09g39060.1	protein|vignain precursor, putative, expressed	0.270	*	-
LOC_Os03g22340.1	protein|60S ribosomal protein L22-2, putative, expressed	1.622	*	+
LOC_Os03g27290.1	protein|cytochrome c oxidase subunit, putative, expressed	1.768	*	+
LOC_Os09g39550.1	protein|expressed protein	1.748	*	+
LOC_Os02g42320.2	protein|peptidase, T1 family, putative, expressed	0.575	*	-
LOC_Os01g64680.1	protein|bolA, putative, expressed	1.857	*	+
LOC_Os06g12600.1	protein|kinase, pfkB family, putative, expressed	1.890	*	+
LOC_Os07g36940.1	protein|eukaryotic translation initiation factor 4G, putative, expressed >LOC_Os07g36940.2 protein|eukaryotic translation initiation factor 4G, putative, expressed	1.661	*	+
LOC_Os02g39930.1	protein|OsTIL-1 Temperature-induced lipocalin-1, expressed	1.605	*	+
LOC_Os01g02090.1	protein|expressed protein	2.037	*	+
LOC_Os06g02780.1	protein|aspartic protease, putative, expressed	0.599	*	-
LOC_Os11g02630.1	protein|expressed protein >LOC_Os12g02550.1 protein|expressed protein	0.554	*	-
LOC_Os12g07650.1	protein|OsGrx_S16 - glutaredoxin subgroup II, expressed	2.028	*	+
LOC_Os05g33510.1	protein|peptide methionine sulfoxide reductase msrB, putative, expressed	8.612	*	+	LOC_Os05g33510.1	LOC_Os05g33510.1	13.1586096882145	0.99033497040675	+
LOC_Os04g37580.1	protein|cation transport regulator-like protein 1, putative, expressed	3.984	*	+
LOC_Os05g28190.1	protein|ranBP1 domain containing protein, expressed	1.881	*	+
LOC_Os11g02400.1	protein|LTPL8 - Protease inhibitor/seed storage/LTP family protein precursor, expressed	2.443	*	+
LOC_Os02g01030.1	protein|tetratricopeptide repeat domain containing protein, expressed	1.673	*	+
LOC_Os04g39040.1	protein|UBA and UBX domain-containing protein, putative, expressed	1.706	*	+
LOC_Os06g25010.1	protein|glycosyl hydrolase, putative, expressed	0.525	*	-
LOC_Os03g58940.1	protein|LTPL83 - Protease inhibitor/seed storage/LTP family protein precursor, putative, expressed	1.953	*	+
LOC_Os03g29770.1	protein|EF hand family protein, expressed	1.843	*	+
LOC_Os08g02390.1	protein|RNA recognition motif containing protein, putative, expressed	1.653	*	+
LOC_Os12g42980.1	protein|cysteine synthase, putative, expressed	0.384	*	-
LOC_Os09g04790.1	protein|PAP fibrillin family domain containing protein, expressed	1.663	*	+
LOC_Os01g68790.3	protein|RNA recognition motif containing protein, putative, expressed >LOC_Os01g68790.2 protein|RNA recognition motif containing protein, putative, expressed	1.934	*	+
LOC_Os01g22352.1	protein|peroxidase precursor, putative, expressed	0.483	*	-
LOC_Os08g32870.1	protein|aldehyde dehydrogenase, putative, expressed	0.174	*	-
LOC_Os01g52390.1	protein|plasminogen activator inhibitor 1 RNA-binding protein, putative, expressed	2.102	*	+
LOC_Os11g44810.1	protein|auxin-repressed protein, putative, expressed	1.983	*	+
LOC_Os06g16430.1	protein|FHA domain containing protein, putative, expressed	2.995	*	+
LOC_Os07g38360.2	protein|expressed protein	1.618	*	+
LOC_Os06g45660.1	protein|histidine triad family protein, putative, expressed	1.619	*	+
LOC_Os07g09800.1	protein|expressed protein	2.140	*	+
LOC_Os02g30730.1	protein|SART-1 family protein, putative, expressed >LOC_Os02g30730.2 protein|SART-1 family protein, putative, expressed	1.734	*	+
LOC_Os05g48820.1	protein|DDT, putative, expressed	1.936	*	+
LOC_Os01g05010.1	protein|mitochondrial glycoprotein, putative, expressed	1.824	*	+
LOC_Os01g10950.1	protein|peptide-N4-asparagine amidase A, putative, expressed	0.563	*	-
LOC_Os06g22960.1	protein|aquaporin protein, putative, expressed	0.548	*	-
LOC_Os02g24330.1	protein|eukaryotic translation initiation factor 4B, putative, expressed	1.762	*	+
LOC_Os03g62630.1	protein|ribosomal protein S6, putative, expressed	1.671	*	+
LOC_Os02g15660.1	protein|tetratricopeptide repeat, putative, expressed	1.722	*	+
