# Supplementary material for: Integration of the proteome and transcriptome reveals multiple levels of gene regulation in the rice dl2 mutant
Source: Front Plant Sci. 2015 Jun 17;6:351. doi: 10.3389/fpls.2015.00351 (PMC4469824; doi:10.3389/fpls.2015.00351)
Supplement: Table S7 — Correlation analysis between differentially expressed proteins (DEPs) and all expressed genes (DEGs). [file Table7.XLS]

Protein_Acc	Description	Quantition(M1R_M2R/W1R_W2R)	Sig	diff_Protein	Correlation_Acc	GeneID	log2(M1R_M2R/W1R_W2R)	Fdr	diff_gene
LOC_Os11g02424.2	protein|LTPL9 - Protease inhibitor/seed storage/LTP family protein precursor, expressed	1.621	*	+	LOC_Os11g02424.2	LOC_Os11g02424.2	1.20229923419696	0.655679385467825	+
LOC_Os01g09890.1	protein|translation initiation factor SUI1, putative, expressed	1.828	*	+	LOC_Os01g09890.1	LOC_Os01g09890.1	-0.28576178695246	0.307706837929732
LOC_Os02g57670.1	protein|ribosomal L9, putative, expressed	1.796	*	+	LOC_Os02g57670.1	LOC_Os02g57670.1	0.504938578850387	0.415722201234101
LOC_Os03g08480.1	protein|rho termination factor, N-terminal domain containing protein, expressed >LOC_Os03g08480.2 protein|rho termination factor, N-terminal domain containing protein, expressed	1.674	*	+
LOC_Os03g63480.1	protein|ankyrin repeat domain containing protein, expressed	1.705	*	+	LOC_Os03g63480.1	LOC_Os03g63480.1	-0.926621280185956	0.614280317340385
LOC_Os02g43500.1	protein|OR, putative, expressed	1.920	*	+	LOC_Os02g43500.1	LOC_Os02g43500.1	-0.800631661011679	0.585222264198464
LOC_Os01g17430.1	protein|coatomer subunit beta-1, putative, expressed	0.539	*	-	LOC_Os01g17430.1	LOC_Os01g17430.1	0.483303383537259	0.396203248961088
LOC_Os06g49160.1	protein|thylakoid lumenal 16.5 kDa protein, chloroplast precursor, putative, expressed	1.917	*	+	LOC_Os06g49160.1	LOC_Os06g49160.1	1.32782904610729	0.717951139654955	+
LOC_Os08g14440.2	protein|uridylyltransferase-related, putative, expressed	2.389	*	+
LOC_Os05g04500.1	protein|peroxidase precursor, putative, expressed	0.453	*	-
LOC_Os06g06290.1	protein|GDSL-like lipase/acylhydrolase, putative, expressed	0.386	*	-	LOC_Os06g06290.1	LOC_Os06g06290.1	-0.500750579801312	0.440152373756454
LOC_Os03g54130.1	protein|cysteine protease 1 precursor, putative, expressed	0.608	*	-	LOC_Os03g54130.1	LOC_Os03g54130.1	1.01494896750275	0.653507114972925	+
LOC_Os04g54410.1	protein|expressed protein	2.060	*	+	LOC_Os04g54410.1	LOC_Os04g54410.1	-5.4262647547021	0.231425513159552	-
LOC_Os01g68480.1	protein|thioredoxin, putative, expressed	2.137	*	+	LOC_Os01g68480.1	LOC_Os01g68480.1	0.401393720954579	0.388773454224909
LOC_Os06g09610.1	protein|peroxiredoxin, putative, expressed	1.976	*	+
LOC_Os06g12580.1	protein|pro-resilin precursor, putative, expressed	2.471	*	+	LOC_Os06g12580.1	LOC_Os06g12580.1	-0.0710680747611673	0.185272635688200
LOC_Os06g05180.3	protein|coatomer subunit beta, putative, expressed	0.585	*	-
LOC_Os03g11220.1	protein|keratin, type I cytoskeletal 9, putative, expressed	1.707	*	+	LOC_Os03g11220.1	LOC_Os03g11220.1	0.0602869243534351	0.169594509507619
LOC_Os07g22930.3	protein|starch synthase, putative, expressed >LOC_Os07g22930.2 protein|starch synthase, putative, expressed	3.425	*	+
LOC_Os07g46750.1	protein|elongation factor protein, putative, expressed	1.615	*	+	LOC_Os07g46750.1	LOC_Os07g46750.1	-0.992031639704302	0.636160433194812
LOC_Os01g13210.1	protein|salt stress root protein RS1, putative, expressed >LOC_Os01g13210.2 protein|salt stress root protein RS1, putative, expressed	1.935	*	+
LOC_Os02g55060.2	protein|cytochrome b5-like Heme/Steroid binding domain containing protein, expressed >LOC_Os02g55060.1 protein|cytochrome b5-like Heme/Steroid binding domain containing protein, expressed	1.662	*	+
LOC_Os07g13969.1	protein|expressed protein	1.790	*	+	LOC_Os07g13969.1	LOC_Os07g13969.1	0.211409809688183	0.274461654703438
LOC_Os06g16640.1	protein|carboxyl-terminal peptidase, putative, expressed	0.113	*	-	LOC_Os06g16640.1	LOC_Os06g16640.1	-9.37068740680722	0.834781513663267	-
LOC_Os03g15920.1	protein|expressed protein	2.824	*	+
LOC_Os07g34570.1	protein|FAD dependent oxidoreductase domain containing protein, expressed	1.882	*	+
LOC_Os08g44290.1	protein|RNA recognition motif containing protein, putative, expressed	1.770	*	+	LOC_Os08g44290.1	LOC_Os08g44290.1	0.193635227699217	0.26183730008815
LOC_Os07g44650.1	protein|LYR motif containing protein, putative, expressed	0.464	*	-	LOC_Os07g44650.1	LOC_Os07g44650.1	0.250068691677437	0.278806195693238
LOC_Os06g01680.1	protein|expressed protein	2.282	*	+
LOC_Os04g39610.1	protein|glycerophosphoryl diester phosphodiesterase family protein, putative, expressed	0.600	*	-
LOC_Os07g30670.1	protein|2Fe-2S iron-sulfur cluster binding domain containing protein, expressed	1.900	*	+
LOC_Os02g05310.4	protein|splicing factor 3B subunit 1, putative, expressed >LOC_Os02g05310.2 protein|splicing factor 3B subunit 1, putative, expressed >LOC_Os02g05310.1 protein|splicing factor 3B subunit 1, putative, expressed >LOC_Os02g05310.3 protein|splicing fact	2.411	*	+
LOC_Os04g54810.1	protein|beta-D-xylosidase, putative, expressed	0.604	*	-	LOC_Os04g54810.1	LOC_Os04g54810.1	4.95419631038687	0.199502581538849	+
LOC_Os08g13920.1	protein|glycosyl hydrolases family 16, putative, expressed	0.507	*	-	LOC_Os08g13920.1	LOC_Os08g13920.1	0.212694346897995	0.26555219745624
LOC_Os02g52250.1	protein|SKIP/SNW domain containing protein, expressed	2.193	*	+	LOC_Os02g52250.1	LOC_Os02g52250.1	-0.776030647187091	0.544012089157537
LOC_Os05g35470.1	protein|dienelactone hydrolase family protein, expressed	0.477	*	-	LOC_Os05g35470.1	LOC_Os05g35470.1	-0.124271977527434	0.222484573731268
LOC_Os01g47780.1	protein|fasciclin domain containing protein, expressed	1.785	*	+
LOC_Os06g35520.1	protein|peroxidase precursor, putative, expressed	0.475	*	-	LOC_Os06g35520.1	LOC_Os06g35520.1	0.994026098955367	0.260105780128447
LOC_Os02g02400.1	protein|catalase isozyme A, putative, expressed	0.488	*	-
LOC_Os05g15770.1	protein|glycosyl hydrolase, putative, expressed	0.584	*	-	LOC_Os05g15770.1	LOC_Os05g15770.1	-7.92777796208234	0.661125802795618	-
LOC_Os02g14440.1	protein|peroxidase precursor, putative, expressed	0.614	*	-
LOC_Os06g05080.1	protein|cytochrome c oxidase subunit 5B, mitochondrial precursor, putative, expressed	1.685	*	+	LOC_Os06g05080.1	LOC_Os06g05080.1	-0.40232398566588	0.336764891071653
LOC_Os03g19890.1	protein|NADH dehydrogenase 1 alpha subcomplex subunit 5, putative, expressed	1.970	*	+	LOC_Os03g19890.1	LOC_Os03g19890.1	-0.383782834995307	0.359022793099106
LOC_Os02g32980.1	protein|Cupin domain containing protein, expressed	0.590	*	-	LOC_Os02g32980.1	LOC_Os02g32980.1	-1.02591737437464	0.380556604961592	-
LOC_Os06g51250.1	protein|EF hand family protein, putative, expressed	1.770	*	+	LOC_Os06g51250.1	LOC_Os06g51250.1	-0.214236343877074	0.256579775846871
LOC_Os03g58470.1	protein|retrotransposon protein, putative, Ty3-gypsy subclass, expressed	0.477	*	-	LOC_Os03g58470.1	LOC_Os03g58470.1	-0.317211327203741	0.333049993703564
LOC_Os10g41030.1	protein|agenet domain containing protein, putative, expressed	1.762	*	+
LOC_Os06g36710.1	protein|transposon protein, putative, CACTA, En/Spm sub-class, expressed	2.386	*	+
LOC_Os10g02040.1	protein|peroxidase precursor, putative, expressed	0.456	*	-
LOC_Os07g08960.1	protein|RNA recognition motif containing protein, expressed	1.946	*	+	LOC_Os07g08960.1	LOC_Os07g08960.1	-0.56243969302427	0.460804684548546
LOC_Os06g02900.1	protein|aspartic proteinase nepenthesin-2 precursor, putative, expressed	0.452	*	-	LOC_Os06g02900.1	LOC_Os06g02900.1	-6.23840473932508	0.389151240397935	-
LOC_Os10g30870.1	protein|expressed protein	1.639	*	+	LOC_Os10g30870.1	LOC_Os10g30870.1	-0.0183975322724727	0.153066364437728
LOC_Os07g05570.1	protein|ERD4 protein, putative, expressed	0.616	*	-
LOC_Os02g34510.1	protein|vacuolar ATP synthase, putative, expressed	0.420	*	-	LOC_Os02g34510.1	LOC_Os02g34510.1	-0.501033607235043	0.396643999496285
LOC_Os08g12800.1	protein|glucan endo-1,3-beta-glucosidase precursor, putative, expressed	0.419	*	-	LOC_Os08g12800.1	LOC_Os08g12800.1	-4.32139759477442	0.762939176426143	-
LOC_Os08g33190.1	protein|linker histone H1 and H5 family protein, expressed	2.639	*	+	LOC_Os08g33190.1	LOC_Os08g33190.1	-3.15432814639129	0.475255005666793	-
LOC_Os03g60790.1	protein|heat shock protein DnaJ, putative, expressed	2.370	*	+
LOC_Os01g49330.1	protein|formyl transferase, putative, expressed	0.600	*	-	LOC_Os01g49330.1	LOC_Os01g49330.1	0.225066555634773	0.171263065105150
LOC_Os06g15360.1	protein|RAD23 DNA repair protein, putative, expressed	1.732	*	+
LOC_Os01g46710.1	protein|transposon protein, putative, CACTA, En/Spm sub-class, expressed	1.675	*	+	LOC_Os01g46710.1	LOC_Os01g46710.1	0.0476384572099216	0.165501825966503
LOC_Os01g08410.1	protein|early fruit mRNA, putative, expressed	2.138	*	+	LOC_Os01g08410.1	LOC_Os01g08410.1	-0.258466567299996	0.291839818662637
LOC_Os05g45660.2	protein|plasminogen activator inhibitor 1 RNA-binding protein, putative, expressed	1.618	*	+	LOC_Os05g45660.2	LOC_Os05g45660.2	-0.617672873430227	0.499212945472862
LOC_Os09g23730.1	protein|HMG-Y-related protein A, putative, expressed	2.359	*	+	LOC_Os09g23730.1	LOC_Os09g23730.1	-0.155538670347888	0.233692230197708
LOC_Os11g32260.1	protein|lysosomal alpha-mannosidase precursor, putative, expressed	0.617	*	-
LOC_Os05g09400.1	protein|30S ribosomal protein S31, chloroplast precursor, putative, expressed	4.251	*	+
LOC_Os09g31080.1	protein|induced stolen tip protein TUB8, putative, expressed	4.430	*	+
LOC_Os01g19740.1	protein|calvin cycle protein CP12, putative, expressed	4.010	*	+	LOC_Os01g19740.1	LOC_Os01g19740.1	0.483996044687661	0.430644755068631
LOC_Os05g33620.1	protein|expressed protein	1.734	*	+	LOC_Os05g33620.1	LOC_Os05g33620.1	-0.920034472594242	0.61116358141292
LOC_Os07g43560.1	protein|TKL_IRAK_DUF26-lc.24 - DUF26 kinases have homology to DUF26 containing loci, expressed	0.328	*	-	LOC_Os07g43560.1	LOC_Os07g43560.1	-4.09567059312717	0.79791587961214	-
LOC_Os01g73170.1	protein|peroxidase precursor, putative, expressed	0.613	*	-	LOC_Os01g73170.1	LOC_Os01g73170.1	-0.188709295080159	0.246379549175167
LOC_Os03g60360.1	protein|protein kinase PKN/PRK1, effector, putative, expressed	1.906	*	+	LOC_Os03g60360.1	LOC_Os03g60360.1	-0.745749152749445	0.396832892582798
LOC_Os01g55830.1	protein|glutathione S-transferase, putative, expressed	0.622	*	-	LOC_Os01g55830.1	LOC_Os01g55830.1	-0.75354403037933	0.54294169500063
LOC_Os10g32680.1	protein|expressed protein	1.831	*	+
LOC_Os04g01590.1	protein|arginase, putative, expressed	1.615	*	+	LOC_Os04g01590.1	LOC_Os04g01590.1	-0.338363491448278	0.263411409142425
LOC_Os05g50480.1	protein|protein of unknown function DUF1296 domain containing protein, expressed	1.610	*	+	LOC_Os05g50480.1	LOC_Os05g50480.1	-0.0761450055147444	0.197928472484574
LOC_Os08g25090.1	protein|co-chaperone GrpE protein, putative, expressed	1.690	*	+
LOC_Os03g10510.1	protein|outer mitochondrial membrane porin, putative, expressed	0.489	*	-
LOC_Os03g40830.1	protein|OsSub30 - Putative Subtilisin homologue, expressed	0.581	*	-	LOC_Os03g40830.1	LOC_Os03g40830.1	0.82742054511171	0.282647021785669
LOC_Os02g02550.1	protein|peptidyl-prolyl cis-trans isomerase, FKBP-type, putative, expressed	2.043	*	+	LOC_Os02g02550.1	LOC_Os02g02550.1	0.0296696559305353	0.152877471351215
LOC_Os04g40400.1	protein|eukaryotic translation initiation factor 4B, putative, expressed	2.522	*	+	LOC_Os04g40400.1	LOC_Os04g40400.1	-0.0695591895893977	0.184485581161063
LOC_Os12g08730.1	protein|thioredoxin, putative, expressed	1.687	*	+	LOC_Os12g08730.1	LOC_Os12g08730.1	-0.0881641493684888	0.206963858456114
LOC_Os02g04100.1	protein|peptidase, T1 family, putative, expressed	0.586	*	-	LOC_Os02g04100.1	LOC_Os02g04100.1	-0.210827570234416	0.26898375519456
LOC_Os07g07340.1	protein|glucan endo-1,3-beta-glucosidase precursor, putative, expressed	0.560	*	-	LOC_Os07g07340.1	LOC_Os07g07340.1	0.812139984622981	0.264607732023675
LOC_Os09g19734.3	protein|isochorismate synthase 1, chloroplast precursor, putative, expressed	0.563	*	-
LOC_Os07g05360.1	protein|photosystem II 10 kDa polypeptide, chloroplast precursor, putative, expressed	0.263	*	-
LOC_Os02g43020.1	protein|heat shock protein STI, putative, expressed	2.129	*	+	LOC_Os02g43020.1	LOC_Os02g43020.1	-0.166759939985601	0.222673466817781
LOC_Os04g35900.1	protein|translocon Tic40, putative, expressed	1.613	*	+	LOC_Os04g35900.1	LOC_Os04g35900.1	-0.650941023565686	0.501101876337993
LOC_Os03g61090.1	protein|expressed protein	1.617	*	+	LOC_Os03g61090.1	LOC_Os03g61090.1	0.255327051866475	0.303897494018386
LOC_Os04g35170.1	protein|expressed protein	1.657	*	+	LOC_Os04g35170.1	LOC_Os04g35170.1	-0.195615232690348	0.255761239138648
LOC_Os02g55120.1	protein|translation initiation factor IF-3, putative, expressed	1.811	*	+	LOC_Os02g55120.1	LOC_Os02g55120.1	0.295977867715544	0.317025563531041
LOC_Os01g16240.1	protein|OsCam1-3 - Calmodulin, expressed >LOC_Os03g20370.1 protein|OsCam1-1 - Calmodulin, expressed >LOC_Os07g48780.1 protein|OsCam1-2 - Calmodulin, expressed	1.868	*	+	LOC_Os01g16240.1	LOC_Os01g16240.1	-0.278049745673551	0.309375393527264
LOC_Os01g57570.1	protein|NADPH-dependent FMN reductase domain containing protein, expressed	0.564	*	-	LOC_Os01g57570.1	LOC_Os01g57570.1	-0.0972075901842977	0.209513915124040
LOC_Os01g07780.1	protein|embryo-specific 3, putative, expressed	0.547	*	-	LOC_Os01g07780.1	LOC_Os01g07780.1	0.64982794057438	0.391732779246946
LOC_Os12g10580.1	protein|ribulose bisphosphate carboxylase large chain precursor, putative, expressed	0.492	*	-
LOC_Os03g38950.1	protein|chloroplast post-illumination chlorophyll fluorescence increase protein, putative, expressed	1.667	*	+
LOC_Os12g39360.1	protein|aspartic proteinase nepenthesin precursor, putative, expressed	1.798	*	+	LOC_Os12g39360.1	LOC_Os12g39360.1	-1.73055793934582	0.75210930613273	-
LOC_Os08g02340.1	protein|60S acidic ribosomal protein, putative, expressed >LOC_Os08g02340.2 protein|60S acidic ribosomal protein, putative, expressed	1.691	*	+
LOC_Os06g09679.1	protein|chaperonin, putative, expressed >LOC_Os06g09679.2 protein|chaperonin, putative, expressed	1.717	*	+
LOC_Os12g32240.1	protein|eukaryotic translation initiation factor 5A, putative, expressed	0.622	*	-	LOC_Os12g32240.1	LOC_Os12g32240.1	-1.53222556969811	0.744836922301977	-
LOC_Os09g39060.1	protein|vignain precursor, putative, expressed	0.270	*	-	LOC_Os09g39060.1	LOC_Os09g39060.1	1.22466796603674	0.339629769550434	+
LOC_Os03g22340.1	protein|60S ribosomal protein L22-2, putative, expressed	1.622	*	+	LOC_Os03g22340.1	LOC_Os03g22340.1	-0.720935484347257	0.419909331318474
LOC_Os03g27290.1	protein|cytochrome c oxidase subunit, putative, expressed	1.768	*	+	LOC_Os03g27290.1	LOC_Os03g27290.1	-1.3931210665288	0.623252738949754	-
LOC_Os09g39550.1	protein|expressed protein	1.748	*	+	LOC_Os09g39550.1	LOC_Os09g39550.1	0.233608291900576	0.267409646140285
LOC_Os02g42320.2	protein|peptidase, T1 family, putative, expressed	0.575	*	-
LOC_Os01g64680.1	protein|bolA, putative, expressed	1.857	*	+
LOC_Os06g12600.1	protein|kinase, pfkB family, putative, expressed	1.890	*	+	LOC_Os06g12600.1	LOC_Os06g12600.1	1.12172845919453	0.660023926457625	+
LOC_Os07g36940.1	protein|eukaryotic translation initiation factor 4G, putative, expressed >LOC_Os07g36940.2 protein|eukaryotic translation initiation factor 4G, putative, expressed	1.661	*	+
LOC_Os02g39930.1	protein|OsTIL-1 Temperature-induced lipocalin-1, expressed	1.605	*	+	LOC_Os02g39930.1	LOC_Os02g39930.1	-0.191948964519535	0.228843974310540
LOC_Os01g02090.1	protein|expressed protein	2.037	*	+
LOC_Os06g02780.1	protein|aspartic protease, putative, expressed	0.599	*	-	LOC_Os06g02780.1	LOC_Os06g02780.1	0.87560913776281	0.237690467195567
LOC_Os11g02630.1	protein|expressed protein >LOC_Os12g02550.1 protein|expressed protein	0.554	*	-	LOC_Os11g02630.1	LOC_Os11g02630.1	-0.988125899711708	0.199502581538849
LOC_Os12g07650.1	protein|OsGrx_S16 - glutaredoxin subgroup II, expressed	2.028	*	+	LOC_Os12g07650.1	LOC_Os12g07650.1	-0.0221220031993390	0.151145951391512
LOC_Os05g33510.1	protein|peptide methionine sulfoxide reductase msrB, putative, expressed	8.612	*	+	LOC_Os05g33510.1	LOC_Os05g33510.1	13.1586096882145	0.99033497040675	+
LOC_Os04g37580.1	protein|cation transport regulator-like protein 1, putative, expressed	3.984	*	+	LOC_Os04g37580.1	LOC_Os04g37580.1	0.0941788371861333	0.204382319607102
LOC_Os05g28190.1	protein|ranBP1 domain containing protein, expressed	1.881	*	+	LOC_Os05g28190.1	LOC_Os05g28190.1	-0.266185870743133	0.290643495781388
LOC_Os11g02400.1	protein|LTPL8 - Protease inhibitor/seed storage/LTP family protein precursor, expressed	2.443	*	+
LOC_Os02g01030.1	protein|tetratricopeptide repeat domain containing protein, expressed	1.673	*	+
LOC_Os04g39040.1	protein|UBA and UBX domain-containing protein, putative, expressed	1.706	*	+	LOC_Os04g39040.1	LOC_Os04g39040.1	-0.22941464026307	0.278900642236494
LOC_Os06g25010.1	protein|glycosyl hydrolase, putative, expressed	0.525	*	-	LOC_Os06g25010.1	LOC_Os06g25010.1	-1.19622348831165	0.318883012215086	-
LOC_Os03g58940.1	protein|LTPL83 - Protease inhibitor/seed storage/LTP family protein precursor, putative, expressed	1.953	*	+	LOC_Os03g58940.1	LOC_Os03g58940.1	0.84917030640889	0.532300717793729
LOC_Os03g29770.1	protein|EF hand family protein, expressed	1.843	*	+	LOC_Os03g29770.1	LOC_Os03g29770.1	-0.702419073087163	0.46105654199723
LOC_Os08g02390.1	protein|RNA recognition motif containing protein, putative, expressed	1.653	*	+	LOC_Os08g02390.1	LOC_Os08g02390.1	0.114613328148081	0.184107794988037
LOC_Os12g42980.1	protein|cysteine synthase, putative, expressed	0.384	*	-	LOC_Os12g42980.1	LOC_Os12g42980.1	-0.587126522880334	0.485581161062838
LOC_Os09g04790.1	protein|PAP fibrillin family domain containing protein, expressed	1.663	*	+	LOC_Os09g04790.1	LOC_Os09g04790.1	-0.244908810488880	0.293823196071024
LOC_Os01g68790.3	protein|RNA recognition motif containing protein, putative, expressed >LOC_Os01g68790.2 protein|RNA recognition motif containing protein, putative, expressed	1.934	*	+
LOC_Os01g22352.1	protein|peroxidase precursor, putative, expressed	0.483	*	-
LOC_Os08g32870.1	protein|aldehyde dehydrogenase, putative, expressed	0.174	*	-	LOC_Os08g32870.1	LOC_Os08g32870.1	-1.49215723779615	0.692796876967636	-
LOC_Os01g52390.1	protein|plasminogen activator inhibitor 1 RNA-binding protein, putative, expressed	2.102	*	+	LOC_Os01g52390.1	LOC_Os01g52390.1	-0.71690492733296	0.516402216345548
LOC_Os11g44810.1	protein|auxin-repressed protein, putative, expressed	1.983	*	+
LOC_Os06g16430.1	protein|FHA domain containing protein, putative, expressed	2.995	*	+	LOC_Os06g16430.1	LOC_Os06g16430.1	-0.42397853301913	0.323353481929228
LOC_Os07g38360.2	protein|expressed protein	1.618	*	+	LOC_Os07g38360.2	LOC_Os07g38360.2	7.51175265376738	0.603135625236116	+
LOC_Os06g45660.1	protein|histidine triad family protein, putative, expressed	1.619	*	+	LOC_Os06g45660.1	LOC_Os06g45660.1	-1.36118424423392	0.689113461780632	-
LOC_Os07g09800.1	protein|expressed protein	2.140	*	+	LOC_Os07g09800.1	LOC_Os07g09800.1	0.28620662556093	0.309627250975948
LOC_Os02g30730.1	protein|SART-1 family protein, putative, expressed >LOC_Os02g30730.2 protein|SART-1 family protein, putative, expressed	1.734	*	+
LOC_Os05g48820.1	protein|DDT, putative, expressed	1.936	*	+	LOC_Os05g48820.1	LOC_Os05g48820.1	-0.0719861128257275	0.184894849515174
LOC_Os01g05010.1	protein|mitochondrial glycoprotein, putative, expressed	1.824	*	+	LOC_Os01g05010.1	LOC_Os01g05010.1	-0.794367905211128	0.302260420601939
LOC_Os01g10950.1	protein|peptide-N4-asparagine amidase A, putative, expressed	0.563	*	-	LOC_Os01g10950.1	LOC_Os01g10950.1	0.0177382772402033	0.146769928220627
LOC_Os06g22960.1	protein|aquaporin protein, putative, expressed	0.548	*	-	LOC_Os06g22960.1	LOC_Os06g22960.1	0.169116801246215	0.250409268354112
LOC_Os02g24330.1	protein|eukaryotic translation initiation factor 4B, putative, expressed	1.762	*	+
LOC_Os03g62630.1	protein|ribosomal protein S6, putative, expressed	1.671	*	+	LOC_Os03g62630.1	LOC_Os03g62630.1	0.565068210321946	0.479032867397053
LOC_Os02g15660.1	protein|tetratricopeptide repeat, putative, expressed	1.722	*	+	LOC_Os02g15660.1	LOC_Os02g15660.1	-0.0429842940194557	0.162888804936406
