# Supplementary material for: Integration of the proteome and transcriptome reveals multiple levels of gene regulation in the rice dl2 mutant
Source: Front Plant Sci. 2015 Jun 17;6:351. doi: 10.3389/fpls.2015.00351 (PMC4469824; doi:10.3389/fpls.2015.00351)
Supplement: Table S8 — Correlation analysis between all expressed proteins (DEPs) and all expressed genes (DEGs). [file Table8.XLS]

Protein	Description	Sameset	Pep_num	Score	Quantition(M1R_M2R/W1R_W2R)	Sig	diff_Protein	GeneID	log2(M1R_M2R/W1R_W2R)	Fdr	diff_gene
LOC_Os02g58440.1	protein|zinc finger C-x8-C-x5-C-x3-H type family protein, expressed	 	1	31	---	 	 	LOC_Os02g58440.1	-1.71329181803405	0.720847500314822	-		
LOC_Os02g49320.1	protein|sucrase-related, putative, expressed	 	6	155	0.678	*	 	LOC_Os02g49320.1	-0.642294376279016	0.512152121899005	 		
LOC_Os04g54640.1	protein|peptidase, cysteine peptidase active site, putative, expressed	  LOC_Os04g54640.2	5	148	1.051	 	 			
LOC_Os04g59494.1	protein|transportin-2, putative, expressed	 	19	580	1.299	*	 			
LOC_Os11g25260.1	protein|nucleoside-triphosphatase, putative, expressed	 	6	77	0.984	 	 	LOC_Os11g25260.1	2.0933300557626	0.738603450447047	 		
LOC_Os08g04460.1	protein|NADPH-dependent FMN reductase domain containing protein, expressed	 	9	268	0.762	*	 			
LOC_Os04g33460.1	protein|1,4-alpha-glucan-branching enzyme 2, chloroplast precursor, putative, expressed	 	7	195	1.429	*	 	LOC_Os04g33460.1	-0.354266480127578	0.336764891071653	 		
LOC_Os09g14670.1	protein|phosphoenolpyruvate carboxylase, putative, expressed	 	5	256	0.830	 	 	LOC_Os09g14670.1	-1.65394024263974	0.451328548041808	-		
LOC_Os02g02290.1	protein|SNF2 family N-terminal domain containing protein, expressed	 	1	25	---	 	 	LOC_Os02g02290.1	-0.097682751014334	0.209482432942954	 		
LOC_Os10g09990.1	protein|cytokinin-O-glucosyltransferase 3, putative, expressed	 	4	72	1.104	 	 	LOC_Os10g09990.1	-0.183952357158383	0.252140788313814	 		
LOC_Os12g34092.1	protein|ribosomal protein S2, putative, expressed >LOC_Os12g33954.1 protein|ribosomal protein S2, putative, expressed	  LOC_Os12g34154.1	8	86	1.145	 	 			
LOC_Os06g04280.1	protein|3-phosphoshikimate 1-carboxyvinyltransferase, chloroplast precursor, putative, expressed	 	2	63	1.008	 	 	LOC_Os06g04280.1	-0.739624940616696	0.35521344918776	 		
LOC_Os03g32630.1	protein|ABC transporter, ATP-binding protein, putative, expressed	 	2	99	1.188	 	 	LOC_Os03g32630.1	-0.536244965079858	0.403758972421609	 		
LOC_Os06g37420.1	protein|histone deacetylase, putative, expressed	  LOC_Os06g37420.2	1	22	---	 	 			
LOC_Os02g02840.1	protein|ras-related protein, putative, expressed	  LOC_Os02g50860.1	1	24	---	 	 	LOC_Os02g02840.1	2.43995006924433	0.373473114217353	 		
LOC_Os10g28200.1	protein|NAD dependent epimerase/dehydratase family protein, putative, expressed	 	15	491	0.926	 	 			
LOC_Os02g03010.1	protein|expressed protein	 	4	107	0.935	 	 	LOC_Os02g03010.1	0.38662754715767	0.373410149855182	 		
LOC_Os08g40570.1	protein|pyridoxamine 5~-phosphate oxidase family protein, putative, expressed	 	1	26	---	 	 	LOC_Os08g40570.1	-0.646325327374843	0.482055156781262	 		
LOC_Os08g05570.3	protein|monodehydroascorbate reductase, putative, expressed >LOC_Os08g05570.4 protein|monodehydroascorbate reductase, putative, expressed	 	5	153	0.698	 	 			
LOC_Os10g38700.1	protein|glutathione S-transferase, putative, expressed	 	16	343	0.850	*	 	LOC_Os10g38700.1	-0.743953428889502	0.560823573857197	 		
LOC_Os01g53910.1	protein|dehydrogenase, putative, expressed	 	1	46	---	 	 	LOC_Os01g53910.1	-0.506274268390613	0.412699911849893	 		
LOC_Os05g32230.1	protein|expressed protein	 	3	73	0.841	 	 	LOC_Os05g32230.1	0.151879251645679	0.221382697393275	 		
LOC_Os12g34860.1	protein|phenylalanyl-tRNA synthetase, putative, expressed	 	5	189	0.934	 	 	LOC_Os12g34860.1	-0.787931658794212	0.539982369978592	 		
LOC_Os01g68710.1	protein|peptidyl-prolyl cis-trans isomerase, FKBP-type, putative, expressed >LOC_Os01g68710.2 protein|peptidyl-prolyl cis-trans isomerase, FKBP-type, putative, expressed	  LOC_Os01g68710.3	3	201	1.330	 	 			
LOC_Os06g41810.1	protein|reductase, putative, expressed	 	3	77	1.009	 	 	LOC_Os06g41810.1	-0.558537595489782	0.44367837803803	 		
LOC_Os06g05180.3	protein|coatomer subunit beta, putative, expressed	 	3	75	0.585	*	-			
LOC_Os06g12580.1	protein|pro-resilin precursor, putative, expressed	 	13	292	2.471	*	+	LOC_Os06g12580.1	-0.0710680747611673	0.185272635688200	 		
LOC_Os10g39440.1	protein|transporter family protein, putative, expressed	 	4	137	0.842	 	 			
LOC_Os03g56810.1	protein|tubulin/FtsZ domain containing protein, putative, expressed	 	6	587	1.016	 	 	LOC_Os03g56810.1	-0.292368297160248	0.309249464802922	 		
LOC_Os10g37420.2	protein|cytochrome b5-like Heme/Steroid binding domain containing protein, expressed	 	3	126	1.110	 	 	LOC_Os10g37420.2	-6.65821148275179	0.470217856693112	-		
LOC_Os03g25970.2	protein|KH domain-containing protein, putative, expressed >LOC_Os03g25970.1 protein|KH domain-containing protein, putative, expressed	 	2	80	42.927	 	 			
LOC_Os04g32950.1	protein|calreticulin precursor protein, putative, expressed	  LOC_Os04g32950.2 LOC_Os04g32950.3	17	412	0.861	*	 			
LOC_Os03g60400.1	protein|40S ribosomal protein S23, putative, expressed	  LOC_Os01g61814.1	2	67	0.965	 	 			
LOC_Os02g45660.1	protein|2-C-methyl-D-erythritol 2,4-cyclodiphosphate synthase, chloroplast precursor, putative, expressed	 	1	49	---	 	 	LOC_Os02g45660.1	-0.750527818014239	0.548104772698653	 		
LOC_Os11g05260.1	protein|phosphoglycerate mutase, putative, expressed	 	7	237	1.084	 	 	LOC_Os11g05260.1	-1.15376326380075	0.68149477395794	-		
LOC_Os05g51620.1	protein|expressed protein	  LOC_Os05g51620.2 LOC_Os05g51620.3	1	70	---	 	 			
LOC_Os03g23980.1	protein|NAD dependent epimerase/dehydratase family protein, putative, expressed	 	4	181	1.126	 	 	LOC_Os03g23980.1	-0.0710776987840053	0.186091172396424	 		
LOC_Os01g64270.1	protein|expressed protein	 	4	137	1.366	 	 	LOC_Os01g64270.1	1.42928727327757	0.72975695756202	 		
LOC_Os07g14280.1	protein|WD domain, G-beta repeat domain containing protein, expressed	 	1	34	---	 	 	LOC_Os07g14280.1	-0.224422747470929	0.259570583049994	 		
LOC_Os05g34320.1	protein|beta-hexosaminidase precursor, putative, expressed >LOC_Os05g34320.2 protein|beta-hexosaminidase precursor, putative, expressed	 	3	62	---	 	 			
LOC_Os08g44000.1	protein|uncharacterized protein ycf39, putative, expressed	 	6	214	1.029	 	 	LOC_Os08g44000.1	0.442580499055898	0.406529404357134	 		
LOC_Os12g05600.1	protein|hydrolase, alpha/beta fold family protein, putative, expressed	 	1	42	---	 	 			
LOC_Os03g29810.1	protein|OsClp6 - Putative Clp protease homologue, expressed	 	2	84	0.005	 	 	LOC_Os03g29810.1	0.553426927288049	0.42589094572472	 		
LOC_Os11g10750.1	protein|OsSCP48 - Putative Serine Carboxypeptidase homologue, expressed	 	2	65	0.881	 	 	LOC_Os11g10750.1	0.877143252214467	0.259476136506737	 		
LOC_Os02g10120.1	protein|lipoxygenase, putative, expressed	 	12	162	1.383	*	 	LOC_Os02g10120.1	-1.48476773707503	0.742381312177308	-		
LOC_Os03g04440.1	protein|expressed protein	  LOC_Os03g04440.2	1	43	---	 	 			
LOC_Os03g64140.1	protein|expressed protein	 	2	71	0.744	 	 	LOC_Os03g64140.1	-0.05340612690789	0.164274020904168	 		
LOC_Os03g17120.1	protein|arginine biosynthesis bifunctional protein argJ 1, putative, expressed	  LOC_Os03g17120.2	2	69	---	 	 			
LOC_Os01g15010.1	protein|miro, putative, expressed	  LOC_Os01g23620.1 LOC_Os12g37360.1	4	123	0.879	*	 	LOC_Os01g15010.1	-0.635144462646817	0.386569701548923	 		
LOC_Os02g10310.1	protein|fumarylacetoacetase, putative, expressed	  LOC_Os02g10310.2 LOC_Os02g10310.3	6	142	0.638	*	 			
LOC_Os03g52840.1	protein|serine hydroxymethyltransferase, mitochondrial precursor, putative, expressed	 	95	2371	0.979	 	 			
LOC_Os04g51330.1	protein|maltose excess protein 1-like, chloroplast precursor, putative, expressed	 	1	19	---	 	 	LOC_Os04g51330.1	-0.300774160803798	0.299049238131218	 		
LOC_Os02g02000.1	protein|cytochrome P450, putative, expressed	 	14	310	1.134	 	 	LOC_Os02g02000.1	-0.546774630847612	0.463260294673215	 		
LOC_Os04g35760.1	protein|expressed protein	 	5	234	1.243	 	 	LOC_Os04g35760.1	-0.970363765623746	0.421672333459262	 		
LOC_Os05g23620.2	protein|cytochrome c1-1, heme protein, mitochondrial precursor, putative, expressed >LOC_Os05g23620.1 protein|cytochrome c1-1, heme protein, mitochondrial precursor, putative, expressed >LOC_Os05g23620.3 protein|cytochrome c1-1, heme protein, mitoch	 	3	52	1.301	 	 			
LOC_Os03g03710.1	protein|ribonuclease protein, putative, expressed	 	1	53	---	 	 	LOC_Os03g03710.1	-0.874388702373583	0.507177937287495	 		
LOC_Os02g38210.1	protein|elongation factor Tu, putative, expressed	 	96	3303	1.001	 	 	LOC_Os02g38210.1	-0.969628204828565	0.641795743609117	 		
LOC_Os09g25760.1	protein|tetraspanin family protein, putative, expressed	 	1	34	---	 	 	LOC_Os09g25760.1	-1.39189506397120	0.725317970028964	-		
LOC_Os02g58150.1	protein|expressed protein	 	2	87	1.595	 	 	LOC_Os02g58150.1	-0.17762788065992	0.254879738068253	 		
LOC_Os02g32980.1	protein|Cupin domain containing protein, expressed	 	6	143	0.590	*	-	LOC_Os02g32980.1	-1.02591737437464	0.380556604961592	-		
LOC_Os05g44360.1	protein|oligosaccharyl transferase, putative, expressed	  LOC_Os05g44360.2	1	24	---	 	 			
LOC_Os07g38300.1	protein|ribosome recycling factor, putative, expressed	  LOC_Os07g38300.2 LOC_Os07g38300.5	9	247	1.364	 	 			
LOC_Os07g27310.1	protein|CRAL/TRIO domain containing protein, expressed	 	1	28	---	 	 			
LOC_Os09g28570.1	protein|zinc-binding alcohol dehydrogenase domain-containing protein 2, putative, expressed	  LOC_Os09g28570.2 LOC_Os09g28570.3	2	64	0.748	 	 	LOC_Os09g28570.1	-0.51628333085812	0.393495781387735	 		
LOC_Os03g08860.1	protein|GRAM domain containing protein, expressed	 	1	51	---	 	 			
LOC_Os04g38480.1	protein|BRASSINOSTEROID INSENSITIVE 1-associated receptor kinase 1 precursor, putative, expressed	  LOC_Os04g38480.2	2	58	---	 	 	LOC_Os04g38480.1	-0.0592764056005568	0.166824077572094	 		
LOC_Os02g10080.1	protein|zinc finger C-x8-C-x5-C-x3-H type family protein, expressed	  LOC_Os02g10080.2	3	191	1.545	 	 			
LOC_Os04g49690.1	protein|FERONIA receptor-like kinase, putative, expressed	 	1	56	---	 	 	LOC_Os04g49690.1	-0.0169861117267763	0.150547789950888	 		
LOC_Os04g32150.1	protein|amidohydrolase family protein, expressed	 	2	59	0.748	*	 	LOC_Os04g32150.1	-0.39386866402365	0.267787432313311	 		
LOC_Os06g37560.1	protein|beta-galactosidase precursor, putative, expressed	 	7	222	1.089	 	 	LOC_Os06g37560.1	0.0839345485227572	0.181557738320111	 		
LOC_Os08g19140.1	protein|adenylate kinase family protein, putative, expressed	 	26	697	0.989	 	 	LOC_Os08g19140.1	0.313136824095023	0.31787558242035	 		
LOC_Os10g23880.1	protein|retrotransposon protein, putative, Ty3-gypsy subclass, expressed	 	1	19	---	 	 			
LOC_Os01g01650.1	protein|isoflavone reductase homolog IRL, putative, expressed	 	4	72	---	 	 			
LOC_Os04g53460.1	protein|AT hook motif family protein, expressed >LOC_Os04g53460.2 protein|AT hook motif family protein, expressed	  LOC_Os04g53460.3	2	62	1.080	 	 			
LOC_Os05g14194.1	protein|glyoxalase family protein, putative, expressed	 	12	366	0.842	*	 	LOC_Os05g14194.1	-0.564713937505403	0.469965999244428	 		
LOC_Os02g38840.1	protein|glucose-6-phosphate 1-dehydrogenase, cytoplasmic isoform, putative, expressed >LOC_Os02g38840.2 protein|glucose-6-phosphate 1-dehydrogenase, cytoplasmic isoform, putative, expressed	  LOC_Os04g40874.1	1	47	---	 	 			
LOC_Os04g59190.1	protein|peroxidase precursor, putative, expressed	  LOC_Os04g59200.1 LOC_Os04g59260.1	1	45	---	 	 			
LOC_Os01g71320.1	protein|hexokinase, putative, expressed	 	2	72	0.804	 	 	LOC_Os01g71320.1	0.00924215230484875	0.126621332325904	 		
LOC_Os05g34330.1	protein|retrotransposon protein, putative, unclassified, expressed	 	1	17	---	 	 			
LOC_Os04g52361.1	protein|ribosomal protein S17, putative, expressed	 	5	67	1.091	 	 	LOC_Os04g52361.1	-0.768136101736652	0.570583049993704	 		
LOC_Os05g24880.1	protein|dehydrogenase, putative, expressed	  LOC_Os05g24880.2	2	85	0.698	 	 			
LOC_Os08g39350.1	protein|glycerophosphoryl diester phosphodiesterase family protein, putative, expressed	 	19	486	0.637	 	 	LOC_Os08g39350.1	-0.587060966605154	0.418555597531797	 		
LOC_Os01g01660.1	protein|isoflavone reductase, putative, expressed	 	5	129	1.488	 	 	LOC_Os01g01660.1	0.277824812147350	0.226105024556101	 		
LOC_Os07g31540.1	protein|ubiquitin family protein, putative, expressed	 	2	111	1.519	 	 	LOC_Os07g31540.1	-0.170879480498556	0.211906560886538	 		
LOC_Os03g57220.2	protein|hydroxyacid oxidase 1, putative, expressed >LOC_Os03g57220.1 protein|hydroxyacid oxidase 1, putative, expressed	 	46	1998	1.091	 	 			
LOC_Os05g50300.1	protein|AMP-binding enzyme, putative, expressed	 	1	30	---	 	 			
LOC_Os03g24460.2	protein|aminotransferase domain containing protein, putative, expressed	 	2	81	0.821	 	 			
LOC_Os06g02380.1	protein|T-complex protein, putative, expressed >LOC_Os06g02380.2 protein|T-complex protein, putative, expressed	 	30	1424	1.155	 	 			
LOC_Os04g32880.1	protein|CBS domain containing membrane protein, putative, expressed >LOC_Os04g32880.2 protein|CBS domain containing membrane protein, putative, expressed	  LOC_Os04g32880.3 LOC_Os04g32880.4 LOC_Os04g32880.5	1	25	---	 	 			
LOC_Os01g52500.2	protein|NADP-dependent malic enzyme, putative, expressed	  LOC_Os01g52500.3	11	333	0.847	*	 			
LOC_Os01g54560.1	protein|trehalose synthase, putative, expressed	  LOC_Os01g54560.2	1	25	---	 	 			
LOC_Os04g58730.1	protein|AT hook motif domain containing protein, expressed	 	6	229	1.328	*	 	LOC_Os04g58730.1	0.0409574423305674	0.163675859463544	 		
LOC_Os08g01760.1	protein|dehydrogenase, putative, expressed	 	2	67	0.964	 	 	LOC_Os08g01760.1	-0.690190835061225	0.381878856567183	 		
LOC_Os06g18890.1	protein|expressed protein	 	1	28	---	 	 			
LOC_Os01g59740.1	protein|expressed protein	 	1	28	---	 	 	LOC_Os01g59740.1	0.646932134626653	0.489925702052638	 		
LOC_Os05g28940.1	protein|GTP-binding protein, putative, expressed	 	1	37	---	 	 	LOC_Os05g28940.1	0.263134111769829	0.284032237753432	 		
LOC_Os02g56000.1	protein|26S protease regulatory subunit 6A, putative, expressed	  LOC_Os02g56000.2 LOC_Os06g07630.1	2	77	1.198	 	 			
LOC_Os02g22070.1	protein|expressed protein	 	1	32	---	 	 	LOC_Os02g22070.1	-1.10701022120774	0.614091424253872	-		
LOC_Os01g67960.1	protein|GPI transamidase component PIG-S-related, putative, expressed	 	1	51	---	 	 	LOC_Os01g67960.1	-0.309664675221534	0.272887545649163	 		
LOC_Os01g18210.1	protein|peptidyl-prolyl cis-trans isomerase, putative, expressed	 	2	102	1.321	 	 	LOC_Os01g18210.1	-0.0364801509394286	0.158072031230324	 		
LOC_Os02g52430.1	protein|regulator of ribonuclease, putative, expressed	  LOC_Os02g52430.2	1	113	---	 	 			
LOC_Os04g53440.1	protein|RNA recognition motif containing protein, putative, expressed	  LOC_Os04g53440.2	3	107	1.098	 	 			
LOC_Os01g55540.1	protein|aminotransferase, classes I and II, domain containing protein, expressed	  LOC_Os01g55540.2	11	265	0.843	 	 			
LOC_Os05g45740.2	protein|mitochondrial ATP synthase g subunit family protein, putative, expressed >LOC_Os05g45740.1 protein|mitochondrial ATP synthase g subunit family protein, putative, expressed	 	1	26	---	 	 			
LOC_Os03g37640.1	protein|MATE efflux family protein, putative, expressed	  LOC_Os03g37640.2	1	35	---	 	 			
LOC_Os05g50480.1	protein|protein of unknown function DUF1296 domain containing protein, expressed	 	6	293	1.610	*	+	LOC_Os05g50480.1	-0.0761450055147444	0.197928472484574	 		
LOC_Os08g25090.1	protein|co-chaperone GrpE protein, putative, expressed	  LOC_Os08g25090.2	5	107	1.690	*	+			
LOC_Os01g09510.1	protein|60S acidic ribosomal protein, putative, expressed	  LOC_Os01g09510.4	2	209	---	 	 			
LOC_Os07g38270.1	protein|insulin-degrading enzyme, putative, expressed	 	2	58	0.841	 	 			
LOC_Os09g27030.2	protein|oryzain gamma chain precursor, putative, expressed	 	2	31	---	 	 	LOC_Os09g27030.2	-0.2381907874755	0.293980606976451	 		
LOC_Os02g56970.1	protein|uncharacterized protein yqjG, putative, expressed	 	1	34	---	 	 	LOC_Os02g56970.1	-0.478933065084741	0.392047601057801	 		
LOC_Os05g50710.1	protein|late embryogenesis abundant protein, putative, expressed	 	2	35	---	 	 	LOC_Os05g50710.1	-0.209787491751434	0.266118876715779	 		
LOC_Os01g73234.2	protein|thioredoxin, putative, expressed >LOC_Os01g73234.1 protein|thioredoxin, putative, expressed	 	1	43	---	 	 	LOC_Os01g73234.2	0.206275915208971	0.237564538471225	 		
LOC_Os01g73310.1	protein|actin, putative, expressed	 	1	597	---	 	 	LOC_Os01g73310.1	3.12753649389034	0.757209419468581	 		
LOC_Os06g36700.1	protein|T-complex protein, putative, expressed	 	1	43	---	 	 	LOC_Os06g36700.1	0.145600749060720	0.233566301473366	 		
LOC_Os01g62040.1	protein|ruvB-like, putative, expressed	 	4	110	1.223	 	 			
LOC_Os10g35110.1	protein|alpha-galactosidase precursor, putative, expressed >LOC_Os10g35110.2 protein|alpha-galactosidase precursor, putative, expressed	 	8	251	0.860	 	 			
LOC_Os05g49880.1	protein|lactate/malate dehydrogenase, putative, expressed	 	15	889	0.781	*	 			
LOC_Os02g32350.1	protein|TUDOR protein with multiple SNc domains, putative, expressed >LOC_Os02g32350.2 protein|TUDOR protein with multiple SNc domains, putative, expressed	 	18	358	0.820	*	 			
LOC_Os02g38200.1	protein|dehydrogenase, putative, expressed	 	4	51	1.110	 	 	LOC_Os02g38200.1	-0.859577256579386	0.439144943961718	 		
LOC_Os02g13990.1	protein|U2 small nuclear ribonucleoprotein A, putative, expressed	  LOC_Os02g13990.2 LOC_Os02g13990.3	1	26	---	 	 			
LOC_Os04g45490.1	protein|elongation factor, putative, expressed	 	40	938	1.048	 	 	LOC_Os04g45490.1	-1.00487162319450	0.636003022289384	-		
LOC_Os09g36800.1	protein|3-dehydroquinate synthase, putative, expressed	 	8	183	1.075	 	 	LOC_Os09g36800.1	-1.13570709183015	0.655679385467825	-		
LOC_Os03g15050.2	protein|phosphoenolpyruvate carboxykinase, putative, expressed	 	12	206	0.791	*	 			
LOC_Os03g31300.1	protein|chaperone protein clpB 1, putative, expressed	 	7	86	1.447	 	 	LOC_Os03g31300.1	-1.26863161239616	0.691569071905302	-		
LOC_Os03g15560.1	protein|wibg, putative, expressed	 	1	88	---	 	 	LOC_Os03g15560.1	-0.79246070675791	0.248205515678126	 		
LOC_Os07g07990.1	protein|uncharacterized protein At4g06744 precursor, putative, expressed	 	2	34	---	 	 	LOC_Os07g07990.1	-1.53871984418929	0.644282835914872	-		
LOC_Os08g44860.4	protein|aminopeptidase, putative, expressed >LOC_Os08g44860.7 protein|aminopeptidase, putative, expressed >LOC_Os08g44860.5 protein|aminopeptidase, putative, expressed >LOC_Os08g44860.3 protein|aminopeptidase, putative, expressed >LOC_Os08g44860.2 p	 	15	266	0.990	 	 			
LOC_Os03g55090.1	protein|alpha-glucan phosphorylast isozyme, putative, expressed	 	4	66	0.921	 	 			
LOC_Os03g52010.1	protein|lecithin cholesterol acyltransferase, putative, expressed	 	2	67	---	 	 	LOC_Os03g52010.1	-2.29836596873793	0.736714519581917	-		
LOC_Os06g08670.1	protein|glutathione peroxidase, putative, expressed	 	7	127	0.778	 	 	LOC_Os06g08670.1	-0.835826546672491	0.601120765646644	 		
LOC_Os12g12870.1	protein|expressed protein	 	1	37	---	 	 			
LOC_Os04g41340.1	protein|4-nitrophenylphosphatase, putative, expressed	 	18	484	1.026	 	 	LOC_Os04g41340.1	0.0377486144011356	0.163864752550057	 		
LOC_Os04g56740.1	protein|IQ calmodulin-binding motif family protein, putative, expressed	 	1	41	---	 	 	LOC_Os04g56740.1	-0.173654625116261	0.236084875960207	 		
LOC_Os02g46510.1	protein|adaptor complexes medium subunit family domain containing protein, expressed	 	1	35	---	 	 	LOC_Os02g46510.1	-0.823411268276677	0.514198463669563	 		
LOC_Os07g23520.2	protein|expressed protein	 	5	120	1.325	 	 			
LOC_Os06g48600.1	protein|macrophage migration inhibitory factor, putative, expressed	 	1	50	---	 	 	LOC_Os06g48600.1	1.87812329142972	0.612895101372623	 		
LOC_Os04g53470.1	protein|expressed protein	 	1	79	---	 	 	LOC_Os04g53470.1	-0.275374624998382	0.269991184989296	 		
LOC_Os01g63270.1	protein|alpha-glucan phosphorylast isozyme, putative, expressed	  LOC_Os01g63270.2	10	233	0.940	 	 	LOC_Os01g63270.1	-0.29592369864778	0.219304873441632	 		
LOC_Os07g14160.1	protein|polygalacturonase, putative, expressed	  LOC_Os07g14160.2 LOC_Os07g14160.4	1	41	---	 	 			
LOC_Os01g07770.1	protein|peroxidase precursor, putative, expressed	 	2	109	0.932	 	 			
LOC_Os03g03910.1	protein|catalase domain containing protein, expressed	 	50	1387	0.966	 	 	LOC_Os03g03910.1	-0.807287599472577	0.589692733912605	 		
LOC_Os03g45390.1	protein|glucan endo-1,3-beta-glucosidase precursor, putative, expressed	 	2	90	0.582	 	 	LOC_Os03g45390.1	0.0443941193584534	0.143842085379675	 		
LOC_Os07g25430.1	protein|photosystem I reaction center subunit IV A, chloroplast precursor, putative, expressed	 	24	746	0.948	 	 	LOC_Os07g25430.1	0.26125385192095	0.304936405994207	 		
LOC_Os11g07020.1	protein|fructose-bisphospate aldolase isozyme, putative, expressed	 	45	992	1.048	 	 			
LOC_Os04g58580.1	protein|phosphomannomutase, putative, expressed	  LOC_Os04g58580.2	1	29	---	 	 			
LOC_Os07g06880.1	protein|gibberellin receptor GID1L2, putative, expressed	 	2	31	---	 	 	LOC_Os07g06880.1	2.3139890620938	0.629675103891198	 		
LOC_Os07g44410.1	protein|WD40-like Beta Propeller Repeat family protein, expressed	 	2	36	---	 	 	LOC_Os07g44410.1	-0.862008996927674	0.504155647903287	 		
LOC_Os08g10600.1	protein|UTP--glucose-1-phosphate uridylyltransferase, putative, expressed	  LOC_Os08g10600.2 LOC_Os08g10600.3	1	60	---	 	 			
LOC_Os10g37180.1	protein|glycine cleavage system H protein, putative, expressed	 	54	1538	1.669	 	 	LOC_Os10g37180.1	1.43096096097703	0.737218234479285	 		
LOC_Os05g44130.1	protein|gamma-glutamyl hydrolase precursor, putative, expressed	  LOC_Os05g44130.2	3	57	0.871	 	 			
LOC_Os04g35570.1	protein|Regulator of chromosome condensation domain containing protein, expressed	 	1	55	---	 	 			
LOC_Os12g01500.1	protein|outer membrane protein, OMP85 family, putative, expressed	 	2	79	0.727	 	 	LOC_Os12g01500.1	1.21709812166693	0.291682407757209	 		
LOC_Os10g21910.1	protein|acetyl-CoA carboxylase, putative, expressed	 	1	22	---	 	 	LOC_Os10g21910.1	0.0234589728239890	0.136412290643496	 		
LOC_Os09g33510.1	protein|hydroxyproline-rich glycoprotein family protein, putative, expressed >LOC_Os09g33510.2 protein|hydroxyproline-rich glycoprotein family protein, putative, expressed	 	2	53	---	 	 	LOC_Os09g33510.1	-0.832879645246155	0.527263568820048	 		
LOC_Os01g56360.1	protein|wax synthase, putative, expressed	 	1	27	---	 	 	LOC_Os01g56360.1	0.133314858308101	0.186972673466818	 		
LOC_Os06g37160.1	protein|transmembrane 9 superfamily member, putative, expressed	 	1	20	---	 	 	LOC_Os06g37160.1	-0.608447053989577	0.46729001385216	 		
LOC_Os01g62500.1	protein|OsFtsH3  FtsH protease, homologue of AtFtsH3/10, expressed	  LOC_Os05g38400.1 LOC_Os05g38400.3	2	58	0.882	 	 	LOC_Os01g62500.1	0.93890540275316	0.301725223523486	 		
LOC_Os01g09540.1	protein|HAD superfamily phosphatase, putative, expressed	 	21	693	0.958	 	 	LOC_Os01g09540.1	0.935345009920397	0.598885530789573	 		
LOC_Os03g01830.1	protein|DEAD-box ATP-dependent RNA helicase, putative, expressed	 	1	22	---	 	 	LOC_Os03g01830.1	-1.04171347668876	0.64289761994711	-		
LOC_Os06g03250.1	protein|retrotransposon protein, putative, Ty3-gypsy subclass, expressed	  LOC_Os10g17370.1	1	28	---	 	 			
LOC_Os09g36290.1	protein|Ser/Thr protein phosphatase family protein, putative, expressed	  LOC_Os09g36290.2	1	66	---	 	 			
LOC_Os05g06430.1	protein|OsPDIL2-1  protein disulfide isomerase PDIL2-1, expressed	  LOC_Os05g06430.2	3	133	1.073	 	 			
LOC_Os06g40940.1	protein|glycine dehydrogenase, putative, expressed	 	12	1589	0.963	 	 			
LOC_Os10g22300.1	protein|resistance protein, putative, expressed	 	1	29	---	 	 			
LOC_Os11g32350.1	protein|expressed protein	 	1	31	---	 	 			
LOC_Os03g13200.1	protein|peroxidase precursor, putative, expressed	 	1	30	---	 	 	LOC_Os03g13200.1	0.972165791803274	0.465621458254628	 		
LOC_Os03g04240.1	protein|glutathione S-transferase, putative, expressed	 	9	101	0.753	*	 			
LOC_Os11g14300.1	protein|la domain containing protein, expressed	 	1	83	---	 	 	LOC_Os11g14300.1	-0.413849682274441	0.357826470217857	 		
LOC_Os04g38450.1	protein|gamma-glutamyltranspeptidase 1 precursor, putative, expressed	 	3	86	---	 	 	LOC_Os04g38450.1	-0.535793095622024	0.370608235738572	 		
LOC_Os08g39630.1	protein|helix-loop-helix DNA-binding domain containing protein, expressed	 	4	192	1.087	 	 	LOC_Os08g39630.1	-0.0133214581139512	0.132099231834782	 		
LOC_Os06g06920.1	protein|S-locus-like receptor protein kinase, putative, expressed	 	1	18	---	 	 			
LOC_Os05g22860.1	protein|DNA-directed RNA polymerase subunit beta, putative, expressed	  LOC_Os04g16820.1	2	43	---	 	 			
LOC_Os03g22380.1	protein|RNA recognition motif containing protein, expressed	  LOC_Os03g22380.2 LOC_Os03g22380.3 LOC_Os07g47630.1 LOC_Os07g47630.2 LOC_Os07g47630.3	7	108	1.094	 	 	LOC_Os03g22380.1	-0.145894822702295	0.231394030978466	 		
LOC_Os07g05580.1	protein|ribosomal protein L7Ae, putative, expressed	 	1	80	---	 	 	LOC_Os07g05580.1	-1.42795182827326	0.718454854552323	-		
LOC_Os04g34100.1	protein|expressed protein	 	5	120	0.876	 	 	LOC_Os04g34100.1	-0.442041183496581	0.389749401838559	 		
LOC_Os08g33120.1	protein|RNA recognition motif containing protein, putative, expressed	  LOC_Os08g33120.2 LOC_Os08g33120.5	1	36	---	 	 			
LOC_Os08g10500.1	protein|expressed protein	 	5	215	0.539	 	 			
LOC_Os07g47280.1	protein|DNA polymerase zeta catalytic subunit, putative, expressed	 	1	16	---	 	 			
LOC_Os02g24330.1	protein|eukaryotic translation initiation factor 4B, putative, expressed	  LOC_Os02g24330.2	3	99	1.762	*	+			
LOC_Os02g03890.1	protein|nuclear transport factor 2, putative, expressed	  LOC_Os02g03890.2	3	133	1.368	*	 			
LOC_Os04g40550.1	protein|expressed protein	 	1	28	---	 	 			
LOC_Os02g15310.1	protein|RNA recognition motif containing protein, expressed	  LOC_Os02g15310.2 LOC_Os02g15310.4 LOC_Os12g38430.1	2	64	1.146	 	 			
LOC_Os01g22370.1	protein|peroxidase precursor, putative, expressed	 	5	186	0.660	*	 	LOC_Os01g22370.1	4.93073733756289	0.199502581538849	 		
LOC_Os04g39080.1	protein|OsFBX140 - F-box domain containing protein, expressed	 	1	16	---	 	 	LOC_Os04g39080.1	-2.21684604882980	0.57193678378038	-		
LOC_Os04g34580.1	protein|FAD binding domain containing protein, expressed	 	1	27	---	 	 	LOC_Os04g34580.1	4.93073733756289	0.199502581538849	 		
LOC_Os03g50530.1	protein|expressed protein	 	1	35	---	 	 			
LOC_Os04g51300.1	protein|peroxidase precursor, putative, expressed	 	12	214	1.032	 	 	LOC_Os04g51300.1	0.999645020697601	0.642299458506485	 		
LOC_Os01g25484.1	protein|ferredoxin--nitrite reductase, putative, expressed	  LOC_Os01g25484.2	3	272	1.011	 	 			
LOC_Os03g04110.1	protein|lysM domain-containing GPI-anchored protein precursor, putative, expressed	  LOC_Os03g04110.2	8	239	0.806	*	 			
LOC_Os06g21380.1	protein|OsCttP3 - Putative C-terminal processing peptidase homologue, expressed	 	1	63	---	 	 	LOC_Os06g21380.1	-0.499860231851661	0.440844981740335	 		
LOC_Os09g33810.1	protein|ankyrin repeat domain containing protein, putative, expressed	  LOC_Os09g33810.2 LOC_Os09g33810.3 LOC_Os09g33810.5	2	103	2.003	 	 			
LOC_Os05g36000.1	protein|FabA-like domain containing protein, expressed	 	1	15	---	 	 	LOC_Os05g36000.1	0.404983834614921	0.236462662133233	 		
LOC_Os02g58340.1	protein|oligopeptidase, putative, expressed	 	12	431	1.029	 	 	LOC_Os02g58340.1	-0.616347884419536	0.508374260168745	 		
LOC_Os12g06670.1	protein|protein kinase family protein, putative, expressed	 	2	63	---	 	 	LOC_Os12g06670.1	-0.944043594025985	0.232464425135373	 		
LOC_Os08g04280.1	protein|actin, putative, expressed	  LOC_Os08g04280.2	3	71	0.717	 	 			
LOC_Os03g08480.1	protein|rho termination factor, N-terminal domain containing protein, expressed >LOC_Os03g08480.2 protein|rho termination factor, N-terminal domain containing protein, expressed	 	3	94	1.674	*	+			
LOC_Os08g42050.1	protein|emp24/gp25L/p24 family protein, putative, expressed	 	1	34	---	 	 	LOC_Os08g42050.1	-0.553888706490525	0.451328548041808	 		
LOC_Os04g16812.1	protein|chloroplast 50S ribosomal protein L23, putative >LOC_Os04g16782.1 protein|chloroplast 50S ribosomal protein L23, putative >LOC_Os07g25014.1 protein|chloroplast 50S ribosomal protein L23, putative >LOC_Os09g24402.1 protein|chloroplast 50S rib	  LOC_Os08g15258.1	1	53	---	 	 			
LOC_Os01g43030.1	protein|tetratricopeptide repeat domain containing protein, expressed	  LOC_Os01g43030.2	1	37	---	 	 	LOC_Os01g43030.1	0.0123402674952698	0.130493640599421	 		
LOC_Os01g60440.1	protein|HEAT repeat family protein, putative, expressed	 	3	124	---	 	 	LOC_Os01g60440.1	-0.0500938776574846	0.165690719053016	 		
LOC_Os02g48620.1	protein|tetratricopeptide repeat, putative, expressed >LOC_Os02g48620.2 protein|tetratricopeptide repeat, putative, expressed	 	2	45	---	 	 	LOC_Os02g48620.1	-0.066489655684804	0.179228056919783	 		
LOC_Os01g40570.1	protein|outer mitochondrial membrane porin, putative, expressed	 	3	76	0.852	 	 	LOC_Os01g40570.1	-1.00639777119815	0.414746253620451	-		
LOC_Os10g35990.1	protein|DEAD-box ATP-dependent RNA helicase, putative, expressed	  LOC_Os10g35990.2	3	182	0.894	 	 			
LOC_Os10g42280.1	protein|cyclase/dehydrase family protein, putative, expressed	 	2	91	1.248	 	 			
LOC_Os07g42960.1	protein|phospho-2-dehydro-3-deoxyheptonate aldolase, chloroplast precursor, putative, expressed	  LOC_Os07g42960.2 LOC_Os10g41480.1 LOC_Os03g27230.1	3	114	1.030	 	 			
LOC_Os07g15990.1	protein|retrotransposon protein, putative, Ty3-gypsy subclass, expressed	 	1	23	---	 	 			
LOC_Os01g53520.1	protein|reticulon domain containing protein, putative, expressed	 	1	35	---	 	 			
LOC_Os06g06290.1	protein|GDSL-like lipase/acylhydrolase, putative, expressed	 	17	347	0.386	*	-	LOC_Os06g06290.1	-0.500750579801312	0.440152373756454	 		
LOC_Os01g64100.1	protein|glycosyl hydrolase, putative, expressed	 	1	21	---	 	 	LOC_Os01g64100.1	-5.5077946401987	0.232968140032741	-		
LOC_Os02g30800.1	protein|POLE1 - Putative DNA polymerase epsilon catalytic subunit, expressed	 	1	14	---	 	 	LOC_Os02g30800.1	5.93073733756289	0.362422868656340	 		
LOC_Os03g46190.2	protein|parafibromin, putative, expressed >LOC_Os03g46190.1 protein|parafibromin, putative, expressed	 	1	30	---	 	 	LOC_Os03g46190.2	-1.14288574868996	0.515300340007556	-		
LOC_Os05g38230.1	protein|oxidoreductase, aldo/keto reductase family protein, putative, expressed	  LOC_Os05g38230.2 LOC_Os05g38230.3	1	52	---	 	 			
LOC_Os01g01280.1	protein|expressed protein	 	1	87	---	 	 	LOC_Os01g01280.1	-4.85798099512757	0.191443143180960	-		
LOC_Os03g20420.1	protein|alpha-N-arabinofuranosidase A, putative, expressed	  LOC_Os03g20420.2	2	71	0.936	 	 			
LOC_Os08g43440.1	protein|cytochrome P450, putative, expressed	 	3	86	1.027	 	 	LOC_Os08g43440.1	-0.455292412914341	0.417579649918146	 		
LOC_Os11g03470.3	protein|bifunctional aspartokinase/homoserine dehydrogenase, putative, expressed	 	6	179	0.756	*	 			
LOC_Os02g57260.1	protein|3-ketoacyl-CoA thiolase, peroxisomal precursor, putative, expressed	 	11	498	0.691	*	 	LOC_Os02g57260.1	-0.629463405405316	0.50994836922302	 		
LOC_Os04g02754.1	protein|amidase family protein, putative, expressed	 	1	76	---	 	 	LOC_Os04g02754.1	-0.401953681217121	0.342683541115729	 		
LOC_Os04g51940.1	protein|YT521-B, putative, expressed	  LOC_Os04g51940.2 LOC_Os08g12760.1 LOC_Os08g12760.2 LOC_Os08g12760.3 LOC_Os08g12760.4 LOC_Os08g44200.1	1	29	---	 	 			
LOC_Os01g59600.1	protein|peptidase, T1 family, putative, expressed >LOC_Os01g59600.2 protein|peptidase, T1 family, putative, expressed	 	4	157	1.100	 	 			
LOC_Os07g26690.1	protein|aquaporin protein, putative, expressed	  LOC_Os07g26690.2	17	553	0.818	 	 			
LOC_Os04g35140.1	protein|OsSub41 - Putative Subtilisin homologue, expressed	 	3	78	0.757	 	 	LOC_Os04g35140.1	0.349771727812676	0.251857448684045	 		
LOC_Os04g55050.1	protein|amidase, putative, expressed	  LOC_Os04g55050.2	3	87	0.792	 	 			
LOC_Os01g51280.1	protein|5-nucleotidase surE, putative, expressed	 	1	31	---	 	 			
LOC_Os05g05840.1	protein|tRNA synthetase class II core domain containing protein, expressed	 	2	93	1.039	 	 	LOC_Os05g05840.1	0.0797226258312127	0.190057927213197	 		
LOC_Os01g07800.2	protein|thiol-disulphide oxidoreductase DCC, putative, expressed	 	1	30	---	 	 			
LOC_Os03g15920.1	protein|expressed protein	  LOC_Os03g15920.2 LOC_Os03g15920.3	9	231	2.824	*	+			
LOC_Os04g33990.1	protein|harpin-induced protein 1 domain containing protein, expressed	 	1	49	---	 	 	LOC_Os04g33990.1	-0.362299277874596	0.299080720312303	 		
LOC_Os09g28730.1	protein|gibberellin receptor GID1L2, putative, expressed	 	3	68	1.015	 	 	LOC_Os09g28730.1	-1.23135086965182	0.57628132477018	-		
LOC_Os08g44470.1	protein|expressed protein	 	3	66	1.089	 	 	LOC_Os08g44470.1	-0.656623485848602	0.361856189396801	 		
LOC_Os07g29620.1	protein|OsSCP39 - Putative Serine Carboxypeptidase homologue, expressed	 	1	44	---	 	 	LOC_Os07g29620.1	-0.689966299638002	0.52990807203123	 		
LOC_Os06g20730.1	protein|retrotransposon protein, putative, Ty1-copia subclass, expressed	 	4	60	---	 	 			
LOC_Os08g41830.1	protein|sulfite oxidase, putative, expressed	 	4	63	0.869	 	 	LOC_Os08g41830.1	-0.336722913442939	0.35086890819796	 		
LOC_Os10g35870.1	protein|cytochrome b5-like Heme/Steroid binding domain containing protein, expressed	 	3	91	1.666	 	 	LOC_Os10g35870.1	-0.114659747132526	0.214865885908576	 		
LOC_Os01g16090.1	protein|RNA binding protein, putative, expressed	 	5	263	0.989	 	 	LOC_Os01g16090.1	0.304447089254437	0.302669688956051	 		
LOC_Os02g42700.1	protein|thioredoxin, putative, expressed	 	1	61	---	 	 	LOC_Os02g42700.1	-1.29521223195835	0.697802543760232	-		
LOC_Os05g07130.2	protein|6PF-2-K/Fru-2,6-P2ASE liver isozyme, putative, expressed	 	29	1312	1.083	*	 			
LOC_Os12g37710.1	protein|PsbP, putative, expressed	 	1	270	---	 	 			
LOC_Os02g47140.2	protein|L11 domain containing ribosomal protein, putative, expressed >LOC_Os02g47140.1 protein|L11 domain containing ribosomal protein, putative, expressed	  LOC_Os04g50990.1	22	733	1.094	 	 			
LOC_Os02g34130.1	protein|transposon protein, putative, CACTA, En/Spm sub-class, expressed	  LOC_Os09g16790.1	1	16	---	 	 			
LOC_Os03g01190.1	protein|dehydrogenase, putative, expressed	 	7	184	1.024	 	 	LOC_Os03g01190.1	-0.253720131813275	0.288849011459514	 		
LOC_Os03g05870.1	protein|Fe-S metabolism associated domain containing protein, expressed	  LOC_Os09g09790.1	1	33	---	 	 	LOC_Os03g05870.1	-0.787435382002206	0.37545649162574	 		
LOC_Os03g60380.1	protein|cinnamoyl CoA reductase, putative, expressed	 	2	57	0.982	 	 	LOC_Os03g60380.1	1.09403549517383	0.435178189144944	 		
LOC_Os03g19930.1	protein|adenylosuccinate lyase, putative, expressed	 	3	38	---	 	 			
LOC_Os01g32730.1	protein|tetratricopeptide repeat containing protein, putative, expressed	  LOC_Os01g32730.2	2	31	---	 	 			
LOC_Os03g03830.1	protein|EF hand family protein, putative, expressed	 	4	103	1.368	*	 	LOC_Os03g03830.1	-0.125707412526525	0.211371363808085	 		
LOC_Os06g07090.2	protein|AP-1 complex subunit gamma-1, putative, expressed >LOC_Os06g07090.1 protein|AP-1 complex subunit gamma-1, putative, expressed	 	1	28	---	 	 			
LOC_Os07g06590.1	protein|ML domain protein, putative, expressed	  LOC_Os07g06590.2 LOC_Os07g06590.3	2	82	0.779	 	 			
LOC_Os09g10600.1	protein|enoyl-acyl-carrier-protein reductase NADH, chloroplast precursor, expressed	 	5	314	0.900	 	 			
LOC_Os10g33630.1	protein|adaptin ear-binding coat-associated protein 2, putative, expressed >LOC_Os10g33630.2 protein|adaptin ear-binding coat-associated protein 2, putative, expressed	 	1	94	---	 	 			
LOC_Os06g05080.1	protein|cytochrome c oxidase subunit 5B, mitochondrial precursor, putative, expressed	 	5	145	1.685	*	+	LOC_Os06g05080.1	-0.40232398566588	0.336764891071653	 		
LOC_Os05g11790.1	protein|CAMK_KIN1/SNF1/Nim1_like.19 - CAMK includes calcium/calmodulin depedent protein kinases, expressed	 	1	20	---	 	 			
LOC_Os07g30170.1	protein|nitrilase, putative, expressed	 	1	38	---	 	 	LOC_Os07g30170.1	2.62544157007623	0.719053015992948	 		
LOC_Os06g08720.2	protein|OsSCP32 - Putative Serine Carboxypeptidase homologue, expressed >LOC_Os06g08720.1 protein|OsSCP32 - Putative Serine Carboxypeptidase homologue, expressed	 	1	31	---	 	 			
LOC_Os06g47000.2	protein|external NADH-ubiquinone oxidoreductase 1, mitochondrial precursor, putative, expressed >LOC_Os06g47000.1 protein|external NADH-ubiquinone oxidoreductase 1, mitochondrial precursor, putative, expressed	  LOC_Os06g47000.3	2	57	---	 	 			
LOC_Os05g22614.1	protein|PTAC16, putative, expressed	 	56	1979	0.792	 	 			
LOC_Os08g06510.1	protein|zinc finger, C3HC4 type domain containing protein, expressed	 	1	16	---	 	 	LOC_Os08g06510.1	-1.20328359838874	0.409583175922428	-		
LOC_Os11g06720.1	protein|abscisic stress-ripening, putative, expressed	 	2	163	1.182	 	 	LOC_Os11g06720.1	0.555545319034836	0.480229190278302	 		
LOC_Os03g22010.1	protein|peroxidase precursor, putative, expressed	 	7	220	0.794	*	 			
LOC_Os03g45194.1	protein|oxidoreductase, short chain dehydrogenase/reductase family domain containing protein, expressed	 	1	24	---	 	 	LOC_Os03g45194.1	-4.93073733756289	0.199502581538849	-		
LOC_Os02g04670.1	protein|glucan endo-1,3-beta-glucosidase precursor, putative, expressed	 	2	59	0.588	 	 	LOC_Os02g04670.1	0.704544116473829	0.304999370356378	 		
LOC_Os01g47630.1	protein|expressed protein	 	1	19	---	 	 			
LOC_Os04g51960.1	protein|expressed protein	 	1	37	---	 	 	LOC_Os04g51960.1	0.137767214317743	0.214173277924695	 		
LOC_Os01g16670.1	protein|BSD domain-containing protein, putative, expressed	 	2	25	---	 	 	LOC_Os01g16670.1	-0.799636452411489	0.470154892330941	 		
LOC_Os09g07350.1	protein|fasciclin-like arabinogalactan protein 8 precursor, putative, expressed	 	2	75	1.087	 	 	LOC_Os09g07350.1	5.9188632372746	0.330027704319355	 		
LOC_Os02g33500.1	protein|threonyl-tRNA synthetase, putative, expressed	 	3	98	0.938	 	 	LOC_Os02g33500.1	-1.15204229658199	0.611100617050749	-		
LOC_Os07g48810.1	protein|parvulin-type peptidyl prolyl cis/trans isomerase, putative, expressed	 	3	130	1.260	 	 			
LOC_Os12g44310.1	protein|carotenoid cleavage dioxygenase, putative, expressed	  LOC_Os12g44310.2	7	239	0.960	 	 			
LOC_Os03g51920.1	protein|peptidase, M50 family, putative, expressed	 	6	97	0.643	*	 	LOC_Os03g51920.1	-1.54799414806602	0.705610124669437	-		
LOC_Os05g14400.1	protein|retrotransposon protein, putative, unclassified, expressed	 	1	14	---	 	 			
LOC_Os07g47830.1	protein|pectinesterase, putative, expressed	 	1	29	---	 	 			
LOC_Os01g52750.1	protein|OsSub3 - Putative Subtilisin homologue, expressed	 	1	46	---	 	 	LOC_Os01g52750.1	0.611638553371395	0.481236620073039	 		
LOC_Os02g55320.1	protein|two-component response regulator, putative, expressed	  LOC_Os03g12350.2	1	17	---	 	 	LOC_Os02g55320.1	-0.96193195916648	0.602978214330689	 		
LOC_Os12g05650.1	protein|ACT domain containing protein, expressed	 	3	51	---	 	 	LOC_Os12g05650.1	-0.781005551000612	0.568599672585317	 		
LOC_Os05g02880.1	protein|splicing factor, arginine/serine-rich 7, putative, expressed	 	1	54	---	 	 	LOC_Os05g02880.1	-0.503221079516146	0.422616798891827	 		
LOC_Os07g01760.1	protein|aminotransferase, classes I and II, domain containing protein, expressed	 	98	1873	0.974	 	 	LOC_Os07g01760.1	-1.30526540678418	0.69150610754313	-		
LOC_Os02g11060.1	protein|WD domain, G-beta repeat domain containing protein, expressed	  LOC_Os06g39760.1	1	114	---	 	 	LOC_Os02g11060.1	0.0627357553479627	0.147431054023423	 		
LOC_Os04g57930.1	protein|thioredoxin, putative, expressed	 	6	183	2.116	 	 	LOC_Os04g57930.1	0.3920052836861	0.375960206523108	 		
LOC_Os02g54780.1	protein|CYPRO4, putative, expressed	 	2	70	---	 	 	LOC_Os02g54780.1	-1.24116222535629	0.444182092935399	-		
LOC_Os04g16732.1	protein|NADPH-dependent oxidoreductase, putative, expressed	  LOC_Os10g21394.1	8	217	1.268	 	 			
LOC_Os08g30810.1	protein|puromycin-sensitive aminopeptidase, putative, expressed	 	4	140	0.909	 	 	LOC_Os08g30810.1	-0.486187842638706	0.319575620198967	 		
LOC_Os03g03360.1	protein|ribosomal protein L5, putative, expressed	 	13	351	1.027	 	 	LOC_Os03g03360.1	-0.309163995740951	0.315577383201108	 		
LOC_Os08g36680.1	protein|bifunctional monodehydroascorbate reductase and carbonic anhydrasenectarin-3 precursor, putative, expressed	  LOC_Os08g36680.2	1	30	---	 	 			
LOC_Os03g25450.1	protein|h/ACA ribonucleoprotein complex subunit 4, putative, expressed	  LOC_Os07g44190.1	3	80	0.876	 	 	LOC_Os03g25450.1	-0.195920209975257	0.195315451454477	 		
LOC_Os02g04040.1	protein|RecF/RecN/SMC N terminal domain containing protein, expressed	 	2	62	0.730	*	 	LOC_Os02g04040.1	0.430934329907996	0.34897997733283	 		
LOC_Os01g26920.1	protein|expressed protein	  ChrUn.fgenesh.mRNA.69	3	89	0.670	 	 			
LOC_Os08g44280.1	protein|protein-L-isoaspartate O-methyltransferase, putative, expressed	  LOC_Os08g44280.2	4	107	1.014	 	 			
LOC_Os02g42020.2	protein|expressed protein >LOC_Os02g42020.1 protein|expressed protein	  LOC_Os02g42020.3	1	16	---	 	 			
LOC_Os03g39610.1	protein|chlorophyll A-B binding protein, putative, expressed	 	22	727	0.725	*	 			
LOC_Os07g46980.1	protein|sex determination protein tasselseed-2, putative, expressed	 	2	46	0.705	 	 	LOC_Os07g46980.1	-4.93073733756289	0.199502581538849	-		
LOC_Os04g45600.1	protein|NDH-M H PLASTOQUINONE DEHY, putative, expressed	 	7	262	1.017	 	 	LOC_Os04g45600.1	-0.268914611523973	0.308651303362297	 		
LOC_Os11g47760.1	protein|DnaK family protein, putative, expressed	 	19	1808	1.062	 	 			
LOC_Os04g22400.1	protein|retrotransposon protein, putative, Ty1-copia subclass	 	1	14	---	 	 			
LOC_Os10g40110.1	protein|GTP binding protein, putative, expressed	 	1	72	---	 	 	LOC_Os10g40110.1	-0.180500202744455	0.209356504218612	 		
LOC_Os06g46799.1	protein|peroxidase precursor, putative, expressed	 	3	77	0.641	 	 	LOC_Os06g46799.1	-1.05474296459443	0.314097720690089	-		
LOC_Os02g39920.1	protein|AT hook motif family protein, expressed	 	6	150	1.186	 	 	LOC_Os02g39920.1	0.314513938040205	0.309155018259665	 		
LOC_Os03g60360.1	protein|protein kinase PKN/PRK1, effector, putative, expressed	 	2	114	1.906	*	+	LOC_Os03g60360.1	-0.745749152749445	0.396832892582798	 		
LOC_Os09g12290.1	protein|bifunctional aspartokinase/homoserine dehydrogenase, chloroplast precursor, putative, expressed	 	2	38	---	 	 	LOC_Os09g12290.1	-0.613853479526145	0.453374889812366	 		
LOC_Os06g20320.1	protein|peptidyl-prolyl cis-trans isomerase, FKBP-type, putative, expressed	 	10	246	1.546	*	 	LOC_Os06g20320.1	0.0234755699288434	0.153884901145951	 		
LOC_Os05g18780.1	protein|rpp14 family protein, expressed	 	1	17	---	 	 			
LOC_Os05g33280.1	protein|thylakoid lumen protein, putative, expressed	 	25	759	1.173	*	 	LOC_Os05g33280.1	0.480882902025294	0.42932250346304	 		
LOC_Os07g08880.1	protein|ES43 protein, putative, expressed	  LOC_Os07g08880.2 LOC_Os07g08880.3 LOC_Os07g08880.4	1	21	---	 	 			
LOC_Os03g40270.1	protein|alpha-1,4-glucan-protein synthase, putative, expressed	 	5	98	0.940	 	 	LOC_Os03g40270.1	-0.349938976829125	0.354772698652563	 		
LOC_Os10g34380.1	protein|retrotransposon protein, putative, unclassified, expressed	 	2	81	---	 	 	LOC_Os10g34380.1	0.144681880330675	0.212284347059564	 		
LOC_Os01g09010.1	protein|transferase family protein, putative, expressed	 	6	106	0.820	 	 	LOC_Os01g09010.1	-1.41644432049309	0.619537841581665	-		
LOC_Os03g27019.2	protein|expressed protein >LOC_Os03g27019.1 protein|expressed protein	  LOC_Os03g27019.3 LOC_Os03g27019.5	1	55	---	 	 			
LOC_Os05g25850.1	protein|superoxide dismutase, mitochondrial precursor, putative, expressed	 	3	66	0.898	 	 	LOC_Os05g25850.1	-0.346802763526392	0.164116609998741	 		
LOC_Os02g32120.1	protein|cytochrome b-c1 complex subunit Rieske, mitochondrial precursor, putative, expressed	 	4	110	0.952	 	 	LOC_Os02g32120.1	-0.177543546030612	0.243294295428787	 		
LOC_Os11g24450.1	protein|mitochondrial carrier protein, putative, expressed	 	14	468	1.119	 	 	LOC_Os11g24450.1	-0.308252596832212	0.329964739957184	 		
LOC_Os03g63430.1	protein|proteasome subunit, putative, expressed	  LOC_Os03g63430.2	3	72	0.842	 	 			
LOC_Os05g09580.1	protein|expressed protein	 	1	53	---	 	 			
LOC_Os06g48250.1	protein|ATPase, putative, expressed	 	1	15	---	 	 	LOC_Os06g48250.1	-0.192645077942396	0.199156277546908	 		
LOC_Os08g37960.1	protein|RNA recognition motif containing protein, expressed >LOC_Os08g37960.2 protein|RNA recognition motif containing protein, expressed	  LOC_Os08g37960.3	1	18	---	 	 			
LOC_Os01g55050.1	protein|protein of unknown function DUF1421 domain containing protein, expressed	  LOC_Os01g55050.2	1	57	---	 	 			
LOC_Os08g39310.1	protein|SWIB/MDM2 domain containing protein, expressed	 	3	124	---	 	 	LOC_Os08g39310.1	-0.175906892747295	0.216754816773706	 		
LOC_Os08g23710.1	protein|ribosomal protein L7Ae, putative, expressed >LOC_Os09g32976.1 protein|ribosomal protein L7Ae, putative, expressed	 	24	362	1.122	*	 	LOC_Os08g23710.1	0.396816255056334	0.383578894345800	 		
LOC_Os07g41460.1	protein|sulfotransferase domain containing protein, expressed	 	1	33	---	 	 	LOC_Os07g41460.1	0.989352755800492	0.345989170129707	 		
LOC_Os07g48020.1	protein|peroxidase precursor, putative, expressed	 	2	64	---	 	 	LOC_Os07g48020.1	-2.07978432890800	0.756894597657726	-		
LOC_Os02g57010.1	protein|RNA recognition motif containing protein, putative, expressed	 	3	65	1.442	 	 	LOC_Os02g57010.1	0.303065931594726	0.316962599168870	 		
LOC_Os05g41172.1	protein|histone-lysine N-methyltransferase, H3 lysine-9 specific SUVH1, putative, expressed >LOC_Os05g41172.2 protein|histone-lysine N-methyltransferase, H3 lysine-9 specific SUVH1, putative, expressed	 	5	116	0.938	 	 			
LOC_Os03g51160.1	protein|fb27, putative, expressed >LOC_Os03g51160.2 protein|fb27, putative, expressed	 	1	33	---	 	 			
LOC_Os11g02510.1	protein|expressed protein	 	1	17	---	 	 			
LOC_Os12g13380.1	protein|adenylate kinase, putative, expressed	 	1	108	---	 	 	LOC_Os12g13380.1	1.25183619922893	0.416068505226042	 		
LOC_Os04g24140.1	protein|ribose-5-phosphate isomerase A, putative, expressed	 	4	97	1.141	 	 	LOC_Os04g24140.1	-0.197251387860958	0.268259665029593	 		
LOC_Os04g38390.1	protein|wound/stress protein, putative, expressed	 	8	205	0.641	*	 	LOC_Os04g38390.1	0.209931318979195	0.259727993955421	 		
LOC_Os01g60360.1	protein|ubiquitin-conjugating enzyme, putative, expressed >LOC_Os01g60410.1 protein|ubiquitin-conjugating enzyme, putative, expressed >LOC_Os01g60410.3 protein|ubiquitin-conjugating enzyme, putative, expressed >LOC_Os01g60410.2 protein|ubiquitin-con	  LOC_Os02g16040.1 LOC_Os02g16040.2 LOC_Os04g57220.2 LOC_Os04g57220.4 LOC_Os09g12230.1	2	84	1.280	 	 			
LOC_Os01g43090.1	protein|oxidoreductase, aldo/keto reductase family protein, putative, expressed	 	6	214	0.935	 	 	LOC_Os01g43090.1	-1.21984010746264	0.642456869411913	-		
LOC_Os05g48960.3	protein|splicing factor U2AF, putative, expressed >LOC_Os05g48960.2 protein|splicing factor U2AF, putative, expressed >LOC_Os05g48960.4 protein|splicing factor U2AF, putative, expressed >LOC_Os05g48960.1 protein|splicing factor U2AF, putative, expre	 	1	78	---	 	 			
LOC_Os07g39620.1	protein|C2 domain containing protein, putative, expressed >LOC_Os07g39620.2 protein|C2 domain containing protein, putative, expressed	 	5	165	1.436	*	 			
LOC_Os05g06330.1	protein|nifU, putative, expressed	 	2	76	1.304	*	 	LOC_Os05g06330.1	0.137280075280366	0.213795491751669	 		
LOC_Os02g14680.1	protein|UDP-glucoronosyl and UDP-glucosyl transferase domain containing protein, expressed	 	2	69	---	 	 			
LOC_Os03g08010.1	protein|elongation factor Tu, putative, expressed >LOC_Os03g08020.1 protein|elongation factor Tu, putative, expressed >LOC_Os03g08050.1 protein|elongation factor Tu, putative, expressed	 	50	935	0.901	 	 			
LOC_Os08g36150.1	protein|activator of 90 kDa heat shock protein ATPase homolog, putative, expressed	 	2	120	1.004	 	 			
LOC_Os01g71230.1	protein|nascent polypeptide-associated complex subunit alpha-like protein 3, putative, expressed	 	8	669	1.189	 	 			
LOC_Os08g25080.1	protein|expressed protein	 	9	395	1.229	*	 			
LOC_Os01g09570.1	protein|6-phosphofructokinase, putative, expressed	 	1	106	---	 	 	LOC_Os01g09570.1	-0.73350826102026	0.547223271628258	 		
LOC_Os07g37030.1	protein|cytochrome b6-f complex iron-sulfur subunit, chloroplast precursor, putative, expressed	 	8	232	1.078	 	 	LOC_Os07g37030.1	-0.569404114639533	0.48381815892205	 		
LOC_Os06g02780.1	protein|aspartic protease, putative, expressed	 	41	721	0.599	*	-	LOC_Os06g02780.1	0.87560913776281	0.237690467195567	 		
LOC_Os09g37230.1	protein|protein kinase family protein, putative, expressed	 	2	133	22.393	 	 	LOC_Os09g37230.1	-0.507443708771653	0.328642488351593	 		
LOC_Os02g56270.1	protein|ENTH domain containing protein, expressed	 	3	83	1.430	 	 	LOC_Os02g56270.1	-0.239897907035859	0.272604206019393	 		
LOC_Os08g15460.1	protein|preprotein translocase subunit secY, putative, expressed	 	2	76	---	 	 	LOC_Os08g15460.1	0.239383137769149	0.171263065105150	 		
LOC_Os12g07480.1	protein|TCP family transcription factor, putative, expressed	 	1	58	---	 	 	LOC_Os12g07480.1	-0.0738013004101167	0.157159047978844	 		
LOC_Os05g45830.1	protein|expressed protein	 	3	132	1.519	 	 	LOC_Os05g45830.1	-0.28187584020861	0.26246694370986	 		
LOC_Os04g58900.1	protein|hydrolase, NUDIX family, domain containing protein, expressed	 	1	61	---	 	 	LOC_Os04g58900.1	-0.144528496243122	0.225853167107417	 		
LOC_Os02g36380.1	protein|FAD binding domain of DNA photolyase domain containing protein, expressed	  LOC_Os02g36380.2	1	63	---	 	 			
LOC_Os08g41810.1	protein|ribosomal protein L22, putative, expressed	 	1	118	---	 	 	LOC_Os08g41810.1	-0.00865495978374052	0.129549175166856	 		
LOC_Os02g17560.1	protein|hypothetical protein	 	1	19	---	 	 			
LOC_Os08g39990.1	protein|expressed protein	 	4	94	0.903	 	 	LOC_Os08g39990.1	0.110863273830417	0.190467195567309	 		
LOC_Os09g39590.1	protein|metallo-beta-lactamase, putative, expressed	 	1	24	---	 	 	LOC_Os09g39590.1	-0.797768873228406	0.311390253116736	 		
LOC_Os12g21870.1	protein|type II intron maturase protein, putative, expressed	  LOC_Os12g21890.1	1	55	---	 	 	LOC_Os12g21870.1	4.95419631038687	0.199502581538849	 		
LOC_Os03g13970.1	protein|26S proteasome non-ATPase regulatory subunit 4, putative, expressed >LOC_Os03g13970.2 protein|26S proteasome non-ATPase regulatory subunit 4, putative, expressed	 	3	71	1.090	 	 			
LOC_Os01g61880.1	protein|respiratory burst oxidase, putative, expressed	  LOC_Os01g61880.2 LOC_Os05g38980.1 LOC_Os08g35210.1 LOC_Os09g26660.1	1	31	---	 	 			
LOC_Os01g72570.2	protein|expressed protein >LOC_Os01g72570.1 protein|expressed protein	 	1	28	---	 	 			
LOC_Os01g67250.1	protein|Rad21 / Rec8 like protein, putative, expressed	  LOC_Os01g67250.2	10	498	1.403	*	 			
LOC_Os04g37500.1	protein|glutamate decarboxylase, putative, expressed	 	4	140	0.793	 	 	LOC_Os04g37500.1	0.649813645071124	0.168492633169626	 		
LOC_Os07g30790.1	protein|ubiquinol-cytochrome C chaperone family protein, putative, expressed	 	1	23	---	 	 	LOC_Os07g30790.1	0.0545096624286006	0.162196196952525	 		
LOC_Os08g06530.1	protein|rubredoxin family protein, putative, expressed	 	6	256	1.207	 	 	LOC_Os08g06530.1	-0.0401260312787322	0.163486966377031	 		
LOC_Os04g35280.1	protein|neutral/alkaline invertase, putative, expressed	 	2	45	1.098	 	 	LOC_Os04g35280.1	5.53011140254757	0.747985140410528	 		
LOC_Os01g13160.1	protein|expressed protein	 	1	47	---	 	 	LOC_Os01g13160.1	-0.857980995127572	0.531041430550309	 		
LOC_Os02g11050.1	protein|26S protease regulatory subunit, putative, expressed	  LOC_Os06g39870.1	2	55	---	 	 	LOC_Os02g11050.1	-0.351493223151121	0.35149855181967	 		
LOC_Os12g27070.1	protein|heat shock protein DnaJ, putative, expressed	 	1	30	---	 	 	LOC_Os12g27070.1	-0.134929580086108	0.18058179070646	 		
LOC_Os03g60430.1	protein|AP2 domain containing protein, expressed	  LOC_Os03g60430.2 LOC_Os04g55560.2 LOC_Os04g55560.3 LOC_Os05g03040.1 LOC_Os05g03040.3 LOC_Os07g13170.2	1	49	---	 	 			
LOC_Os04g02050.1	protein|bifunctional 3-phosphoadenosine 5-phosphosulfate synthetase, putative, expressed	  LOC_Os04g02050.2	7	81	0.894	 	 			
LOC_Os11g29900.1	protein|expressed protein	  LOC_Os11g29900.2	1	42	---	 	 			
LOC_Os03g28160.1	protein|jacalin-like lectin domain containing protein, expressed	  LOC_Os03g28160.2	2	49	---	 	 			
LOC_Os04g34440.1	protein|ubiquitin interaction motif-containing protein, putative, expressed	 	1	42	---	 	 	LOC_Os04g34440.1	-0.107300925472420	0.194811736557109	 		
LOC_Os02g42960.1	protein|thylakoid lumenal protein, putative, expressed	 	20	849	1.059	 	 	LOC_Os02g42960.1	-1.12153373560215	0.676709482432943	-		
LOC_Os01g46070.1	protein|lactate/malate dehydrogenase, putative, expressed	 	9	518	0.725	*	 	LOC_Os01g46070.1	-0.222874557169859	0.241499811106913	 		
LOC_Os08g07380.1	protein|retrotransposon protein, putative, unclassified, expressed	 	1	19	---	 	 			
LOC_Os03g61260.1	protein|ribosomal L18p/L5e family protein, putative, expressed	  LOC_Os03g61260.3 LOC_Os03g61260.4	1	48	---	 	 			
LOC_Os08g43060.2	protein|expressed protein >LOC_Os08g43060.1 protein|expressed protein	  LOC_Os08g43060.3	6	162	1.032	 	 			
LOC_Os06g24704.1	protein|acyl-coenzyme A oxidase, putative, expressed	 	2	43	0.883	 	 	LOC_Os06g24704.1	-1.86713880025512	0.637199345170633	-		
LOC_Os09g24260.1	protein|WD domain, G-beta repeat domain containing protein, expressed	 	3	130	0.920	 	 	LOC_Os09g24260.1	0.051428238807003	0.147431054023423	 		
LOC_Os06g10810.1	protein|phosphate carrier protein, mitochondrial precursor, putative, expressed	 	2	131	---	 	 	LOC_Os06g10810.1	0.00651540803257604	0.128699156277547	 		
LOC_Os09g08890.1	protein|mitochondrial 60S ribosomal protein L5, putative, expressed	 	1	25	---	 	 			
LOC_Os01g32870.2	protein|heat shock protein DnaJ, putative, expressed >LOC_Os01g32870.1 protein|heat shock protein DnaJ, putative, expressed	 	1	29	---	 	 			
LOC_Os09g10610.1	protein|expressed protein	 	1	24	---	 	 			
LOC_Os08g40560.1	protein|ZOS8-11 - C2H2 zinc finger protein, expressed	  LOC_Os08g40560.2	2	85	1.696	 	 			
LOC_Os07g44970.1	protein|XPA-binding protein 2, putative, expressed	 	3	152	1.315	 	 	LOC_Os07g44970.1	-1.00384152784988	0.60836166729631	-		
LOC_Os06g37440.1	protein|elongation factor 1-gamma, putative, expressed	 	2	164	---	 	 	LOC_Os06g37440.1	-0.701069940495937	0.494710993577635	 		
LOC_Os04g32020.1	protein|2-oxoglutarate dehydrogenase E1 component, mitochondrial precursor, putative, expressed	 	7	253	0.912	 	 	LOC_Os04g32020.1	-1.93600514598564	0.411786928598413	-		
LOC_Os06g51150.1	protein|catalase isozyme B, putative, expressed	  LOC_Os06g51150.2	3	472	0.840	 	 			
LOC_Os04g54670.1	protein|retrotransposon protein, putative, unclassified, expressed	  LOC_Os04g54680.1	1	14	---	 	 			
LOC_Os01g05060.1	protein|mitochondrial glycoprotein, putative, expressed	 	4	182	1.144	 	 	LOC_Os01g05060.1	-1.18484670738199	0.641166099987407	-		
LOC_Os05g14870.1	protein|hypothetical protein	 	1	24	---	 	 			
LOC_Os04g57010.1	protein|zinc finger C-x8-C-x5-C-x3-H type family protein, expressed	 	2	145	1.623	 	 			
LOC_Os08g42590.1	protein|mtN19, putative, expressed >LOC_Os08g42590.3 protein|mtN19, putative, expressed	 	1	21	---	 	 			
LOC_Os06g34690.1	protein|T-complex protein, putative, expressed	 	1	22	---	 	 	LOC_Os06g34690.1	-0.66018493486656	0.480166225916131	 		
LOC_Os02g13530.1	protein|40S ribosomal protein S24, putative, expressed	  LOC_Os06g36160.1	3	121	0.822	 	 			
LOC_Os11g36500.1	protein|retrotransposon protein, putative, unclassified, expressed	 	1	23	---	 	 			
LOC_Os08g04920.1	protein|OsDegp11 - Putative Deg protease homologue, expressed >LOC_Os08g04920.5 protein|OsDegp11 - Putative Deg protease homologue, expressed >LOC_Os08g04920.6 protein|OsDegp11 - Putative Deg protease homologue, expressed >LOC_Os08g04920.4 protein|O	  LOC_Os08g04920.3	1	46	---	 	 			
LOC_Os04g35240.1	protein|CAMK_CAMK_like.25 - CAMK includes calcium/calmodulin depedent protein kinases, expressed	 	1	74	---	 	 	LOC_Os04g35240.1	-0.180915785360289	0.210804684548546	 		
LOC_Os04g42620.1	protein|uncharacterized protein At4g06744 precursor, putative, expressed	 	3	93	0.537	 	 	LOC_Os04g42620.1	1.36577251142305	0.369537841581665	 		
LOC_Os07g06450.1	protein|RNA recognition motif containing protein, putative, expressed	 	21	497	1.588	*	 	LOC_Os07g06450.1	-0.799912829178328	0.531324770180078	 		
LOC_Os10g42720.1	protein|acyltransferase, putative, expressed	 	1	18	---	 	 	LOC_Os10g42720.1	-0.0532651501001889	0.156686815262561	 		
LOC_Os04g04254.1	protein|sterol 3-beta-glucosyltransferase, putative, expressed	  LOC_Os04g04254.2	1	62	---	 	 			
LOC_Os10g10500.1	protein|vacuolar ATP synthase 98 kDa subunit, putative, expressed	 	4	118	0.757	 	 	LOC_Os10g10500.1	0.151288317874127	0.236431179952147	 		
LOC_Os04g02450.1	protein|rust-resistance protein Lr21, putative, expressed	 	1	24	---	 	 			
LOC_Os08g37490.1	protein|14-3-3 protein, putative, expressed	 	11	713	1.009	 	 	LOC_Os08g37490.1	-0.606898241608487	0.502455610124669	 		
LOC_Os01g57880.1	protein|plastocyanin-like domain containing protein, putative, expressed	 	6	84	0.691	 	 			
LOC_Os05g42100.1	protein|expressed protein	 	3	108	0.932	*	 	LOC_Os05g42100.1	0.578990501895313	0.41188137514167	 		
LOC_Os03g57040.1	protein|clathrin adaptor complex small chain domain containing protein, expressed	  LOC_Os03g57040.2	1	44	---	 	 			
LOC_Os03g57120.1	protein|ferredoxin--NADP reductase, chloroplast precursor, putative, expressed	  LOC_Os07g05400.1	7	136	0.749	*	 			
LOC_Os03g14280.1	protein|ATP-dependent Clp protease ATP-binding subunit, putative, expressed	 	1	29	---	 	 	LOC_Os03g14280.1	-0.341571348306409	0.332924064979222	 		
LOC_Os10g35960.1	protein|NAD-dependent malic enzyme, mitochondrial precursor, putative, expressed	  LOC_Os10g35960.2	8	208	0.834	*	 	LOC_Os10g35960.1	-0.93568130889624	0.591518700415565	 		
LOC_Os05g48510.1	protein|phenylalanyl-tRNA synthetase beta chain, putative, expressed	 	3	66	---	 	 			
LOC_Os01g13770.1	protein|DUF250 domain containing protein, putative, expressed	  LOC_Os01g13770.3	4	74	0.880	*	 			
LOC_Os05g29090.1	protein|transposon protein, putative, CACTA, En/Spm sub-class, expressed	 	2	34	---	 	 	LOC_Os05g29090.1	-1.61646364393516	0.393023548671452	-		
LOC_Os09g31380.1	protein|jmjC domain-containing protein 5, putative, expressed	 	1	106	---	 	 	LOC_Os09g31380.1	4.93073733756289	0.199502581538849	 		
LOC_Os04g54410.1	protein|expressed protein	 	7	165	2.060	*	+	LOC_Os04g54410.1	-5.4262647547021	0.231425513159552	-		
LOC_Os02g51570.1	protein|peptidyl-prolyl cis-trans isomerase, FKBP-type, putative, expressed	 	14	429	1.002	 	 	LOC_Os02g51570.1	0.800736244319056	0.526224656844226	 		
LOC_Os09g15820.1	protein|aldose 1-epimerase, putative, expressed	  LOC_Os09g15820.2	2	99	1.075	 	 			
LOC_Os03g55164.1	protein|WRKY4, expressed	 	1	30	---	 	 	LOC_Os03g55164.1	-0.642447995381916	0.309029089535323	 		
LOC_Os02g13970.1	protein|Complex I intermediate-associated protein 30 domain containing protein, putative, expressed >LOC_Os02g13970.2 protein|Complex I intermediate-associated protein 30 domain containing protein, putative, expressed	 	21	587	0.879	 	 	LOC_Os02g13970.1	-0.702790300316624	0.411818410779499	 		
LOC_Os06g42430.1	protein|expressed protein	 	1	30	---	 	 	LOC_Os06g42430.1	-0.0158757590013195	0.142173529782143	 		
LOC_Os03g11220.1	protein|keratin, type I cytoskeletal 9, putative, expressed	 	5	175	1.707	*	+	LOC_Os03g11220.1	0.0602869243534351	0.169594509507619	 		
LOC_Os11g13890.1	protein|chlorophyll A-B binding protein, putative, expressed	  LOC_Os11g13890.4	20	506	0.749	*	 			
LOC_Os09g07510.1	protein|HEAT repeat family protein, putative, expressed >LOC_Os09g07510.2 protein|HEAT repeat family protein, putative, expressed	  LOC_Os09g07510.3	6	136	0.976	 	 			
LOC_Os08g41010.1	protein|zinc finger family protein, putative, expressed >LOC_Os08g41010.2 protein|zinc finger family protein, putative, expressed	  LOC_Os08g41010.3 LOC_Os08g41010.4 LOC_Os08g41010.5 LOC_Os08g41010.6 LOC_Os08g41010.7	1	38	---	 	 			
LOC_Os06g20150.1	protein|peroxidase precursor, putative, expressed	 	1	53	---	 	 			
LOC_Os02g41590.1	protein|kinase, pfkB family, putative, expressed	 	11	383	0.812	*	 	LOC_Os02g41590.1	0.642386515590112	0.388364185870797	 		
LOC_Os07g13280.1	protein|RNA recognition motif containing protein, putative, expressed	 	3	127	1.574	 	 	LOC_Os07g13280.1	0.0731476727338105	0.177937287495278	 		
LOC_Os03g50520.1	protein|dynamin family protein, putative, expressed	  LOC_Os03g50520.2	2	29	---	 	 	LOC_Os03g50520.1	-0.876442979273287	0.490712756579776	 		
LOC_Os03g44520.1	protein|expressed protein	 	2	46	1.893	 	 	LOC_Os03g44520.1	0.605282485100752	0.287778617302607	 		
LOC_Os03g63740.1	protein|NFD2, putative, expressed	 	1	27	---	 	 	LOC_Os03g63740.1	0.0742882287462726	0.166918524115351	 		
LOC_Os01g54020.1	protein|tRNA synthetase, putative, expressed	  LOC_Os01g54020.2	2	51	---	 	 			
LOC_Os05g45030.1	protein|calcium homeostasis regulator CHoR1, putative, expressed	 	2	54	0.904	 	 	LOC_Os05g45030.1	-0.193529895535841	0.203311925450195	 		
LOC_Os05g08840.1	protein|DnaK family protein, putative, expressed	 	2	186	---	 	 	LOC_Os05g08840.1	-0.319820431925371	0.278743231331067	 		
LOC_Os04g42140.1	protein|eukaryotic initiation factor iso-4F subunit p82-34, putative, expressed	 	4	66	1.142	 	 	LOC_Os04g42140.1	-0.534829838734792	0.401870041556479	 		
LOC_Os02g53860.1	protein|OsSub22 - Putative Subtilisin homologue, expressed	 	12	358	0.750	*	 	LOC_Os02g53860.1	0.341233102600328	0.352978214330689	 		
LOC_Os01g58470.1	protein|expressed protein	 	12	233	0.889	*	 	LOC_Os01g58470.1	-0.594631148959189	0.413675859463544	 		
LOC_Os04g52600.1	protein|SHR5-receptor-like kinase, putative, expressed	 	2	139	0.277	 	 	LOC_Os04g52600.1	-1.81489621673810	0.671451958191663	-		
LOC_Os06g30750.1	protein|reticulon domain containing protein, putative, expressed	  LOC_Os06g30750.2	2	90	0.960	 	 			
LOC_Os05g49970.2	protein|translation initiation factor IF-2, chloroplast precursor, putative, expressed	 	4	184	1.154	 	 	LOC_Os05g49970.2	-1.70401517236492	0.283087772320866	-		
LOC_Os12g44360.2	protein|sodium/hydrogen exchanger 7, putative, expressed >LOC_Os12g44360.1 protein|sodium/hydrogen exchanger 7, putative, expressed	 	1	47	---	 	 			
LOC_Os02g57180.1	protein|NADH dehydrogenase 1 alpha subcomplex subunit 9,mitochondrial precursor, putative, expressed	  LOC_Os02g57180.2	6	158	0.794	*	 			
LOC_Os05g18604.1	protein|OsSCP28 - Putative Serine Carboxypeptidase homologue, expressed	 	4	53	---	 	 	LOC_Os05g18604.1	-1.64031872570352	0.544641732779247	-		
LOC_Os03g05310.1	protein|pheophorbide a oxygenase, chloroplast precursor, putative, expressed	 	4	90	0.942	 	 	LOC_Os03g05310.1	-0.53987579538498	0.455421231582924	 		
LOC_Os05g40300.2	protein|expressed protein >LOC_Os05g40300.1 protein|expressed protein	 	3	75	0.714	 	 	LOC_Os05g40300.2	0.598104253941496	0.473806825336859	 		
LOC_Os01g02080.1	protein|peptidyl-prolyl cis-trans isomerase, putative, expressed	 	15	376	1.063	 	 	LOC_Os01g02080.1	1.32459851682684	0.694024682029971	 		
LOC_Os03g22430.1	protein|OsClp5 - Putative Clp protease homologue, expressed	 	1	19	---	 	 	LOC_Os03g22430.1	-0.208725360016951	0.270746757335348	 		
LOC_Os10g28020.1	protein|OsPOP21 - Putative Prolyl Oligopeptidase homologue, expressed	  LOC_Os10g28020.2 LOC_Os10g28020.3 LOC_Os10g28020.4	8	131	0.929	 	 			
LOC_Os07g33570.1	protein|retrotransposon protein, putative, unclassified, expressed	 	1	25	---	 	 			
LOC_Os01g66600.1	protein|rhodanese-like, putative, expressed	  LOC_Os01g66600.2	4	87	1.091	*	 			
LOC_Os01g40470.1	protein|vacuolar ATP synthase subunit d, putative, expressed	 	1	42	---	 	 	LOC_Os01g40470.1	-0.048009954039159	0.166792595391009	 		
LOC_Os01g01120.1	protein|enolase-phosphatase E1, putative, expressed	 	6	248	0.815	*	 	LOC_Os01g01120.1	0.0194760872762872	0.15410527641355	 		
LOC_Os11g18810.1	protein|retrotransposon protein, putative, Ty3-gypsy subclass, expressed	 	1	25	---	 	 			
LOC_Os02g54770.1	protein|RNA recognition motif containing protein, expressed >LOC_Os02g54770.2 protein|RNA recognition motif containing protein, expressed	 	4	112	1.446	 	 	LOC_Os02g54770.1	-0.475147406298849	0.331664777735802	 		
LOC_Os04g46010.1	protein|PPR repeat domain containing protein, putative, expressed	 	3	99	1.125	 	 	LOC_Os04g46010.1	0.807161932285276	0.548608487596021	 		
LOC_Os01g49250.1	protein|methyltransferase, putative, expressed	 	1	42	---	 	 	LOC_Os01g49250.1	0.0630403945384287	0.147431054023423	 		
LOC_Os01g67054.1	protein|calreticulin precursor protein, putative, expressed	 	1	47	---	 	 			
LOC_Os04g47770.1	protein|cis-zeatin O-glucosyltransferase, putative, expressed	 	1	40	---	 	 	LOC_Os04g47770.1	-0.583061966865896	0.423246442513537	 		
LOC_Os01g70170.1	protein|transaldolase, putative, expressed	 	8	306	1.015	 	 	LOC_Os01g70170.1	0.301353216362585	0.299143684674474	 		
LOC_Os03g22180.1	protein|60S ribosomal protein L18-3, putative, expressed	  LOC_Os07g47780.1 LOC_Os07g47780.2	2	49	0.941	 	 	LOC_Os03g22180.1	-0.291603558030565	0.304306762372497	 		
LOC_Os01g05670.1	protein|3-oxo-5-alpha-steroid 4-dehydrogenase, putative, expressed	 	3	60	1.023	 	 	LOC_Os01g05670.1	-0.823563250074395	0.583049993703564	 		
LOC_Os07g32170.1	protein|OsSPL13 - SBP-box gene family member, expressed	 	1	27	---	 	 			
LOC_Os07g34589.3	protein|translation initiation factor SUI1, putative, expressed >LOC_Os07g34589.2 protein|translation initiation factor SUI1, putative, expressed	 	1	58	---	 	 			
LOC_Os12g13170.1	protein|transcription factor, putative, expressed	  LOC_Os12g13170.2	1	59	---	 	 			
LOC_Os07g06850.1	protein|gibberellin receptor GID1L2, putative, expressed	 	1	52	---	 	 	LOC_Os07g06850.1	-1.53051471669878	0.497512907694245	-		
LOC_Os07g47300.1	protein|spo0B-associated GTP-binding protein, putative, expressed	 	1	55	---	 	 	LOC_Os07g47300.1	-0.914800277239196	0.476986525626495	 		
LOC_Os02g02500.1	protein|remorin family protein, putative, expressed	 	1	14	---	 	 			
LOC_Os09g12710.1	protein|WD domain, G-beta repeat domain containing protein, expressed	 	1	28	---	 	 	LOC_Os09g12710.1	-1.71413195986836	0.484888553078957	-		
LOC_Os02g35470.1	protein|calmodulin binding protein, putative, expressed	  LOC_Os02g35470.4	2	63	1.164	 	 			
LOC_Os11g47970.1	protein|AAA-type ATPase family protein, putative, expressed	 	217	6697	1.011	 	 	LOC_Os11g47970.1	-0.755414809570957	0.572944213575116	 		
LOC_Os10g38850.1	protein|amine oxidase, putative, expressed	 	1	49	---	 	 	LOC_Os10g38850.1	-1.09656138424456	0.523076438735676	-		
LOC_Os03g48480.1	protein|thioesterase family protein, putative, expressed	 	1	33	---	 	 	LOC_Os03g48480.1	-0.328261322098792	0.327446165470344	 		
LOC_Os06g14324.1	protein|caleosin related protein, putative, expressed	  LOC_Os06g14324.2 LOC_Os06g14350.1	4	71	1.160	 	 			
LOC_Os09g23540.1	protein|dehydrogenase, putative, expressed	 	8	482	0.689	*	 			
LOC_Os03g58050.1	protein|ribosomal protein S13p/S18e, putative, expressed >LOC_Os07g07709.1 protein|ribosomal protein S13p/S18e, putative, expressed	 	3	69	0.598	 	 	LOC_Os03g58050.1	-0.245166489904084	0.286204508248331	 		
LOC_Os02g36974.1	protein|14-3-3 protein, putative, expressed >LOC_Os02g36974.2 protein|14-3-3 protein, putative, expressed >LOC_Os02g36974.3 protein|14-3-3 protein, putative, expressed >LOC_Os02g36974.4 protein|14-3-3 protein, putative, expressed	 	3	917	0.967	 	 			
LOC_Os03g64400.1	protein|oxidoreductase/ transition metal ion binding protein, putative, expressed	 	4	123	1.033	 	 			
LOC_Os06g02900.1	protein|aspartic proteinase nepenthesin-2 precursor, putative, expressed	 	10	440	0.452	*	-	LOC_Os06g02900.1	-6.23840473932508	0.389151240397935	-		
LOC_Os02g02850.1	protein|bifunctional protein folD, putative, expressed	 	1	36	---	 	 	LOC_Os02g02850.1	-0.261575040224269	0.260640977206901	 		
LOC_Os01g71200.1	protein|RNA recognition motif containing protein, putative, expressed	 	2	51	1.355	 	 	LOC_Os01g71200.1	-6.6724253419715	0.47072157159048	-		
LOC_Os12g03540.1	protein|WD domain, G-beta repeat domain containing protein, expressed	 	1	30	---	 	 			
LOC_Os02g15900.1	protein|50S ribosomal protein L21, chloroplast precursor, putative, expressed	 	9	317	1.078	 	 	LOC_Os02g15900.1	0.455002512423546	0.404608991310918	 		
LOC_Os03g22880.1	protein|nucleolar protein 5A, putative, expressed	 	2	42	1.178	 	 	LOC_Os03g22880.1	-0.218106403677533	0.247922176048357	 		
LOC_Os01g49190.1	protein|ATP synthase, putative, expressed	 	5	2899	0.902	 	 	LOC_Os01g49190.1	0.35741113431431	0.352222641984637	 		
LOC_Os07g10460.1	protein|5-nucleotidase surE, putative, expressed	 	1	43	---	 	 	LOC_Os07g10460.1	-0.908313512225384	0.520557864248835	 		
LOC_Os04g58710.1	protein|AMP-binding domain containing protein, expressed	 	4	176	0.610	 	 	LOC_Os04g58710.1	-0.936021138340819	0.635027074675733	 		
LOC_Os05g33570.1	protein|pyruvate, phosphate dikinase, chloroplast precursor, putative, expressed	  LOC_Os05g33570.2	38	1090	0.976	 	 			
LOC_Os01g05260.1	protein|expressed protein	 	1	31	---	 	 			
LOC_Os01g69250.1	protein|mitochondrial import receptor subunit TOM20, putative, expressed	  LOC_Os01g69250.2 LOC_Os01g69250.4	3	126	0.924	 	 			
LOC_Os06g13650.1	protein|alpha-mannosidase 2, putative, expressed >LOC_Os06g13650.2 protein|alpha-mannosidase 2, putative, expressed	  LOC_Os06g13650.3	2	67	0.973	 	 			
LOC_Os01g67860.1	protein|fructose-bisphospate aldolase isozyme, putative, expressed	 	5	534	0.694	*	 	LOC_Os01g67860.1	0.392708264647968	0.376275028333963	 		
LOC_Os12g08170.1	protein|2-oxo acid dehydrogenases acyltransferase domain containing protein, expressed	 	8	347	0.815	 	 	LOC_Os12g08170.1	-0.00692116105264984	0.129391764261428	 		
LOC_Os03g55820.1	protein|thioredoxin, putative, expressed	 	6	127	0.879	 	 	LOC_Os03g55820.1	-1.06077929309954	0.662699911849893	-		
LOC_Os01g01340.1	protein|light-induced protein 1-like, putative, expressed	  LOC_Os01g01340.2	2	75	2.285	 	 			
LOC_Os10g18340.1	protein|expressed protein	 	60	1666	1.866	 	 			
LOC_Os07g05640.1	protein|transporter family protein, putative, expressed	 	1	37	---	 	 	LOC_Os07g05640.1	0.0972972013549148	0.147588464928850	 		
LOC_Os04g40430.1	protein|surfeit locus protein, putative, expressed	  LOC_Os04g40430.2	2	82	2.200	 	 			
LOC_Os09g23730.1	protein|HMG-Y-related protein A, putative, expressed	 	3	111	2.359	*	+	LOC_Os09g23730.1	-0.155538670347888	0.233692230197708	 		
LOC_Os05g32140.1	protein|NAD dependent epimerase/dehydratase family protein, putative, expressed	 	7	187	1.007	 	 	LOC_Os05g32140.1	-0.583769451208561	0.436154136758595	 		
LOC_Os03g38980.1	protein|tRNA synthetases class II domain containing protein, expressed	  LOC_Os03g38980.2	1	43	---	 	 			
LOC_Os08g44230.1	protein|zinc finger family protein, putative, expressed	 	3	103	50.714	 	 	LOC_Os08g44230.1	-0.464155265843535	0.282647021785669	 		
LOC_Os04g44340.1	protein|expressed protein	 	1	19	---	 	 	LOC_Os04g44340.1	-0.0148600696447384	0.131564034756328	 		
LOC_Os06g10620.1	protein|transcription elongation factor SPT5 homolog 1, putative, expressed	 	1	63	---	 	 	LOC_Os06g10620.1	-1.39092504316204	0.61985266339252	-		
LOC_Os05g36290.1	protein|actin, putative, expressed	  LOC_Os05g36290.2	5	121	1.880	 	 	LOC_Os05g36290.1	0.225310560407105	0.260483566301473	 		
LOC_Os01g54540.1	protein|ribosomal protein L13, putative, expressed	  LOC_Os01g54540.2	9	209	1.286	 	 			
LOC_Os03g55240.1	protein|cytochrome P450, putative, expressed	 	1	35	---	 	 	LOC_Os03g55240.1	-0.813701684910047	0.583805566049616	 		
LOC_Os11g29370.1	protein|haloacid dehalogenase-like hydrolase family protein, putative, expressed	 	8	341	0.848	*	 	LOC_Os11g29370.1	-0.538800383916387	0.433037400831130	 		
LOC_Os06g02144.2	protein|6-phosphogluconate dehydrogenase, decarboxylating, putative, expressed >LOC_Os06g02144.1 protein|6-phosphogluconate dehydrogenase, decarboxylating, putative, expressed	 	14	407	0.929	 	 			
LOC_Os04g56720.1	protein|RCC2, putative, expressed	 	3	114	0.870	 	 	LOC_Os04g56720.1	-2.06482200105624	0.565577383201108	-		
LOC_Os02g03330.1	protein|expressed protein	 	5	175	0.957	 	 	LOC_Os02g03330.1	-0.0518014456939064	0.167516685555975	 		
LOC_Os01g55830.1	protein|glutathione S-transferase, putative, expressed	 	3	91	0.622	*	-	LOC_Os01g55830.1	-0.75354403037933	0.54294169500063	 		
LOC_Os10g30156.1	protein|starch synthase, putative, expressed	 	1	45	---	 	 	LOC_Os10g30156.1	-0.524080258574134	0.187791210175041	 		
LOC_Os01g20830.1	protein|heavy metal-associated domain containing protein, expressed	 	1	30	---	 	 	LOC_Os01g20830.1	0.372970281424408	0.365004407505352	 		
LOC_Os02g50100.1	protein|SET domain-containing protein, putative, expressed	 	1	30	---	 	 	LOC_Os02g50100.1	-1.48269444938211	0.470973429039164	-		
LOC_Os05g06660.1	protein|OsSCP26 - Putative Serine Carboxypeptidase homologue, expressed	 	2	53	0.861	 	 			
LOC_Os11g47680.1	protein|thaumatin family domain containing protein, expressed	 	1	20	---	 	 	LOC_Os11g47680.1	0.18929995869265	0.253746379549175	 		
LOC_Os07g05820.1	protein|hydroxyacid oxidase 1, putative, expressed >LOC_Os07g05820.2 protein|hydroxyacid oxidase 1, putative, expressed	 	35	1865	1.192	 	 			
LOC_Os08g44520.1	protein|peptidyl-prolyl cis-trans isomerase, putative, expressed	  LOC_Os08g44520.2 LOC_Os08g44520.3	1	28	---	 	 			
LOC_Os04g52540.1	protein|retrotransposon protein, putative, unclassified, expressed	 	2	58	---	 	 	LOC_Os04g52540.1	-0.881269804784976	0.380808462410276	 		
LOC_Os12g35580.1	protein|riboflavin synthase alpha chain, putative, expressed	  LOC_Os12g35580.2	6	199	0.915	 	 			
LOC_Os10g35010.1	protein|ATTIC110/TIC110, putative, expressed	 	28	621	1.214	*	 	LOC_Os10g35010.1	-0.259075185368164	0.274083868530412	 		
LOC_Os01g51360.1	protein|lipase, putative, expressed	  LOC_Os01g51360.2	6	193	0.824	 	 	LOC_Os01g51360.1	-0.180404076499647	0.239736808966125	 		
LOC_Os12g14070.1	protein|DnaK family protein, putative, expressed	 	11	2582	1.700	 	 	LOC_Os12g14070.1	-0.60670138488245	0.48129958443521	 		
LOC_Os01g01790.1	protein|expressed protein	  LOC_Os01g01790.2	1	30	---	 	 	LOC_Os01g01790.1	-0.559448494943606	0.470217856693112	 		
LOC_Os04g46560.1	protein|lactate/malate dehydrogenase, putative, expressed	 	4	88	---	 	 	LOC_Os04g46560.1	4.93073733756289	0.199502581538849	 		
LOC_Os06g08580.1	protein|transferase family protein, putative, expressed	 	1	23	---	 	 			
LOC_Os01g09560.1	protein|mitochondrial-processing peptidase subunit alpha, mitochondrial precursor, putative, expressed	 	9	261	0.719	 	 	LOC_Os01g09560.1	-0.517386358721251	0.405144188389372	 		
LOC_Os01g21820.1	protein|preprotein translocase subunit secA, chloroplast precursor, putative, expressed	 	7	140	1.121	 	 	LOC_Os01g21820.1	0.341416816670153	0.340763128069513	 		
LOC_Os06g36400.1	protein|HAD superfamily phosphatase, putative, expressed	 	1	42	---	 	 	LOC_Os06g36400.1	-0.0354778953547160	0.150799647399572	 		
LOC_Os06g42560.1	protein|tryptophan synthase beta chain 2, putative, expressed	  LOC_Os06g42560.2 LOC_Os06g42560.3 LOC_Os06g42560.4	1	63	---	 	 			
LOC_Os12g33080.1	protein|2-oxoglutarate/malate translocator, chloroplast precursor, putative, expressed	 	5	85	0.556	 	 	LOC_Os12g33080.1	-0.271019530598375	0.298828862863619	 		
LOC_Os04g32470.1	protein|expressed protein	 	3	174	1.501	*	 	LOC_Os04g32470.1	0.108216296781690	0.169751920413046	 		
LOC_Os02g13130.1	protein|KH domain-containing protein, putative, expressed	  LOC_Os02g13130.2	17	885	1.519	*	 			
LOC_Os03g21380.2	protein|OsCML27 - Calmodulin-related calcium sensor protein, expressed >LOC_Os03g21380.1 protein|OsCML27 - Calmodulin-related calcium sensor protein, expressed	  LOC_Os07g48340.2 LOC_Os08g04890.1	1	32	---	 	 	LOC_Os03g21380.2	-0.631355406205607	0.228182848507745	 		
LOC_Os03g22730.1	protein|nucleolar protein NOP5-1, putative, expressed	 	1	50	---	 	 	LOC_Os03g22730.1	0.430714425317905	0.356630147336607	 		
LOC_Os01g08200.1	protein|ubiquitin carboxyl-terminal hydrolase 14, putative, expressed	 	2	94	0.819	*	 	LOC_Os01g08200.1	-0.695643642753232	0.502487092305755	 		
LOC_Os01g48690.1	protein|ribosomal protein rpS20, putative, expressed	  LOC_Os01g48690.2	2	55	1.165	 	 			
LOC_Os04g56980.1	protein|SWIB/MDM2 domain containing protein, expressed	 	2	69	1.085	 	 	LOC_Os04g56980.1	-0.68400137737144	0.506359400579272	 		
LOC_Os05g35460.1	protein|patellin protein, putative, expressed	 	16	621	0.933	 	 	LOC_Os05g35460.1	-0.337571292140433	0.331759224279058	 		
LOC_Os01g56150.1	protein|OsProCP1 - Putative Lysosomal Pro-x Carboxypeptidase homologue, expressed	 	7	121	0.699	*	 	LOC_Os01g56150.1	-0.156565494033563	0.204634177055786	 		
LOC_Os10g22520.1	protein|cellulase, putative, expressed	  LOC_Os10g22570.1	1	33	---	 	 	LOC_Os10g22520.1	-5.4262647547021	0.231425513159552	-		
LOC_Os06g23560.1	protein|anthocyanidin 5,3-O-glucosyltransferase, putative, expressed	 	2	44	1.135	 	 	LOC_Os06g23560.1	0.130864326386900	0.173781639591991	 		
LOC_Os08g02340.1	protein|60S acidic ribosomal protein, putative, expressed >LOC_Os08g02340.2 protein|60S acidic ribosomal protein, putative, expressed	 	3	159	1.691	*	+			
LOC_Os10g25130.1	protein|aminotransferase, classes I and II, domain containing protein, expressed	 	2	37	---	 	 	LOC_Os10g25130.1	-0.772624585906994	0.533560005037149	 		
LOC_Os01g24710.3	protein|jacalin-like lectin domain containing protein, expressed >LOC_Os01g24710.1 protein|jacalin-like lectin domain containing protein, expressed >LOC_Os01g24710.2 protein|jacalin-like lectin domain containing protein, expressed	  LOC_Os01g24710.4	3	146	0.010	 	 			
LOC_Os07g30970.1	protein|nucleoside diphosphate kinase, putative, expressed	 	9	178	1.084	 	 			
LOC_Os07g43050.1	protein|RNA recognition motif containing protein, expressed	  LOC_Os07g43050.3	1	26	---	 	 			
LOC_Os01g16220.1	protein|Sad1 / UNC-like C-terminal domain containing protein, putative, expressed	 	1	62	---	 	 	LOC_Os01g16220.1	-0.720617600078723	0.269298577005415	 		
LOC_Os02g42320.2	protein|peptidase, T1 family, putative, expressed	  LOC_Os02g42320.3	4	110	0.575	*	-			
LOC_Os01g52170.1	protein|expressed protein	 	7	175	0.879	*	 	LOC_Os01g52170.1	-0.0259540539340660	0.155931242916509	 		
LOC_Os08g17160.1	protein|plastocyanin-like domain containing protein, putative, expressed	 	3	77	1.272	 	 	LOC_Os08g17160.1	-4.85798099512757	0.191443143180960	-		
LOC_Os09g15600.1	protein|transposon protein, putative, unclassified, expressed	 	1	29	---	 	 			
LOC_Os05g51530.1	protein|vacuolar ATP synthase subunit C, putative, expressed	  LOC_Os05g51530.2	4	142	0.805	 	 			
LOC_Os04g51060.1	protein|expressed protein	 	1	25	---	 	 	LOC_Os04g51060.1	-0.568194287340264	0.421326029467322	 		
LOC_Os01g02090.1	protein|expressed protein	  LOC_Os01g02090.2	4	150	2.037	*	+			
LOC_Os08g43580.1	protein|acyl carrier protein, putative, expressed	  LOC_Os08g43580.2	1	71	---	 	 			
LOC_Os12g15470.2	protein|OsSCP65 - Putative Serine Carboxypeptidase homologue, expressed	  LOC_Os12g15470.3	14	296	0.792	*	 			
LOC_Os02g07230.1	protein|porphobilinogen deaminase, chloroplast precursor, putative, expressed	 	13	479	0.807	*	 			
LOC_Os06g49120.1	protein|Complex I intermediate-associated protein 30 domain containing protein, putative, expressed	 	5	203	1.038	 	 			
LOC_Os02g48900.1	protein|aspartic proteinase nepenthesin-1 precursor, putative, expressed	  LOC_Os02g48900.2	8	109	0.925	 	 			
LOC_Os04g37580.1	protein|cation transport regulator-like protein 1, putative, expressed	 	4	161	3.984	*	+	LOC_Os04g37580.1	0.0941788371861333	0.204382319607102	 		
LOC_Os05g02520.1	protein|cupin domain containing protein, expressed	 	22	690	0.825	 	 			
LOC_Os01g17170.1	protein|magnesium-protoporphyrin IX monomethyl ester cyclase,chloroplast precursor, putative, expressed	 	9	294	1.129	*	 	LOC_Os01g17170.1	-0.884522782580064	0.469777106157915	 		
LOC_Os01g51020.1	protein|60S ribosomal protein L28-1, putative, expressed	  LOC_Os02g57540.1 LOC_Os05g46430.1 LOC_Os05g46430.2	1	32	---	 	 	LOC_Os01g51020.1	0.0785334025466893	0.148973680896613	 		
LOC_Os02g01030.1	protein|tetratricopeptide repeat domain containing protein, expressed	  LOC_Os02g01030.2 LOC_Os02g01030.3 LOC_Os02g01030.4	11	314	1.673	*	+			
LOC_Os05g41610.1	protein|glycosyl hydrolases family 17, putative, expressed	 	1	30	---	 	 	LOC_Os05g41610.1	0.037898217836467	0.163014733660748	 		
LOC_Os04g20164.1	protein|amine oxidase precursor, putative, expressed	 	5	143	1.065	 	 			
LOC_Os06g43930.1	protein|OsProCP2 - Putative Lysosomal Pro-x Carboxypeptidase homologue, expressed	 	2	46	0.501	 	 			
LOC_Os01g71300.1	protein|S-formylglutathione hydrolase, putative, expressed	  LOC_Os01g71300.2	5	226	0.858	 	 			
LOC_Os08g02390.1	protein|RNA recognition motif containing protein, putative, expressed	 	2	99	1.653	*	+	LOC_Os08g02390.1	0.114613328148081	0.184107794988037	 		
LOC_Os04g45040.3	protein|DEAD-box ATP-dependent RNA helicase, putative, expressed >LOC_Os04g45040.1 protein|DEAD-box ATP-dependent RNA helicase, putative, expressed >LOC_Os04g45040.2 protein|DEAD-box ATP-dependent RNA helicase, putative, expressed	 	1	115	---	 	 			
LOC_Os11g12810.1	protein|sucrose-phosphate synthase, putative, expressed	 	12	328	0.824	 	 	LOC_Os11g12810.1	-0.435545312310979	0.402405238634933	 		
LOC_Os09g24540.1	protein|peptidyl-prolyl cis-trans isomerase, putative, expressed	 	1	80	---	 	 	LOC_Os09g24540.1	-0.277425788349628	0.313656970154892	 		
LOC_Os08g40900.1	protein|auxin response factor, putative, expressed	  LOC_Os08g40900.2	1	21	---	 	 			
LOC_Os08g10030.1	protein|KH domain-containing protein, putative, expressed	  LOC_Os08g10030.2	1	30	---	 	 			
LOC_Os01g27990.1	protein|NPL4, putative, expressed	  LOC_Os01g27990.2	1	40	---	 	 	LOC_Os01g27990.1	-0.916476644437716	0.549930739201612	 		
LOC_Os06g12660.1	protein|NHL repeat-containing protein, putative, expressed	 	1	57	---	 	 	LOC_Os06g12660.1	-0.208102982839108	0.253998236997859	 		
LOC_Os07g23990.1	protein|tetratricopeptide repeat domain containing protein, putative, expressed	 	10	305	1.392	*	 			
LOC_Os06g45660.1	protein|histidine triad family protein, putative, expressed	 	10	318	1.619	*	+	LOC_Os06g45660.1	-1.36118424423392	0.689113461780632	-		
LOC_Os12g42210.1	protein|OsDegp15 - Putative Deg protease homologue, expressed	 	1	57	---	 	 	LOC_Os12g42210.1	0.624738911446691	0.462158418335222	 		
LOC_Os02g54820.1	protein|trehalose-6-phosphate synthase, putative, expressed	  LOC_Os02g54820.2	1	58	---	 	 			
LOC_Os06g43850.1	protein|ATP synthase F1, delta subunit family protein, putative, expressed	 	5	64	1.268	 	 	LOC_Os06g43850.1	-0.506997301889353	0.431998488855308	 		
LOC_Os12g37860.1	protein|expressed protein	 	2	57	---	 	 	LOC_Os12g37860.1	0.128245761099582	0.218234479284725	 		
LOC_Os01g69030.1	protein|sucrose-phosphate synthase, putative, expressed	  LOC_Os01g69030.2	15	387	1.142	 	 			
LOC_Os01g68450.1	protein|expressed protein	  LOC_Os01g68450.2	1	50	---	 	 			
LOC_Os10g40720.1	protein|expansin precursor, putative, expressed	 	1	28	---	 	 	LOC_Os10g40720.1	-1.68983161857511	0.564727364311799	-		
LOC_Os06g15990.1	protein|aldehyde dehydrogenase, putative, expressed	 	23	438	0.965	 	 	LOC_Os06g15990.1	-0.200941547538279	0.268417075935021	 		
LOC_Os01g63210.1	protein|SOUL heme-binding protein, putative, expressed	 	3	79	1.179	 	 	LOC_Os01g63210.1	0.618321097667587	0.459104646769928	 		
LOC_Os08g21530.1	protein|expressed protein	 	1	16	---	 	 			
LOC_Os02g10070.1	protein|citrate synthase, putative, expressed >LOC_Os02g10070.2 protein|citrate synthase, putative, expressed	  LOC_Os11g33240.1 LOC_Os11g33240.3	5	136	0.967	 	 			
LOC_Os06g02480.1	protein|expressed protein	 	3	134	0.607	 	 	LOC_Os06g02480.1	-0.578298770440145	0.377282458128699	 		
LOC_Os01g71770.1	protein|RNA recognition motif containing protein, putative, expressed	 	3	82	1.280	 	 	LOC_Os01g71770.1	-0.099484526848286	0.206082357385720	 		
LOC_Os08g41460.1	protein|expressed protein >LOC_Os08g41460.10 protein|expressed protein >LOC_Os08g41460.2 protein|expressed protein	  LOC_Os08g41460.3 LOC_Os08g41460.4	1	103	---	 	 			
LOC_Os01g05800.1	protein|inner membrane protein, putative, expressed	  LOC_Os01g05800.2	1	56	---	 	 			
LOC_Os05g01270.1	protein|peptidyl-prolyl cis-trans isomerase, putative, expressed	 	42	1282	0.997	 	 	LOC_Os05g01270.1	0.728087442819753	0.550560382823322	 		
LOC_Os02g11740.1	protein|plastidic ATP/ADP-transporter, putative, expressed	 	2	67	0.760	 	 	LOC_Os02g11740.1	-1.05088401784447	0.639969777106158	-		
LOC_Os03g51240.1	protein|glycosyl hydrolases family 17, putative, expressed >LOC_Os03g51240.3 protein|glycosyl hydrolases family 17, putative, expressed >LOC_Os03g51240.2 protein|glycosyl hydrolases family 17, putative, expressed	 	1	41	---	 	 			
LOC_Os07g07310.1	protein|polynucleotide phosphorylase, putative, expressed	 	17	600	1.210	 	 	LOC_Os07g07310.1	0.402312432957651	0.278932124417580	 		
LOC_Os01g18930.1	protein|peroxidase precursor, putative, expressed	  LOC_Os07g06175.1 LOC_Os07g06380.1	1	47	---	 	 			
LOC_Os01g22010.2	protein|S-adenosylmethionine synthetase, putative, expressed >LOC_Os01g22010.3 protein|S-adenosylmethionine synthetase, putative, expressed >LOC_Os01g22010.1 protein|S-adenosylmethionine synthetase, putative, expressed >LOC_Os01g22010.4 protein|S-ad	 	2	142	0.838	 	 	LOC_Os01g22010.2	4.93073733756289	0.199502581538849	 		
LOC_Os03g20750.1	protein|outer mitochondrial membrane porin, putative, expressed	 	1	33	---	 	 	LOC_Os03g20750.1	-0.256255494025153	0.256989044200982	 		
LOC_Os05g34770.1	protein|cytochrome c, putative, expressed	 	3	46	1.746	 	 	LOC_Os05g34770.1	-0.705031718965125	0.526728371741594	 		
LOC_Os11g45590.1	protein|transposon protein, putative, CACTA, En/Spm sub-class, expressed	  LOC_Os11g45590.2 LOC_Os11g45590.3	3	76	1.162	 	 			
LOC_Os07g33240.1	protein|endoribonuclease, putative, expressed	 	10	198	1.388	*	 	LOC_Os07g33240.1	-0.186334844521644	0.211528774713512	 		
LOC_Os01g53930.1	protein|hexokinase, putative, expressed	 	14	362	0.798	*	 			
LOC_Os04g44870.1	protein|C2 domain containing protein, putative, expressed	 	1	34	---	 	 	LOC_Os04g44870.1	-1.15041684255310	0.249874071275658	-		
LOC_Os02g11640.1	protein|UDP-glucoronosyl and UDP-glucosyl transferase, putative, expressed	 	1	20	---	 	 	LOC_Os02g11640.1	0.311904788791132	0.328579523989422	 		
LOC_Os02g51830.1	protein|tRNA synthetase class II core domain containing protein, expressed	 	1	56	---	 	 	LOC_Os02g51830.1	-0.442560177558382	0.316962599168870	 		
LOC_Os03g63480.1	protein|ankyrin repeat domain containing protein, expressed	 	13	651	1.705	*	+	LOC_Os03g63480.1	-0.926621280185956	0.614280317340385	 		
LOC_Os01g08090.1	protein|flavonol-3-O-glycoside-7-O-glucosyltransferase 1, putative, expressed	 	2	26	---	 	 	LOC_Os01g08090.1	-4.93073733756289	0.199502581538849	-		
LOC_Os01g34780.1	protein|protein binding protein, putative, expressed >LOC_Os01g34780.2 protein|protein binding protein, putative, expressed	 	2	65	0.637	 	 			
LOC_Os07g30200.1	protein|tRNA synthetases class II domain containing protein, expressed	 	3	97	1.285	 	 			
LOC_Os03g49220.1	protein|adenylosuccinate synthetase, chloroplast precursor, putative, expressed	 	7	141	1.303	*	 			
LOC_Os08g10480.1	protein|heavy metal-associated domain containing protein, expressed	 	4	130	1.240	 	 			
LOC_Os11g39670.1	protein|seryl-tRNA synthetase, putative, expressed	  LOC_Os11g39670.2	4	167	0.898	 	 			
LOC_Os06g03770.1	protein|ABC transporter, ATP-binding protein, putative, expressed	 	3	112	0.664	 	 	LOC_Os06g03770.1	0.205073783302745	0.267535574864627	 		
LOC_Os11g04950.1	protein|splicing factor, putative, expressed	  LOC_Os12g04940.1	1	21	---	 	 	LOC_Os11g04950.1	0.124212027397545	0.197487721949377	 		
LOC_Os05g04500.1	protein|peroxidase precursor, putative, expressed	 	8	207	0.453	*	-			
LOC_Os06g43270.1	protein|protein kinase domain containing protein, expressed	 	1	97	---	 	 	LOC_Os06g43270.1	0.243655389975684	0.253116735927465	 		
LOC_Os02g27950.1	protein|ataxin-2 related protein, putative, expressed	  LOC_Os02g27950.2	4	158	1.548	*	 			
LOC_Os12g40560.1	protein|KH domain containing protein, putative, expressed	 	12	364	1.332	*	 			
LOC_Os01g10930.1	protein|peptide-N4-asparagine amidase A, putative, expressed	 	1	30	---	 	 			
LOC_Os05g33290.1	protein|uncharacterized conserved membrane protein specific to cyanobacteria, putative, expressed	 	8	244	1.059	 	 	LOC_Os05g33290.1	-0.0393861430845984	0.162605465306636	 		
LOC_Os03g04260.1	protein|glutathione S-transferase, putative, expressed	 	1	28	---	 	 	LOC_Os03g04260.1	-0.614145696358092	0.409236871930487	 		
LOC_Os02g57040.2	protein|dehydrogenase, putative, expressed	 	19	469	0.883	*	 			
LOC_Os04g58570.1	protein|C2 domain containing protein, putative, expressed	 	1	53	---	 	 	LOC_Os04g58570.1	-2.11911121188768	0.330027704319355	-		
LOC_Os12g38170.1	protein|osmotin, putative, expressed	 	1	53	---	 	 	LOC_Os12g38170.1	-1.24731146800800	0.702398942198716	-		
LOC_Os04g51610.1	protein|calcium-transporting ATPase, plasma membrane-type, putative, expressed	  LOC_Os04g51610.3	3	127	1.030	 	 			
LOC_Os04g16830.1	protein|DNA-directed RNA polymerase subunit beta, putative, expressed	 	3	64	0.972	 	 	LOC_Os04g16830.1	-1.66054421207014	0.752424127943584	-		
LOC_Os11g02450.1	protein|elongation factor P, putative, expressed	  LOC_Os12g02380.1	8	207	1.435	 	 			
LOC_Os06g03990.1	protein|aminotransferase, classes I and II, domain containing protein, expressed	 	1	25	---	 	 	LOC_Os06g03990.1	-0.249883997204604	0.291241657222012	 		
LOC_Os12g37060.1	protein|expressed protein	 	1	36	---	 	 	LOC_Os12g37060.1	0.112803143885292	0.215086261176174	 		
LOC_Os02g32430.2	protein|WD domain, G-beta repeat domain containing protein, expressed >LOC_Os02g32430.1 protein|WD domain, G-beta repeat domain containing protein, expressed	 	1	24	---	 	 	LOC_Os02g32430.2	0.151622384895304	0.172868656340511	 		
LOC_Os01g53090.1	protein|pathogen-related protein, putative, expressed	 	4	113	1.066	 	 	LOC_Os01g53090.1	0.650984748397433	0.518511522478277	 		
LOC_Os04g55650.1	protein|oryzain alpha chain precursor, putative, expressed	  LOC_Os04g55650.2	6	249	0.650	*	 	LOC_Os04g55650.1	-0.846965478300865	0.57376275028334	 		
LOC_Os01g72990.1	protein|expressed protein >LOC_Os01g72990.2 protein|expressed protein	 	1	62	---	 	 			
LOC_Os03g14260.2	protein|guanine nucleotide exchange family protein, putative, expressed >LOC_Os03g14260.1 protein|guanine nucleotide exchange family protein, putative, expressed	 	1	33	---	 	 	LOC_Os03g14260.2	-1.24547603444949	0.231425513159552	-		
LOC_Os06g04300.1	protein|tRNA 2-phosphotransferase 1, putative, expressed	 	1	72	---	 	 	LOC_Os06g04300.1	-1.35838559511963	0.585725979095832	-		
LOC_Os02g58090.1	protein|PSP domain containing protein, expressed	 	2	71	1.163	 	 	LOC_Os02g58090.1	-0.583026152967331	0.461938043067624	 		
LOC_Os01g62350.1	protein|60S ribosomal protein L36-2, putative, expressed	  LOC_Os05g38520.1 LOC_Os05g38520.3	2	62	0.738	 	 	LOC_Os01g62350.1	-0.0426813473175542	0.158859085757461	 		
LOC_Os12g23200.1	protein|photosystem I reaction center subunit XI, chloroplast precursor, putative, expressed	  LOC_Os12g23200.2	12	206	0.797	 	 			
LOC_Os04g47280.1	protein|ATFUC1, putative, expressed	 	1	22	---	 	 	LOC_Os04g47280.1	-0.395254887088306	0.244144314318096	 		
LOC_Os03g07420.1	protein|3-dehydroquinate synthase, putative, expressed	 	3	44	---	 	 	LOC_Os03g07420.1	0.27342554094606	0.242444276539479	 		
LOC_Os01g11230.1	protein|SOUL heme-binding protein, putative, expressed	 	16	674	0.753	*	 			
LOC_Os09g10690.1	protein|expressed protein	 	1	111	---	 	 	LOC_Os09g10690.1	0.0672104172238902	0.175607606094950	 		
LOC_Os01g43410.1	protein|CAMK_CAMK_like.9 - CAMK includes calcium/calmodulin depedent protein kinases, expressed	 	3	203	0.899	 	 	LOC_Os01g43410.1	-0.682838448027021	0.514954036015615	 		
LOC_Os12g21710.1	protein|nnrU, putative, expressed	 	6	347	0.902	 	 	LOC_Os12g21710.1	-0.0272982807755602	0.152688578264702	 		
LOC_Os01g42650.1	protein|cytochrome c oxidase subunit 5B, mitochondrial precursor, putative, expressed	 	13	275	1.840	 	 	LOC_Os01g42650.1	0.190352128154644	0.256359400579272	 		
LOC_Os03g07910.1	protein|nitrilase, putative, expressed	 	4	162	0.784	 	 	LOC_Os03g07910.1	-0.378429355124897	0.354206019393024	 		
LOC_Os07g42600.1	protein|aminotransferase, classes I and II, domain containing protein, expressed	 	8	257	0.941	 	 	LOC_Os07g42600.1	-0.51305251468179	0.34743735045964	 		
LOC_Os09g29490.1	protein|peroxidase precursor, putative, expressed	 	15	584	0.663	*	 	LOC_Os09g29490.1	-1.15422091869487	0.523170885278932	-		
LOC_Os04g39060.2	protein|CRS1/YhbY domain containing protein, expressed	 	1	16	---	 	 			
LOC_Os06g33710.1	protein|spermidine synthase, putative, expressed >LOC_Os06g33710.2 protein|spermidine synthase, putative, expressed >LOC_Os06g33710.3 protein|spermidine synthase, putative, expressed	  LOC_Os06g33710.4	1	33	---	 	 			
LOC_Os08g06250.1	protein|tetraspanin family protein, putative, expressed	 	1	24	---	 	 	LOC_Os08g06250.1	-0.152717954665941	0.221162322125677	 		
LOC_Os03g04169.1	protein|ATP phosphoribosyltransferase, putative, expressed	 	1	36	---	 	 	LOC_Os03g04169.1	-0.319875410110121	0.277137640095706	 		
LOC_Os01g73910.1	protein|peptidase, putative, expressed	  LOC_Os01g73910.2 LOC_Os01g73910.3 LOC_Os01g73910.4 LOC_Os01g73910.6	2	32	---	 	 			
LOC_Os06g39690.1	protein|SOUL heme-binding protein, putative, expressed	  LOC_Os06g39690.2	1	77	---	 	 			
LOC_Os01g12320.1	protein|GDSL-like lipase/acylhydrolase, putative, expressed	  LOC_Os01g12320.2	1	28	---	 	 			
LOC_Os12g24250.1	protein|retrotransposon protein, putative, unclassified, expressed	  LOC_Os11g29200.1	2	33	---	 	 	LOC_Os12g24250.1	0.103676178756369	0.193174663140662	 		
LOC_Os06g45710.1	protein|phosphoglycerate kinase protein, putative, expressed	 	6	979	1.585	*	 	LOC_Os06g45710.1	0.193040716239374	0.225317970028964	 		
LOC_Os05g15770.1	protein|glycosyl hydrolase, putative, expressed	 	15	341	0.584	*	-	LOC_Os05g15770.1	-7.92777796208234	0.661125802795618	-		
LOC_Os01g10350.1	protein|MPPN domain containing protein, expressed	 	1	61	---	 	 	LOC_Os01g10350.1	-0.130278427940672	0.213323259035386	 		
LOC_Os04g47300.1	protein|CAMK_CAMK_like.26 - CAMK includes calcium/calmodulin depedent protein kinases, expressed	 	1	28	---	 	 	LOC_Os04g47300.1	-0.532347874557734	0.19115980355119	 		
LOC_Os01g01710.1	protein|1-deoxy-D-xylulose 5-phosphate reductoisomerase, chloroplast precursor, putative, expressed	 	9	170	1.061	 	 	LOC_Os01g01710.1	-0.714452706798192	0.549143684674474	 		
LOC_Os03g49720.1	protein|PAP fibrillin family domain containing protein, expressed	 	4	136	1.156	 	 	LOC_Os03g49720.1	-0.768183486063399	0.568190404231205	 		
LOC_Os02g52730.1	protein|ferredoxin--nitrite reductase, putative, expressed	 	1	249	---	 	 			
LOC_Os08g06640.1	protein|stress-induced protein, putative, expressed	 	1	26	---	 	 	LOC_Os08g06640.1	0.273662731851854	0.305345674348319	 		
LOC_Os06g43640.2	protein|Ser/Thr protein phosphatase family protein, putative, expressed >LOC_Os06g43640.1 protein|Ser/Thr protein phosphatase family protein, putative, expressed	 	1	85	---	 	 			
LOC_Os02g48110.1	protein|DnaK family protein, putative, expressed	 	12	349	1.236	*	 	LOC_Os02g48110.1	-1.09374472455743	0.645856944969147	-		
LOC_Os11g18420.1	protein|retrotransposon protein, putative, Ty3-gypsy subclass	 	1	15	---	 	 			
LOC_Os03g09260.1	protein|ubiquitin carboxyl-terminal hydrolase 26, putative, expressed	 	1	16	---	 	 			
LOC_Os02g24354.1	protein|pyridoxal-dependent decarboxylase protein, putative, expressed	 	9	180	0.894	 	 	LOC_Os02g24354.1	-1.22612113756779	0.680455861982118	-		
LOC_Os08g05280.1	protein|oxidoreductase family, NAD-binding Rossmann fold containing protein, expressed	 	1	23	---	 	 	LOC_Os08g05280.1	-1.41802754188466	0.42434831885153	-		
LOC_Os01g68380.1	protein|expressed protein	  LOC_Os01g68380.2	1	54	---	 	 			
LOC_Os08g44320.1	protein|low molecular weight protein-tyrosine-phosphatase slr0328, putative, expressed	 	2	83	0.942	 	 	LOC_Os08g44320.1	0.318425463886905	0.333868530411787	 		
LOC_Os12g08760.1	protein|carboxyvinyl-carboxyphosphonate phosphorylmutase, putative, expressed	 	6	104	1.089	 	 	LOC_Os12g08760.1	0.512465713171508	0.453028585820426	 		
LOC_Os07g09510.1	protein|retrotransposon protein, putative, unclassified, expressed	 	1	38	---	 	 	LOC_Os07g09510.1	-0.199071347101829	0.216439994962851	 		
LOC_Os03g54890.1	protein|ribosomal protein L13, putative, expressed	  LOC_Os03g54890.2 LOC_Os03g54890.3	12	222	1.110	 	 			
LOC_Os01g05810.1	protein|gamma-glutamyltranspeptidase 1 precursor, putative, expressed	 	2	88	---	 	 	LOC_Os01g05810.1	0.336254241733910	0.332703689711623	 		
LOC_Os07g02440.1	protein|peroxidase precursor, putative, expressed	 	4	185	1.474	*	 	LOC_Os07g02440.1	2.68272826754386	0.556604961591739	 		
LOC_Os12g32986.1	protein|heat shock protein, putative, expressed	 	3	221	1.130	 	 	LOC_Os12g32986.1	-0.504901581139097	0.380997355496789	 		
LOC_Os07g39780.3	protein|SUMO-activating enzyme subunit 2, putative, expressed	  LOC_Os07g39780.1 LOC_Os07g39780.2	1	68	---	 	 			
LOC_Os06g49520.1	protein|arogenate dehydrogenase 1, chloroplast precursor, putative, expressed	 	2	115	0.588	 	 	LOC_Os06g49520.1	0.448006125945596	0.373787936028208	 		
LOC_Os06g01210.1	protein|plastocyanin, chloroplast precursor, putative, expressed	 	55	1826	1.193	 	 	LOC_Os06g01210.1	-0.45202081941824	0.417012970658607	 		
LOC_Os03g56460.1	protein|glucose-6-phosphate isomerase, putative, expressed >LOC_Os03g56460.2 protein|glucose-6-phosphate isomerase, putative, expressed	 	2	408	---	 	 			
LOC_Os04g56240.1	protein|lipase, putative, expressed	 	5	93	1.103	 	 	LOC_Os04g56240.1	-0.702846340204709	0.544956554590102	 		
LOC_Os06g49090.2	protein|transposon protein, putative, unclassified, expressed >LOC_Os06g49090.1 protein|transposon protein, putative, unclassified, expressed	 	2	34	---	 	 			
LOC_Os09g32640.1	protein|dehydrogenase, putative, expressed	 	2	135	0.717	 	 	LOC_Os09g32640.1	0.647664500597663	0.507618687822692	 		
LOC_Os05g33630.1	protein|inosine-uridine preferring nucleoside hydrolase family protein, putative, expressed >LOC_Os05g33630.2 protein|inosine-uridine preferring nucleoside hydrolase family protein, putative, expressed	 	1	108	---	 	 			
LOC_Os01g10850.1	protein|peroxidase precursor, putative, expressed	  LOC_Os03g13210.1 LOC_Os06g35480.1 LOC_Os06g35490.1	1	37	---	 	 	LOC_Os01g10850.1	0.66558096092944	0.168492633169626	 		
LOC_Os03g43430.1	protein|mttA/Hcf106 family protein, putative, expressed	 	8	331	1.157	*	 	LOC_Os03g43430.1	-0.37174106133552	0.357007933509634	 		
LOC_Os08g03640.1	protein|60S acidic ribosomal protein P0, putative, expressed	 	11	602	0.913	 	 			
LOC_Os05g09400.1	protein|30S ribosomal protein S31, chloroplast precursor, putative, expressed	  LOC_Os05g09400.2	8	182	4.251	*	+			
LOC_Os03g55280.1	protein|semialdehyde dehydrogenase, NAD binding domain containing protein, putative, expressed	 	16	618	0.933	 	 	LOC_Os03g55280.1	0.0151730938375477	0.144723586450069	 		
LOC_Os06g01390.1	protein|acyl-coenzyme A oxidase 1.2, peroxisomal, putative, expressed	 	7	95	0.788	 	 	LOC_Os06g01390.1	-0.935764668290217	0.610596902153381	 		
LOC_Os12g39860.1	protein|phosphoribosyl transferase, putative, expressed	  LOC_Os12g39860.2	6	131	0.889	 	 			
LOC_Os01g07760.1	protein|phospholipase D, putative, expressed >LOC_Os01g07760.2 protein|phospholipase D, putative, expressed	 	19	606	0.783	*	 			
LOC_Os08g18110.1	protein|alpha-soluble NSF attachment protein, putative, expressed	  LOC_Os08g18110.2	2	22	---	 	 			
LOC_Os03g05200.1	protein|DENN domain containing protein, expressed	  LOC_Os03g05200.2	1	39	---	 	 			
LOC_Os07g47820.1	protein|acyl-CoA dehydrogenase family member 10, putative, expressed	 	1	40	---	 	 			
LOC_Os10g32680.1	protein|expressed protein	 	3	44	1.831	*	+			
LOC_Os01g13390.1	protein|expressed protein	 	2	146	1.064	 	 	LOC_Os01g13390.1	-0.177524565520553	0.253179700289636	 		
LOC_Os01g07520.1	protein|proline-rich family protein, putative, expressed	 	2	103	2.556	 	 	LOC_Os01g07520.1	0.104123486204275	0.206649036645259	 		
LOC_Os01g32350.2	protein|OsClp2 - Putative Clp protease homologue, expressed >LOC_Os01g32350.1 protein|OsClp2 - Putative Clp protease homologue, expressed	  LOC_Os01g32350.3	1	37	---	 	 			
LOC_Os04g40400.1	protein|eukaryotic translation initiation factor 4B, putative, expressed	 	14	390	2.522	*	+	LOC_Os04g40400.1	-0.0695591895893977	0.184485581161063	 		
LOC_Os03g60130.1	protein|transcription elongation factor protein, putative, expressed >LOC_Os03g60130.2 protein|transcription elongation factor protein, putative, expressed	 	1	26	---	 	 			
LOC_Os08g15030.1	protein|aspartate carbamoyltransferase, putative, expressed	 	2	50	---	 	 	LOC_Os08g15030.1	0.552010474143186	0.340889056793855	 		
LOC_Os08g29160.1	protein|5-AMP-activated protein kinase beta-1 subunit-related, putative, expressed	 	1	36	---	 	 	LOC_Os08g29160.1	0.386739504876479	0.324896108802418	 		
LOC_Os05g31750.1	protein|annexin, putative, expressed	 	3	97	0.687	*	 	LOC_Os05g31750.1	-0.323301436296056	0.243105402342274	 		
LOC_Os10g21418.1	protein|NADPH-dependent oxidoreductase, putative, expressed	 	9	136	0.936	 	 	LOC_Os10g21418.1	0.420652769766221	0.384082609243168	 		
LOC_Os04g57400.1	protein|methylthioribose kinase, putative, expressed	 	1	21	---	 	 	LOC_Os04g57400.1	0.213973114469390	0.269267094824329	 		
LOC_Os07g49520.1	protein|2-oxoglutarate dehydrogenase E1 component, mitochondrial precursor, putative, expressed	 	1	150	---	 	 	LOC_Os07g49520.1	-1.20562150403792	0.531891449439617	-		
LOC_Os12g38970.1	protein|VIP4, putative, expressed	 	1	63	---	 	 	LOC_Os12g38970.1	1.07275634243531	0.211182470721572	 		
LOC_Os02g07350.1	protein|inositol-1-monophosphatase, putative, expressed	 	10	392	0.716	*	 	LOC_Os02g07350.1	0.199464715300006	0.261742853544894	 		
LOC_Os09g19734.3	protein|isochorismate synthase 1, chloroplast precursor, putative, expressed	 	39	1192	0.563	*	-			
LOC_Os08g37600.1	protein|citrate transporter, putative, expressed	 	4	72	0.611	 	 	LOC_Os08g37600.1	0.120416155042968	0.211749149981111	 		
LOC_Os07g37750.1	protein|ATMIN7, putative, expressed	 	2	78	---	 	 	LOC_Os07g37750.1	-0.786691831899834	0.528995088779751	 		
LOC_Os02g04110.1	protein|expressed protein	 	1	26	---	 	 	LOC_Os02g04110.1	-0.321928094887362	0.164116609998741	 		
LOC_Os09g07294.1	protein|purity of essence, putative, expressed	 	1	39	---	 	 	LOC_Os09g07294.1	-0.372624110873261	0.355717164085128	 		
LOC_Os02g27360.1	protein|aspartic proteinase-like protein 2 precursor, putative, expressed	  LOC_Os02g27360.2	1	37	---	 	 			
LOC_Os07g40580.1	protein|eukaryotic translation initiation factor 5A, putative, expressed	 	3	137	1.311	*	 	LOC_Os07g40580.1	-0.449726766620165	0.414148092179826	 		
LOC_Os10g42299.2	protein|mitochondrial carrier protein, putative, expressed >LOC_Os10g42299.4 protein|mitochondrial carrier protein, putative, expressed >LOC_Os10g42299.1 protein|mitochondrial carrier protein, putative, expressed >LOC_Os10g42299.5 protein|mitochondr	 	13	363	0.955	 	 			
LOC_Os08g02410.1	protein|40S ribosomal protein S13, putative, expressed	 	5	96	---	 	 	LOC_Os08g02410.1	0.223410762821170	0.276948747009193	 		
LOC_Os05g38090.1	protein|hypothetical protein	 	1	33	---	 	 			
LOC_Os02g30630.1	protein|thiamine pyrophosphate enzyme, C-terminal TPP binding domain containing protein, expressed >LOC_Os02g30630.2 protein|thiamine pyrophosphate enzyme, C-terminal TPP binding domain containing protein, expressed	 	4	81	0.848	 	 	LOC_Os02g30630.1	0.827254479495309	0.313247701800781	 		
LOC_Os03g24020.1	protein|ribosomal protein L6, putative, expressed	  LOC_Os03g54040.1	16	439	1.389	*	 	LOC_Os03g24020.1	0.485020682080273	0.422333459262058	 		
LOC_Os02g01720.1	protein|transmembrane protein 120A, putative, expressed	 	1	39	---	 	 	LOC_Os02g01720.1	-0.252484486492884	0.280474751290769	 		
LOC_Os03g57680.1	protein|aldehyde oxidase, putative, expressed	  LOC_Os03g57690.1	5	174	0.998	 	 	LOC_Os03g57680.1	-6.17990909001493	0.387325273894975	-		
LOC_Os01g21034.1	protein|pectinesterase, putative, expressed	 	9	221	1.007	 	 	LOC_Os01g21034.1	4.93073733756289	0.199502581538849	 		
LOC_Os10g32550.1	protein|T-complex protein, putative, expressed	 	28	779	1.061	 	 	LOC_Os10g32550.1	-0.863462859465372	0.500787054527138	 		
LOC_Os02g21720.1	protein|transposon protein, putative, CACTA, En/Spm sub-class, expressed	 	1	18	---	 	 			
LOC_Os02g57480.1	protein|transferase family protein, putative, expressed	  LOC_Os05g16160.1	1	36	---	 	 			
LOC_Os09g15830.1	protein|expressed protein	 	2	79	0.879	 	 			
LOC_Os01g71380.1	protein|glycosyl hydrolases family 17, putative, expressed	  LOC_Os01g71670.1	1	102	---	 	 			
LOC_Os08g29170.1	protein|dehydrogenase, putative, expressed	 	65	1870	1.234	 	 	LOC_Os08g29170.1	0.777680340256737	0.574707215715905	 		
LOC_Os03g10180.1	protein|expressed protein	 	5	157	1.167	 	 	LOC_Os03g10180.1	-0.393418666317941	0.357574612769173	 		
LOC_Os12g39360.1	protein|aspartic proteinase nepenthesin precursor, putative, expressed	 	4	143	1.798	*	+	LOC_Os12g39360.1	-1.73055793934582	0.75210930613273	-		
LOC_Os12g32240.1	protein|eukaryotic translation initiation factor 5A, putative, expressed	 	2	67	0.622	*	-	LOC_Os12g32240.1	-1.53222556969811	0.744836922301977	-		
LOC_Os07g49400.2	protein|OsAPx2 - Cytosolic Ascorbate Peroxidase encoding gene 4,5,6,8, expressed >LOC_Os07g49400.1 protein|OsAPx2 - Cytosolic Ascorbate Peroxidase encoding gene 4,5,6,8, expressed	 	35	1220	1.138	 	 			
LOC_Os05g23740.1	protein|DnaK family protein, putative, expressed	 	46	3441	1.473	*	 	LOC_Os05g23740.1	-0.876743317466304	0.595579901775595	 		
LOC_Os04g56630.1	protein|transposon protein, putative, unclassified, expressed	  LOC_Os04g56630.2	1	83	---	 	 	LOC_Os04g56630.1	-0.475721726906908	0.334844478025438	 		
LOC_Os02g07890.2	protein|60S ribosomal protein L27a-3, putative, expressed	 	7	253	1.026	 	 	LOC_Os02g07890.2	0.0441525630513358	0.157410905427528	 		
LOC_Os04g53740.1	protein|thioredoxin, putative, expressed	 	2	48	---	 	 	LOC_Os04g53740.1	0.290730996505186	0.319260798388112	 		
LOC_Os07g09580.1	protein|aminoacyl-tRNA synthetase, putative, expressed	  LOC_Os07g09580.2	1	86	---	 	 	LOC_Os07g09580.1	-0.842077792255707	0.483219997481426	 		
LOC_Os01g15900.1	protein|expressed protein	 	3	87	1.526	 	 	LOC_Os01g15900.1	-0.532505149220315	0.439743105402342	 		
LOC_Os07g39470.1	protein|gibberellin response modulator protein, putative, expressed	 	2	34	---	 	 	LOC_Os07g39470.1	-0.0267487354007341	0.158260924316837	 		
LOC_Os04g52130.1	protein|coproporphyrinogen III oxidase, chloroplast precursor, putative, expressed	 	12	210	0.669	*	 	LOC_Os04g52130.1	0.198953593118482	0.249118498929606	 		
LOC_Os06g12600.1	protein|kinase, pfkB family, putative, expressed	 	10	258	1.890	*	+	LOC_Os06g12600.1	1.12172845919453	0.660023926457625	 		
LOC_Os02g46130.1	protein|tRNA synthetases class II domain containing protein, expressed	 	5	174	1.055	 	 	LOC_Os02g46130.1	-1.10140203220821	0.604143055030853	-		
LOC_Os02g52290.1	protein|peptidyl-prolyl cis-trans isomerase, FKBP-type, putative, expressed	 	14	584	1.561	*	 	LOC_Os02g52290.1	-0.320808495572321	0.336355622717542	 		
LOC_Os02g01250.1	protein|LSM domain containing protein, expressed	  LOC_Os03g13760.1	2	64	---	 	 	LOC_Os02g01250.1	-0.417225752992372	0.378195441380179	 		
LOC_Os09g09320.1	protein|nuclear transport factor, putative, expressed	  LOC_Os09g09320.2	2	80	1.054	 	 	LOC_Os09g09320.1	-4.93073733756289	0.199502581538849	-		
LOC_Os03g17690.1	protein|OsAPx1 - Cytosolic Ascorbate Peroxidase encoding gene 1-8, expressed	 	28	979	1.103	*	 			
LOC_Os01g42294.1	protein|inactive receptor kinase At2g26730 precursor, putative, expressed	 	8	398	1.023	 	 	LOC_Os01g42294.1	1.03637238966496	0.340731645888427	 		
LOC_Os11g40100.2	protein|GRF-interacting factor 2, putative, expressed	  LOC_Os11g40100.3	1	53	---	 	 			
LOC_Os01g67570.1	protein|PDE312/PTAC10, putative, expressed	 	1	53	---	 	 	LOC_Os01g67570.1	-0.182376742488569	0.211308399445914	 		
LOC_Os05g01090.1	protein|pex14, putative, expressed	  LOC_Os05g01090.2 LOC_Os05g01090.3	1	68	---	 	 			
LOC_Os08g34010.1	protein|ZF-HD protein dimerisation region containing protein, expressed	 	1	21	---	 	 	LOC_Os08g34010.1	-0.39868950519136	0.345170633421483	 		
LOC_Os03g04500.1	protein|tetratricopeptide repeat domain containing protein, expressed >LOC_Os03g04500.2 protein|tetratricopeptide repeat domain containing protein, expressed	 	1	22	---	 	 			
LOC_Os09g19720.1	protein|expressed protein	 	1	23	---	 	 	LOC_Os09g19720.1	0.448575614055518	0.337268605969022	 		
LOC_Os06g07350.1	protein|RNA-binding motif protein, putative, expressed	 	1	50	---	 	 	LOC_Os06g07350.1	0.0061851972162054	0.130052890064224	 		
LOC_Os02g35690.1	protein|transcription factor like protein, putative, expressed	  LOC_Os02g35690.2	1	35	---	 	 			
LOC_Os03g22780.1	protein|DVR, putative, expressed	 	2	94	0.960	 	 	LOC_Os03g22780.1	-0.278318479323046	0.302890064223649	 		
LOC_Os03g06720.1	protein|expressed protein	 	6	63	0.967	 	 	LOC_Os03g06720.1	-1.06620815108789	0.319071905301599	-		
LOC_Os10g08450.1	protein|transposon protein, putative, CACTA, En/Spm sub-class, expressed	 	1	18	---	 	 			
LOC_Os07g36600.1	protein|universal stress protein domain containing protein, putative, expressed	  LOC_Os07g36600.2	6	93	0.960	 	 			
LOC_Os02g17870.1	protein|microfibrillar-associated protein 1, putative, expressed	 	4	181	1.879	 	 	LOC_Os02g17870.1	-0.145162270487432	0.232181085505604	 		
LOC_Os04g38410.1	protein|chlorophyll A-B binding protein, putative, expressed	 	53	1061	0.824	*	 	LOC_Os04g38410.1	0.55094628277928	0.468580783276665	 		
LOC_Os07g36080.1	protein|oxygen evolving enhancer protein 3 domain containing protein, expressed	  LOC_Os07g36080.3	45	1136	1.332	*	 			
LOC_Os06g03740.1	protein|folic acid binding protein, putative, expressed	 	2	85	0.886	 	 			
LOC_Os01g65790.1	protein|pectinesterase, putative, expressed	 	1	25	---	 	 	LOC_Os01g65790.1	-1.44559794929471	0.387640095705831	-		
LOC_Os03g29350.1	protein|von Willebrand factor type A domain containing protein, expressed	  LOC_Os03g29350.2 LOC_Os03g29350.4	1	36	---	 	 			
LOC_Os08g42910.1	protein|peptidase, M24 family protein, putative, expressed	 	2	60	1.074	 	 	LOC_Os08g42910.1	-1.68965987938785	0.282709986147840	-		
LOC_Os11g06170.1	protein|bZIP transcriptional activator RSG, putative, expressed	 	6	102	1.556	*	 	LOC_Os11g06170.1	-4.93073733756289	0.199502581538849	-		
LOC_Os02g57280.1	protein|CBS domain containing membrane protein, putative, expressed	  LOC_Os02g57280.4 LOC_Os02g57280.5 LOC_Os02g57280.6	4	139	0.894	 	 			
LOC_Os01g22990.1	protein|acidic leucine-rich nuclear phosphoprotein 32-related protein 1, putative, expressed	  LOC_Os01g22990.2	1	36	---	 	 			
LOC_Os08g29500.1	protein|histone-like transcription factor and archaeal histone, putative, expressed	  LOC_Os08g29500.2	1	63	---	 	 			
LOC_Os04g44830.1	protein|thioredoxin, putative, expressed	 	1	70	---	 	 	LOC_Os04g44830.1	-1.07572425423263	0.658072031230324	-		
LOC_Os07g09150.1	protein|expressed protein	 	1	43	---	 	 	LOC_Os07g09150.1	-0.421699089067525	0.375330562901398	 		
LOC_Os04g36760.1	protein|enzyme of the cupin superfamily protein, putative, expressed	 	8	133	91.335	 	 	LOC_Os04g36760.1	-1.03249011943762	0.664557360533938	-		
LOC_Os01g12730.1	protein|ras-related protein, putative, expressed	 	1	186	---	 	 			
LOC_Os03g30790.1	protein|erlin-2 precursor, putative, expressed	 	1	49	---	 	 	LOC_Os03g30790.1	-0.124631306035452	0.200006296436217	 		
LOC_Os02g33110.1	protein|glycosyl hydrolases, putative, expressed	 	8	183	0.938	 	 			
LOC_Os01g34700.1	protein|dienelactone hydrolase family protein, expressed	 	5	171	0.883	 	 			
LOC_Os02g37654.1	protein|lecithin:cholesterol acyltransferase, putative, expressed	 	1	43	---	 	 	LOC_Os02g37654.1	-0.284863770652206	0.237123787936028	 		
LOC_Os04g51660.1	protein|transferase family protein, putative, expressed	 	5	117	1.205	 	 	LOC_Os04g51660.1	1.44745897697122	0.331444402468203	 		
LOC_Os04g52450.1	protein|aminotransferase, putative, expressed	  LOC_Os04g52450.2	6	158	0.989	 	 			
LOC_Os01g65380.1	protein|patellin protein, putative, expressed	 	8	161	0.908	 	 	LOC_Os01g65380.1	0.0582694949747848	0.166446291399068	 		
LOC_Os01g63940.1	protein|Transcription initiation factor TFIID subunit A containing protein, expressed	 	2	174	1.537	 	 	LOC_Os01g63940.1	0.0509088511189976	0.162385090039038	 		
LOC_Os02g08130.2	protein|FGGY family of carbohydrate kinases, putative, expressed >LOC_Os02g08130.1 protein|FGGY family of carbohydrate kinases, putative, expressed >LOC_Os02g08130.3 protein|FGGY family of carbohydrate kinases, putative, expressed	 	1	60	---	 	 			
LOC_Os10g35850.1	protein|cytochrome b5-like Heme/Steroid binding domain containing protein, expressed	 	4	211	0.828	 	 	LOC_Os10g35850.1	-0.480956633480175	0.427622465684423	 		
LOC_Os06g19730.1	protein|HEAT repeat family protein, putative, expressed	 	1	30	---	 	 	LOC_Os06g19730.1	-0.230743553795984	0.260892834655585	 		
LOC_Os03g62630.1	protein|ribosomal protein S6, putative, expressed	 	5	154	1.671	*	+	LOC_Os03g62630.1	0.565068210321946	0.479032867397053	 		
LOC_Os02g15660.1	protein|tetratricopeptide repeat, putative, expressed	 	18	578	1.722	*	+	LOC_Os02g15660.1	-0.0429842940194557	0.162888804936406	 		
LOC_Os09g28630.1	protein|gibberellin receptor, putative, expressed	 	17	595	0.919	 	 	LOC_Os09g28630.1	0.0671504658933809	0.186405994207279	 		
LOC_Os12g38490.1	protein|SCARECROW, putative, expressed	 	1	30	---	 	 	LOC_Os12g38490.1	-0.318303806751786	0.322755320488603	 		
LOC_Os01g69950.1	protein|ribosomal protein L27, putative, expressed	 	1	35	---	 	 	LOC_Os01g69950.1	0.125376700228128	0.226514292910213	 		
LOC_Os03g06950.1	protein|ubiquitin carboxyl-terminal hydrolase domain containing protein, expressed	 	2	80	1.041	 	 	LOC_Os03g06950.1	-4.85798099512757	0.191443143180960	-		
LOC_Os05g07700.1	protein|ribosomal protein, putative, expressed	 	5	135	0.968	 	 	LOC_Os05g07700.1	0.887790496413975	0.261239138647526	 		
LOC_Os10g05069.1	protein|lysosomal alpha-mannosidase precursor, putative, expressed	  LOC_Os10g05069.2 LOC_Os10g05069.3	14	343	0.649	*	 			
LOC_Os02g42940.1	protein|MSP domain containing protein, expressed	 	1	41	---	 	 	LOC_Os02g42940.1	-0.274488558710502	0.296215841833522	 		
LOC_Os02g01520.1	protein|IQ calmodulin-binding motif family protein, putative, expressed	 	1	29	---	 	 	LOC_Os02g01520.1	-0.412576611618809	0.336544515804055	 		
LOC_Os06g44460.1	protein|D-3-phosphoglycerate dehydrogenase, chloroplast precursor, putative, expressed	 	8	167	0.827	 	 	LOC_Os06g44460.1	-1.12136818126411	0.510798388112328	-		
LOC_Os12g09000.1	protein|phosphomethylpyrimidine kinase/thiamin-phosphate pyrophosphorylase, putative, expressed	  LOC_Os12g09000.2	1	70	---	 	 			
LOC_Os02g30310.1	protein|ThiF family domain containing protein, putative, expressed	  LOC_Os02g30310.2 LOC_Os02g30310.3	1	58	---	 	 			
LOC_Os03g16440.1	protein|outer membrane protein, OMP85 family, putative, expressed	 	11	307	0.878	 	 	LOC_Os03g16440.1	-0.908715966893374	0.528333962976955	 		
LOC_Os01g02020.1	protein|acetyl-CoA acetyltransferase, cytosolic, putative, expressed	  LOC_Os01g02020.3	1	31	---	 	 			
LOC_Os04g01290.1	protein|proteasome subunit, putative, expressed	  LOC_Os04g01290.3	3	91	0.793	 	 			
LOC_Os02g07260.2	protein|phosphoglycerate kinase protein, putative, expressed >LOC_Os02g07260.1 protein|phosphoglycerate kinase protein, putative, expressed	 	19	858	1.454	*	 			
LOC_Os02g39330.1	protein|CHIT1 - Chitinase family protein precursor, expressed	 	1	23	---	 	 	LOC_Os02g39330.1	-0.0881897705647095	0.193520967132603	 		
LOC_Os08g08840.1	protein|phosphate/phosphate translocator, putative, expressed >LOC_Os08g08840.2 protein|phosphate/phosphate translocator, putative, expressed	 	1	34	---	 	 			
LOC_Os11g06020.1	protein|homeobox domain containing protein, expressed	 	1	63	---	 	 	LOC_Os11g06020.1	-0.287802310982736	0.314632917768543	 		
LOC_Os05g41580.1	protein|calcium-transporting ATPase, plasma membrane-type, putative, expressed	 	1	15	---	 	 	LOC_Os05g41580.1	-0.61429116598674	0.391827225790203	 		
LOC_Os09g30414.1	protein|aspartic proteinase nepenthesin-2 precursor, putative, expressed	 	1	108	---	 	 	LOC_Os09g30414.1	-0.580208146270672	0.406214582546279	 		
LOC_Os07g26610.1	protein|phosphoglucomutase, putative, expressed	  LOC_Os07g26610.2	4	156	1.114	*	 	LOC_Os07g26610.1	4.95419631038687	0.199502581538849	 		
LOC_Os12g44370.1	protein|expressed protein	 	1	39	---	 	 	LOC_Os12g44370.1	-0.725994476345203	0.535984132980733	 		
LOC_Os08g14440.2	protein|uridylyltransferase-related, putative, expressed	 	5	575	2.389	*	+			
LOC_Os03g18590.1	protein|malonyl CoA-acyl carrier protein transacylase, mitochondrial precursor, putative, expressed	 	6	254	0.949	 	 	LOC_Os03g18590.1	0.472478427613204	0.372213826973933	 		
LOC_Os08g10450.1	protein|nucleoside transporter, putative, expressed	 	1	61	---	 	 	LOC_Os08g10450.1	4.95419631038687	0.199502581538849	 		
LOC_Os03g14654.1	protein|LTPL108 - Protease inhibitor/seed storage/LTP family protein precursor, expressed	 	1	34	---	 	 	LOC_Os03g14654.1	-6.15987133677839	0.38540486084876	-		
LOC_Os02g10390.1	protein|chlorophyll A-B binding protein, putative, expressed	  LOC_Os02g10390.2 LOC_Os02g10390.3	60	1427	0.839	*	 			
LOC_Os06g23114.1	protein|copper methylamine oxidase precursor, putative, expressed	 	1	31	---	 	 	LOC_Os06g23114.1	1.57435440115518	0.308430928094698	 		
LOC_Os01g55950.1	protein|acetamidase, putative, expressed	 	1	32	---	 	 	LOC_Os01g55950.1	-0.505829539757782	0.251353733786677	 		
LOC_Os03g01910.1	protein|transcription factor BTF3, putative, expressed	 	3	181	1.798	 	 			
LOC_Os01g12180.1	protein|expressed protein	 	1	32	---	 	 	LOC_Os01g12180.1	-0.335810808128269	0.217667800025186	 		
LOC_Os01g58024.1	protein|NADPH-dependent oxidoreductase, putative, expressed >LOC_Os10g38212.1 protein|NADPH-dependent oxidoreductase, putative, expressed	 	6	155	1.052	 	 	LOC_Os01g58024.1	0.42068430528876	0.37328422113084	 		
LOC_Os08g41990.1	protein|aminotransferase, putative, expressed	 	35	1023	1.037	 	 	LOC_Os08g41990.1	0.760358696003305	0.565734794106536	 		
LOC_Os01g47190.1	protein|phosphoglycerate mutase, putative, expressed	 	1	25	---	 	 	LOC_Os01g47190.1	-0.609468011926521	0.485895982873694	 		
LOC_Os01g51410.1	protein|glycine dehydrogenase, putative, expressed	 	11	1304	0.941	 	 			
LOC_Os06g45380.1	protein|vacuolar-sorting receptor precursor, putative, expressed	 	1	19	---	 	 			
LOC_Os11g05850.2	protein|cyclin-T1-3, putative, expressed	 	1	88	---	 	 	LOC_Os11g05850.2	-0.6771758465056	0.500472232716283	 		
LOC_Os03g55150.1	protein|eukaryotic translation initiation factor 5A, putative, expressed	  LOC_Os03g55150.6	3	131	---	 	 			
LOC_Os06g49740.1	protein|pre-mRNA-splicing factor syf2, putative, expressed	  LOC_Os06g49740.2	3	43	---	 	 			
LOC_Os06g06030.1	protein|peptidase, T1 family, putative, expressed	 	10	234	0.893	*	 	LOC_Os06g06030.1	-1.09656852091269	0.66839818662637	-		
LOC_Os03g20700.1	protein|magnesium-chelatase, putative, expressed >LOC_Os03g20700.2 protein|magnesium-chelatase, putative, expressed	 	3	145	1.121	 	 	LOC_Os03g20700.1	0.0901978089715781	0.187948621080468	 		
LOC_Os08g22354.1	protein|polyadenylate-binding protein, putative, expressed	  LOC_Os08g22354.2	1	143	---	 	 			
LOC_Os02g53770.1	protein|tRNA synthetase class I, putative, expressed	 	6	113	1.062	 	 	LOC_Os02g53770.1	-0.569925303930617	0.403916383327037	 		
LOC_Os08g04840.1	protein|MYB family transcription factor, putative, expressed	  LOC_Os08g04840.2	1	24	---	 	 	LOC_Os08g04840.1	-1.91616840919653	0.302260420601939	-		
LOC_Os05g11090.1	protein|thioredoxin, putative, expressed	  LOC_Os05g11090.2	1	27	---	 	 	LOC_Os05g11090.1	-5.87036471958340	0.283150736683037	-		
LOC_Os02g57100.1	protein|expressed protein	 	1	53	---	 	 	LOC_Os02g57100.1	-0.787762466069166	0.425639088276036	 		
LOC_Os06g44880.1	protein|type II intron maturase protein, putative, expressed	 	1	20	---	 	 			
LOC_Os02g38040.1	protein|leucine-rich repeat family protein, putative, expressed	 	1	16	---	 	 	LOC_Os02g38040.1	-4.93073733756289	0.199502581538849	-		
LOC_Os07g42632.2	protein|folic acid synthesis protein, putative, expressed >LOC_Os07g42632.1 protein|folic acid synthesis protein, putative, expressed	  LOC_Os07g42632.3	2	92	0.931	 	 			
LOC_Os12g05020.1	protein|jasmonate-induced protein, putative, expressed	 	1	22	---	 	 			
LOC_Os01g68810.1	protein|expressed protein	 	1	39	---	 	 	LOC_Os01g68810.1	-0.0954959972283595	0.178315073668304	 		
LOC_Os12g31460.1	protein|heat shock protein DnaJ, putative, expressed	 	1	56	---	 	 	LOC_Os12g31460.1	0.458798224867861	0.413581412920287	 		
LOC_Os08g35740.1	protein|12-oxophytodienoate reductase, putative, expressed	  LOC_Os08g35740.2	1	90	---	 	 			
LOC_Os03g25400.1	protein|kinase, putative, expressed	 	2	17	---	 	 	LOC_Os03g25400.1	0.260338560712511	0.285008185367082	 		
LOC_Os03g55410.1	protein|peroxidase precursor, putative, expressed	 	7	223	0.896	 	 	LOC_Os03g55410.1	-0.846896032758008	0.440089409394283	 		
LOC_Os07g42810.2	protein|adaptor complexes medium subunit family domain containing protein, expressed >LOC_Os07g42810.1 protein|adaptor complexes medium subunit family domain containing protein, expressed	 	1	34	---	 	 			
LOC_Os04g46100.1	protein|expressed protein	 	3	97	1.035	 	 	LOC_Os04g46100.1	-0.0424306435794548	0.159394282835915	 		
LOC_Os06g04150.1	protein|magnesium-protoporphyrin O-methyltransferase, putative, expressed	 	2	43	---	 	 	LOC_Os06g04150.1	1.13330528121710	0.673466817781136	 		
LOC_Os02g49680.1	protein|arsenate reductase, putative, expressed	 	5	147	0.938	 	 	LOC_Os02g49680.1	0.157864229736753	0.244679511396550	 		
LOC_Os06g46438.1	protein|NADPH-dependent oxidoreductase, putative >LOC_Os07g22496.1 protein|NADPH-dependent oxidoreductase, putative >LOC_Os10g21404.1 protein|NADPH-dependent oxidoreductase, putative	 	1	54	---	 	 			
LOC_Os01g48910.2	protein|AMP-binding enzyme, putative, expressed >LOC_Os01g48910.1 protein|AMP-binding enzyme, putative, expressed	  LOC_Os01g48910.3	1	138	---	 	 			
LOC_Os06g39712.1	protein|OsClp10 - Putative Clp protease homologue, expressed	  LOC_Os08g15270.1	7	137	0.927	 	 			
LOC_Os02g24634.1	protein|photosystem II D2 protein, putative, expressed	 	69	2576	0.735	 	 			
LOC_Os08g25624.1	protein|phosphate/phosphate translocator, putative, expressed	  LOC_Os08g25624.3 LOC_Os08g25624.4	2	65	0.667	 	 			
LOC_Os02g02400.1	protein|catalase isozyme A, putative, expressed	  LOC_Os02g02400.2	28	823	0.488	*	-			
LOC_Os11g39020.1	protein|ABC transporter, ATP-binding protein, putative, expressed	 	1	34	---	 	 	LOC_Os11g39020.1	-0.64417759323301	0.516780002518574	 		
LOC_Os06g01630.2	protein|2-oxo acid dehydrogenases acyltransferase domain containing protein, expressed	  LOC_Os06g01630.3 LOC_Os06g01630.5	4	281	0.952	 	 			
LOC_Os01g71810.1	protein|glycosyl hydrolases family 17, putative, expressed	 	7	309	0.441	 	 			
LOC_Os08g33460.1	protein|expressed protein	 	1	63	---	 	 	LOC_Os08g33460.1	-0.0575693438422177	0.166414809217983	 		
LOC_Os03g32314.1	protein|allene oxide cyclase 4, chloroplast precursor, putative, expressed	 	10	244	0.732	*	 	LOC_Os03g32314.1	0.262550708950358	0.295554716030727	 		
LOC_Os01g24090.1	protein|TPR repeat, putative, expressed	  LOC_Os01g24090.2	1	32	---	 	 			
LOC_Os06g35470.1	protein|L1P family of ribosomal proteins domain containing protein, expressed	 	1	52	---	 	 	LOC_Os06g35470.1	-0.0469210473874926	0.144723586450069	 		
LOC_Os03g27980.1	protein|glucan endo-1,3-beta-glucosidase precursor, putative, expressed	 	3	81	0.669	*	 			
LOC_Os01g03950.1	protein|glycosyl hydrolase, family 31, putative, expressed	 	4	108	0.785	 	 	LOC_Os01g03950.1	0.292180751493310	0.168492633169626	 		
LOC_Os01g42870.1	protein|transferase family protein, putative, expressed	 	5	112	0.952	 	 	LOC_Os01g42870.1	-0.344811362953808	0.244112832137010	 		
LOC_Os02g51470.3	protein|ATP synthase F1, delta subunit family protein, putative, expressed >LOC_Os02g51470.1 protein|ATP synthase F1, delta subunit family protein, putative, expressed >LOC_Os02g51470.2 protein|ATP synthase F1, delta subunit family protein, putative	 	27	575	1.251	*	 	LOC_Os02g51470.3	1.02843918552483	0.583553708600932	 		
LOC_Os01g22230.1	protein|peroxidase precursor, putative, expressed	 	13	349	0.650	*	 			
LOC_Os03g48110.1	protein|expressed protein	 	1	63	---	 	 			
LOC_Os01g04650.1	protein|PB1 domain containing protein, expressed	 	4	119	2.875	 	 	LOC_Os01g04650.1	-1.32296191438046	0.605307895731016	-		
LOC_Os12g17830.3	protein|expressed protein >LOC_Os12g17830.1 protein|expressed protein	 	1	77	---	 	 	LOC_Os12g17830.3	-0.312323812830265	0.181494773957940	 		
LOC_Os01g46980.1	protein|vacuolar ATP synthase subunit E, putative, expressed	 	5	106	0.966	 	 	LOC_Os01g46980.1	-0.699131135805733	0.535574864626621	 		
LOC_Os08g01380.1	protein|2Fe-2S iron-sulfur cluster binding domain containing protein, expressed	 	31	297	1.375	*	 			
LOC_Os04g16738.1	protein|chloroplast 30S ribosomal protein S4, putative, expressed >LOC_Os04g16764.1 protein|chloroplast 30S ribosomal protein S4, putative, expressed >LOC_Os10g38214.1 protein|chloroplast 30S ribosomal protein S4, putative, expressed	 	8	145	0.815	 	 			
LOC_Os10g33680.1	protein|serine/threonine-protein phosphatase 2A regulatory subunit B subunitbeta, putative, expressed	 	4	92	1.249	 	 	LOC_Os10g33680.1	-0.623502962573214	0.438452335977837	 		
LOC_Os03g21900.1	protein|uroporphyrinogen decarboxylase, putative, expressed	 	8	310	0.745	 	 	LOC_Os03g21900.1	-0.185448279149982	0.259885404860849	 		
LOC_Os10g30870.1	protein|expressed protein	 	20	816	1.639	*	+	LOC_Os10g30870.1	-0.0183975322724727	0.153066364437728	 		
LOC_Os04g35090.1	protein|40S ribosomal protein S10, putative, expressed	 	6	230	1.062	 	 			
LOC_Os03g01600.1	protein|aminotransferase domain containing protein, putative, expressed	  LOC_Os05g48450.1 LOC_Os10g40200.1	1	35	---	 	 	LOC_Os03g01600.1	-7.06069593168755	0.534221130839945	-		
LOC_Os02g38220.1	protein|eukaryotic translation initiation factor 4B, putative, expressed	 	1	51	---	 	 	LOC_Os02g38220.1	-0.497763120731511	0.397336607480166	 		
LOC_Os01g47550.1	protein|kinase, pfkB family, putative, expressed	 	9	202	0.828	 	 	LOC_Os01g47550.1	-0.594998680609734	0.370797128825085	 		
LOC_Os08g39430.1	protein|thylakoid lumenal 19 kDa protein, chloroplast precursor, putative, expressed	 	11	434	0.876	 	 	LOC_Os08g39430.1	0.13090188428128	0.219934517063342	 		
LOC_Os05g48630.2	protein|expressed protein	 	25	267	0.965	 	 			
LOC_Os06g45340.1	protein|peptidyl-prolyl cis-trans isomerase, FKBP-type, putative, expressed	 	31	788	1.567	*	 			
LOC_Os01g13080.1	protein|60S acidic ribosomal protein, putative, expressed	  LOC_Os06g48780.1	12	473	1.270	*	 	LOC_Os01g13080.1	0.25135870021579	0.252927842840952	 		
LOC_Os04g53230.1	protein|aminomethyltransferase, putative, expressed	 	66	1531	0.934	 	 	LOC_Os04g53230.1	0.280071275515920	0.316081098098476	 		
LOC_Os02g05370.1	protein|retrotransposon protein, putative, Ty3-gypsy subclass, expressed	  LOC_Os02g05370.2 LOC_Os02g05440.1	1	26	---	 	 			
LOC_Os07g02200.1	protein|plastocyanin-like domain containing protein, putative, expressed	 	2	67	0.630	*	 			
LOC_Os05g05830.1	protein|bifunctional protein folD, putative, expressed	 	14	387	1.061	 	 			
LOC_Os10g26400.1	protein|uncharacterized oxidoreductase, putative, expressed >LOC_Os10g26400.2 protein|uncharacterized oxidoreductase, putative, expressed	 	3	82	0.946	 	 	LOC_Os10g26400.1	-0.189252333726956	0.243420224153129	 		
LOC_Os02g01150.3	protein|erythronate-4-phosphate dehydrogenase domain containing protein, expressed >LOC_Os02g01150.4 protein|erythronate-4-phosphate dehydrogenase domain containing protein, expressed	 	3	668	1.295	 	 			
LOC_Os02g20410.1	protein|GTP binding protein, putative, expressed	 	4	90	1.620	 	 	LOC_Os02g20410.1	0.0472767365609854	0.160685052260421	 		
LOC_Os06g11380.1	protein|geminivirus Rep-interacting motor protein, putative, expressed	 	1	49	---	 	 	LOC_Os06g11380.1	-0.857913492727706	0.548577005414935	 		
LOC_Os02g08018.1	protein|calcium-transporting ATPase 9, plasma membrane-type, putative, expressed	 	1	13	---	 	 			
LOC_Os01g67120.1	protein|rhodanese-like domain containing protein, putative, expressed	 	23	779	1.040	 	 	LOC_Os01g67120.1	0.163437488900787	0.244868404483063	 		
LOC_Os04g33220.1	protein|SAM domain family protein, expressed	 	7	329	0.732	 	 	LOC_Os04g33220.1	-0.596209955309124	0.407725727238383	 		
LOC_Os02g47780.1	protein|hydrolase, alpha/beta fold family domain containing protein, expressed	 	1	32	---	 	 			
LOC_Os01g08410.1	protein|early fruit mRNA, putative, expressed	 	6	220	2.138	*	+	LOC_Os01g08410.1	-0.258466567299996	0.291839818662637	 		
LOC_Os11g36060.1	protein|THUMP domain-containing protein, putative, expressed	  LOC_Os11g36060.2	1	21	---	 	 	LOC_Os11g36060.1	-0.219818830872625	0.24033497040675	 		
LOC_Os03g27040.1	protein|heavy metal-associated domain containing protein, expressed	 	3	94	1.589	 	 	LOC_Os03g27040.1	-0.170231176112581	0.243042437980103	 		
LOC_Os07g22720.1	protein|2-oxo acid dehydrogenases acyltransferase domain containing protein, expressed	  LOC_Os07g22720.2	9	472	0.956	 	 			
LOC_Os02g14790.1	protein|WD domain, G-beta repeat domain containing protein, expressed	 	1	29	---	 	 	LOC_Os02g14790.1	-0.114851509364463	0.192387608613525	 		
LOC_Os09g03610.2	protein|flowering time control protein FCA, putative, expressed >LOC_Os09g03610.1 protein|flowering time control protein FCA, putative, expressed	  LOC_Os09g03610.4	2	103	1.803	 	 			
LOC_Os07g45194.1	protein|expressed protein	  LOC_Os07g45195.1	1	43	---	 	 	LOC_Os07g45194.1	-0.837413173669276	0.576123913864753	 		
LOC_Os09g02700.1	protein|polyadenylate-binding protein, putative, expressed	 	3	178	1.441	 	 	LOC_Os09g02700.1	-0.599700660575311	0.492727616169248	 		
LOC_Os01g16640.1	protein|split hand/foot malformation type 1, putative, expressed	 	1	26	---	 	 			
LOC_Os07g46370.1	protein|WD domain, G-beta repeat domain containing protein, expressed	 	5	140	0.712	 	 	LOC_Os07g46370.1	-0.984098133666793	0.535984132980733	 		
LOC_Os08g42010.1	protein|nodulin, putative, expressed	 	1	38	---	 	 	LOC_Os08g42010.1	-0.166816796341673	0.231079209167611	 		
LOC_Os10g34750.1	protein|LIG1 - Putative DNA ligase I, expressed >LOC_Os10g34750.2 protein|LIG1 - Putative DNA ligase I, expressed	 	1	53	---	 	 			
LOC_Os11g37890.1	protein|NAD dependent epimerase/dehydratase family protein, putative, expressed	 	2	120	---	 	 			
LOC_Os02g53140.1	protein|COP1, putative, expressed	 	1	22	---	 	 	LOC_Os02g53140.1	0.118895349086997	0.21203248961088	 		
LOC_Os04g55410.1	protein|FGGY family of carbohydrate kinases, putative, expressed	 	2	33	---	 	 	LOC_Os04g55410.1	-0.344258201107766	0.310382823322000	 		
LOC_Os10g01134.1	protein|OsSCP46 - Putative Serine Carboxypeptidase homologue, expressed	  LOC_Os10g01134.2	2	55	0.901	 	 			
LOC_Os11g34350.1	protein|ATP-binding cassette sub-family E member 1, putative, expressed	 	1	57	---	 	 	LOC_Os11g34350.1	-0.0255268270004167	0.156655333081476	 		
LOC_Os07g43560.1	protein|TKL_IRAK_DUF26-lc.24 - DUF26 kinases have homology to DUF26 containing loci, expressed	 	12	273	0.328	*	-	LOC_Os07g43560.1	-4.09567059312717	0.79791587961214	-		
LOC_Os04g56520.1	protein|alpha-1,4-glucan-protein synthase, putative, expressed >LOC_Os04g56520.2 protein|alpha-1,4-glucan-protein synthase, putative, expressed	 	1	19	---	 	 			
LOC_Os11g17504.1	protein|retrotransposon protein, putative, Ty1-copia subclass, expressed	  LOC_Os11g17504.2	1	26	---	 	 			
LOC_Os08g06040.1	protein|60S ribosomal protein L34, putative, expressed	  LOC_Os08g33920.1 LOC_Os09g24690.1	6	167	0.628	 	 	LOC_Os08g06040.1	-0.87171793675404	0.572471980858834	 		
LOC_Os04g54840.1	protein|DNA-directed RNA polymerase subunit, putative, expressed	 	1	45	---	 	 	LOC_Os04g54840.1	-5.4262647547021	0.231425513159552	-		
LOC_Os02g52860.1	protein|phosphate carrier protein, mitochondrial precursor, putative, expressed	 	8	299	0.818	*	 	LOC_Os02g52860.1	-0.109255342371029	0.173183478151366	 		
LOC_Os01g40620.1	protein|Uncharacterized ACR, COG1565 containing protein, putative, expressed	  LOC_Os01g40620.2	1	36	---	 	 			
LOC_Os05g04630.1	protein|retrotransposon protein, putative, SINE subclass, expressed >LOC_Os05g04630.2 protein|retrotransposon protein, putative, SINE subclass, expressed >LOC_Os05g04630.6 protein|retrotransposon protein, putative, SINE subclass, expressed >LOC_Os05	 	5	135	0.992	 	 			
LOC_Os03g12290.1	protein|glutamine synthetase, catalytic domain containing protein, expressed	 	2	162	0.819	 	 	LOC_Os03g12290.1	-1.40419506187068	0.715275154262687	-		
LOC_Os08g44400.1	protein|glutathione S-transferase, N-terminal domain containing protein, expressed	 	1	34	---	 	 			
LOC_Os05g41500.1	protein|expressed protein	 	1	67	---	 	 			
LOC_Os12g08920.1	protein|peroxidase precursor, putative, expressed	 	1	16	---	 	 			
LOC_Os10g02330.1	protein|hypothetical protein	 	1	24	---	 	 			
LOC_Os11g21990.1	protein|expressed protein	 	4	72	---	 	 	LOC_Os11g21990.1	-0.357968285358007	0.361352474499433	 		
LOC_Os02g04100.1	protein|peptidase, T1 family, putative, expressed	 	4	122	0.586	*	-	LOC_Os02g04100.1	-0.210827570234416	0.26898375519456	 		
LOC_Os05g51500.1	protein|eukaryotic translation initiation factor 5B, putative, expressed	 	11	330	1.450	*	 	LOC_Os05g51500.1	-0.0410233792639786	0.160748016622592	 		
LOC_Os04g52900.1	protein|ABC transporter family protein, putative, expressed	 	9	287	0.882	 	 			
LOC_Os11g41160.3	protein|phosphoserine phosphatase, chloroplast precursor, putative, expressed >LOC_Os11g41160.2 protein|phosphoserine phosphatase, chloroplast precursor, putative, expressed >LOC_Os11g41160.1 protein|phosphoserine phosphatase, chloroplast precursor,	 	2	64	0.814	 	 			
LOC_Os03g04050.1	protein|protein kinase family protein, putative, expressed	 	1	16	---	 	 	LOC_Os03g04050.1	0.711523217270108	0.500566679259539	 		
LOC_Os03g26460.1	protein|CS domain containing protein, putative, expressed	  LOC_Os03g26460.2	2	35	---	 	 			
LOC_Os01g31800.1	protein|Core histone H2A/H2B/H3/H4 domain containing protein, putative, expressed >LOC_Os03g17100.1 protein|Core histone H2A/H2B/H3/H4 domain containing protein, putative, expressed	  LOC_Os05g02300.1 LOC_Os05g38640.1	5	242	1.174	 	 			
LOC_Os01g68300.1	protein|expressed protein	 	1	35	---	 	 	LOC_Os01g68300.1	-1.30677453221681	0.639025311673593	-		
LOC_Os07g42170.1	protein|60S ribosomal protein, putative, expressed	 	3	124	1.328	*	 	LOC_Os07g42170.1	0.321094614462561	0.328201737816396	 		
LOC_Os05g04160.1	protein|pentatricopeptide containing protein, putative, expressed	 	1	18	---	 	 			
LOC_Os08g10570.1	protein|bifunctional purine biosynthesis protein purH, putative, expressed	  LOC_Os08g10570.2	3	151	1.491	 	 			
LOC_Os02g48480.1	protein|expressed protein	 	5	272	1.405	 	 	LOC_Os02g48480.1	0.163381205905812	0.223838307517945	 		
LOC_Os06g01850.1	protein|ferredoxin--NADP reductase, chloroplast precursor, putative, expressed	 	43	1342	0.953	 	 	LOC_Os06g01850.1	0.553254971589121	0.469682659614658	 		
LOC_Os01g57570.1	protein|NADPH-dependent FMN reductase domain containing protein, expressed	 	10	260	0.564	*	-	LOC_Os01g57570.1	-0.0972075901842977	0.209513915124040	 		
LOC_Os03g50540.1	protein|2Fe-2S iron-sulfur cluster binding domain containing protein, expressed	 	24	789	0.845	*	 	LOC_Os03g50540.1	0.177960156673168	0.251416698148848	 		
LOC_Os11g36440.1	protein|amine oxidase, flavin-containing, domain containing protein, expressed	 	3	132	1.250	 	 	LOC_Os11g36440.1	-0.119594858229722	0.190782017378164	 		
LOC_Os05g06500.1	protein|universal stress protein domain containing protein, putative, expressed	 	1	31	---	 	 	LOC_Os05g06500.1	-0.331395587486094	0.337394534693364	 		
LOC_Os07g06840.1	protein|gibberellin receptor GID1L2, putative, expressed	 	3	73	0.893	 	 	LOC_Os07g06840.1	-0.836928201154083	0.554716030726609	 		
LOC_Os11g16430.1	protein|diphthamide biosynthesis protein, putative, expressed	 	1	35	---	 	 	LOC_Os11g16430.1	0.0449258708815167	0.145353230071779	 		
LOC_Os12g31830.1	protein|nitrilase, putative, expressed	 	1	37	---	 	 	LOC_Os12g31830.1	0.726609373256482	0.383704823070142	 		
LOC_Os10g36760.1	protein|OsProCP3 - Putative Lysosomal Pro-x Carboxypeptidase homologue, expressed	 	1	52	---	 	 	LOC_Os10g36760.1	-0.229516441881696	0.272541241657222	 		
LOC_Os01g16030.1	protein|ADP-ribosylation factor, putative, expressed	  LOC_Os01g16030.3 LOC_Os01g59790.1 LOC_Os03g59740.1 LOC_Os03g59740.3 LOC_Os05g41060.1 LOC_Os07g12170.1 LOC_Os07g12200.1	9	285	0.842	 	 			
LOC_Os02g54510.3	protein|protein kinase domain containing protein, expressed >LOC_Os02g54510.1 protein|protein kinase domain containing protein, expressed >LOC_Os02g54510.2 protein|protein kinase domain containing protein, expressed	 	1	21	---	 	 			
LOC_Os03g01270.1	protein|expansin precursor, putative, expressed	  LOC_Os03g01270.2 LOC_Os10g40710.1	2	58	0.529	 	 			
LOC_Os03g13300.1	protein|glutamate decarboxylase, putative, expressed	 	1	150	---	 	 	LOC_Os03g13300.1	-2.48043191724985	0.380556604961592	-		
LOC_Os01g14050.1	protein|C2 domain containing protein, putative, expressed	  LOC_Os01g14050.2	1	40	---	 	 			
LOC_Os03g11960.1	protein|copper/zinc superoxide dismutase, putative, expressed	  LOC_Os03g11960.2	4	90	0.891	 	 			
LOC_Os03g29970.1	protein|histone-like transcription factor and archaeal histone, putative, expressed	  LOC_Os07g41580.1 LOC_Os08g07740.1	1	21	---	 	 			
LOC_Os02g29480.1	protein|RNA-binding protein-like, putative, expressed	 	1	34	---	 	 	LOC_Os02g29480.1	-0.73195069088631	0.437917138899383	 		
LOC_Os01g34480.1	protein|NAD dependent epimerase/dehydratase family protein, putative, expressed	 	1	50	---	 	 			
LOC_Os03g07960.1	protein|expressed protein	 	2	51	---	 	 	LOC_Os03g07960.1	0.00149994299515959	0.124889812366201	 		
LOC_Os07g09330.1	protein|inositol-1-monophosphatase, putative, expressed	 	1	40	---	 	 	LOC_Os07g09330.1	0.468597744029372	0.266339251983377	 		
LOC_Os05g36010.1	protein|OsSub47 - Putative Subtilisin homologue, expressed	 	12	486	0.641	*	 	LOC_Os05g36010.1	-0.117777800016980	0.171955673089032	 		
LOC_Os08g17610.1	protein|expressed protein	 	1	21	---	 	 	LOC_Os08g17610.1	-1.33441903907056	0.283087772320866	-		
LOC_Os08g33540.1	protein|ATP-dependent Clp protease adaptor protein ClpS containing protein, expressed	  LOC_Os08g33540.2	1	27	---	 	 			
LOC_Os05g28290.1	protein|ranBP1 domain containing protein, expressed	 	1	48	---	 	 	LOC_Os05g28290.1	0.155696717119725	0.240523863493263	 		
LOC_Os07g23720.1	protein|B4-BTB4 - Bric-a-Brac, Tramtrack, Broad Complex BTB domain with B4 subfamily conserved sequence, expressed	 	1	61	---	 	 	LOC_Os07g23720.1	-1.20904798895347	0.474845737312681	-		
LOC_Os06g50890.1	protein|RNA recognition motif containing protein, expressed	 	3	113	1.094	 	 	LOC_Os06g50890.1	-2.06172898975171	0.502581538849011	-		
LOC_Os03g22570.1	protein|MIF4G domain containing protein, putative, expressed	  LOC_Os03g22570.2	2	73	---	 	 			
LOC_Os05g04380.1	protein|peroxidase precursor, putative, expressed	 	6	225	0.875	 	 			
LOC_Os01g54784.1	protein|expressed protein	 	1	22	---	 	 	LOC_Os01g54784.1	0.0151997371637905	0.147808840196449	 		
LOC_Os01g59620.1	protein|histone-lysine N-methyltransferase, H3 lysine-9 specific SUVH1, putative, expressed	 	1	57	---	 	 	LOC_Os01g59620.1	6.91288933622996	0.50497418461151	 		
LOC_Os07g08330.1	protein|ribosomal protein L4, putative, expressed	 	10	615	0.861	 	 	LOC_Os07g08330.1	-0.415553761599934	0.381501070394157	 		
LOC_Os12g07220.1	protein|bacterial transferase hexapeptide domain containing protein, expressed	 	9	153	0.822	*	 	LOC_Os12g07220.1	-0.333737397176996	0.305156781261806	 		
LOC_Os05g40270.2	protein|expressed protein >LOC_Os05g40270.1 protein|expressed protein >LOC_Os05g40270.5 protein|expressed protein >LOC_Os05g40270.3 protein|expressed protein >LOC_Os05g40270.4 protein|expressed protein	  LOC_Os05g40270.8	1	57	---	 	 			
LOC_Os03g56840.1	protein|GTP-binding protein, putative, expressed	 	10	299	1.161	*	 			
LOC_Os01g02880.1	protein|fructose-bisphospate aldolase isozyme, putative, expressed	 	1	76	---	 	 	LOC_Os01g02880.1	0.801104368127676	0.474058682785543	 		
LOC_Os01g61380.1	protein|lactate/malate dehydrogenase, putative, expressed	  LOC_Os08g33720.1	1	94	---	 	 	LOC_Os01g61380.1	-5.87036471958340	0.283150736683037	-		
LOC_Os04g32330.1	protein|dihydrolipoyllysine-residue succinyltransferase component of 2-oxoglutarate dehydrogenase complex, mitochondrial precursor, putative, expressed	  LOC_Os04g32330.2	10	219	1.089	 	 			
LOC_Os02g21460.1	protein|uncharacterized protein yqjG, putative, expressed	  LOC_Os02g21460.2	1	58	---	 	 			
LOC_Os07g49110.1	protein|D-alanine--D-alanine ligase family, putative, expressed	 	21	560	1.159	*	 	LOC_Os07g49110.1	-0.000949828884719486	0.125487973806825	 		
LOC_Os03g29730.1	protein|expressed protein	 	4	248	0.013	 	 	LOC_Os03g29730.1	0.455233376104461	0.342652058934643	 		
LOC_Os03g04220.1	protein|glutathione S-transferase, putative, expressed	 	27	665	0.696	*	 			
LOC_Os06g03760.1	protein|LMBR1 integral membrane protein, putative, expressed	  LOC_Os06g03760.2 LOC_Os06g03760.3	1	26	---	 	 			
LOC_Os08g39300.1	protein|aminotransferase, putative, expressed >LOC_Os08g39300.4 protein|aminotransferase, putative, expressed	 	28	780	1.000	 	 			
LOC_Os07g32560.1	protein|ATP-dependent protease, putative, expressed	 	1	75	---	 	 	LOC_Os07g32560.1	-0.123312422383670	0.222767913361038	 		
LOC_Os03g13840.2	protein|senescence-associated protein, putative, expressed >LOC_Os03g13840.1 protein|senescence-associated protein, putative, expressed	 	3	84	0.991	 	 			
LOC_Os03g11410.1	protein|mitochondrial-processing peptidase subunit, mitochondrial precursor, putative, expressed	 	7	123	0.765	 	 	LOC_Os03g11410.1	-0.791424023970257	0.570866389623473	 		
LOC_Os04g53998.1	protein|kinase, putative, expressed	 	1	22	---	 	 	LOC_Os04g53998.1	-0.933299598792483	0.352222641984637	 		
LOC_Os06g38510.2	protein|pectate lyase precursor, putative, expressed >LOC_Os06g38510.1 protein|pectate lyase precursor, putative, expressed	 	1	17	---	 	 			
LOC_Os01g72205.1	protein|proline synthetase co-transcribed bacterial homolog protein, putative, expressed	 	3	90	1.540	 	 			
LOC_Os03g38970.1	protein|metal ion binding protein, putative, expressed	 	1	29	---	 	 	LOC_Os03g38970.1	-0.371726328005513	0.238383075179448	 		
LOC_Os07g28790.1	protein|PAP fibrillin family domain containing protein, expressed	 	2	127	1.024	 	 	LOC_Os07g28790.1	-0.21879422757479	0.267031859967259	 		
LOC_Os07g22370.1	protein|retrotransposon protein, putative, unclassified, expressed	 	2	40	0.785	 	 			
LOC_Os02g16620.1	protein|reticulon domain containing protein, putative, expressed	 	3	55	0.646	*	 	LOC_Os02g16620.1	-0.349352186047071	0.335127817655207	 		
LOC_Os02g50620.1	protein|dehydrogenase E1 component domain containing protein, expressed	 	18	476	0.842	*	 	LOC_Os02g50620.1	-0.934319894757451	0.619285984132981	 		
LOC_Os01g11946.1	protein|ABC transporter, ATP-binding protein, putative, expressed	  LOC_Os01g11946.2	3	79	1.113	 	 			
LOC_Os04g45930.2	protein|RNA recognition motif containing protein, expressed >LOC_Os04g45930.3 protein|RNA recognition motif containing protein, expressed >LOC_Os04g45930.1 protein|RNA recognition motif containing protein, expressed	 	4	106	1.407	 	 			
LOC_Os06g17840.1	protein|expressed protein	 	8	184	0.956	 	 	LOC_Os06g17840.1	0.0466004128621393	0.164116609998741	 		
LOC_Os06g27770.1	protein|isoflavone reductase homolog IRL, putative, expressed	 	3	64	0.742	*	 	LOC_Os06g27770.1	-1.79978170235280	0.626684296688075	-		
LOC_Os02g52420.1	protein|peptidase, M24 family protein, putative, expressed	 	1	53	---	 	 			
LOC_Os01g28540.1	protein|stress regulated protein, putative, expressed	  LOC_Os01g28540.2	1	32	---	 	 			
LOC_Os01g11070.1	protein|Alg9-like mannosyltransferase protein, putative, expressed	 	1	34	---	 	 	LOC_Os01g11070.1	0.239033832974844	0.256957562019897	 		
LOC_Os03g34040.1	protein|ribosomal protein, putative, expressed	 	33	676	1.285	*	 			
LOC_Os04g16848.1	protein|photosystem II reaction center protein H, putative >LOC_Os06g39704.1 protein|photosystem II reaction center protein H, putative	  LOC_Os08g15296.1	2	54	0.652	*	 			
LOC_Os04g43070.1	protein|ammonium transporter protein, putative, expressed	 	2	83	0.755	 	 	LOC_Os04g43070.1	-0.238398037692637	0.288943458002770	 		
LOC_Os06g40600.1	protein|elongation factor, putative, expressed	 	4	105	0.884	 	 	LOC_Os06g40600.1	-0.440485059833904	0.369254501951895	 		
LOC_Os03g41419.1	protein|serpin domain containing protein, putative, expressed	 	1	36	---	 	 	LOC_Os03g41419.1	-0.195049430445805	0.255981614406246	 		
LOC_Os01g42880.1	protein|transferase family protein, putative, expressed	 	5	146	0.937	 	 	LOC_Os01g42880.1	-0.365935277126455	0.264481803299333	 		
LOC_Os05g04520.1	protein|protein kinase, putative, expressed	 	9	211	0.926	 	 	LOC_Os05g04520.1	10.2888660741658	0.910244301725224	+		
LOC_Os02g51080.1	protein|FAD binding domain containing protein, expressed	 	20	747	1.307	*	 	LOC_Os02g51080.1	0.262779711299062	0.302921546404735	 		
LOC_Os02g07490.1	protein|glyceraldehyde-3-phosphate dehydrogenase, putative, expressed	 	4	68	0.974	 	 	LOC_Os02g07490.1	-0.299900115332999	0.286519330059187	 		
LOC_Os10g29560.1	protein|transposon protein, putative, CACTA, En/Spm sub-class, expressed	 	1	32	---	 	 	LOC_Os10g29560.1	-0.107091137205741	0.213480669940813	 		
LOC_Os10g07210.1	protein|hsp20/alpha crystallin family protein, putative, expressed	 	2	38	1.442	 	 			
LOC_Os02g37430.1	protein|LSM domain containing protein, expressed	  LOC_Os04g39444.1	1	69	---	 	 	LOC_Os02g37430.1	-0.193696705840983	0.251763002140788	 		
LOC_Os03g32170.1	protein|NAD dependent epimerase/dehydratase family protein, putative, expressed	 	4	72	---	 	 	LOC_Os03g32170.1	0.076300399351452	0.197015489233094	 		
LOC_Os09g30020.1	protein|retrotransposon protein, putative, unclassified, expressed	 	1	16	---	 	 			
LOC_Os01g68480.1	protein|thioredoxin, putative, expressed	 	11	219	2.137	*	+	LOC_Os01g68480.1	0.401393720954579	0.388773454224909	 		
LOC_Os08g44450.2	protein|L1P family of ribosomal proteins domain containing protein, expressed >LOC_Os08g44450.1 protein|L1P family of ribosomal proteins domain containing protein, expressed	 	3	55	1.370	 	 			
LOC_Os01g01302.1	protein|shikimate kinase, putative, expressed	 	4	155	1.334	*	 	LOC_Os01g01302.1	-0.65913605681185	0.51526885782647	 		
LOC_Os11g42770.1	protein|Leucine Rich Repeat family protein, expressed	 	1	16	---	 	 			
LOC_Os12g30540.1	protein|ubiquitin carboxyl-terminal hydrolase, putative, expressed	 	3	51	0.728	 	 	LOC_Os12g30540.1	-0.4501632162521	0.391197582168493	 		
LOC_Os01g28030.1	protein|peroxidase precursor, putative, expressed	 	2	52	---	 	 	LOC_Os01g28030.1	-4.93073733756289	0.199502581538849	-		
LOC_Os02g01560.1	protein|40S ribosomal protein S4, putative, expressed	 	2	224	---	 	 	LOC_Os02g01560.1	-0.0494049155016446	0.167075935020778	 		
LOC_Os03g30460.1	protein|vacuolar protein sorting-associated protein 52, putative, expressed	 	1	29	---	 	 	LOC_Os03g30460.1	-5.84549005094437	0.280506233471855	-		
LOC_Os09g07590.1	protein|RGH1A, putative, expressed	 	1	27	---	 	 			
LOC_Os07g13969.1	protein|expressed protein	 	4	178	1.790	*	+	LOC_Os07g13969.1	0.211409809688183	0.274461654703438	 		
LOC_Os02g38810.1	protein|26S proteasome non-ATPase regulatory subunit 6, putative, expressed	 	4	140	0.887	 	 	LOC_Os02g38810.1	-1.04675240155775	0.588496411031356	-		
LOC_Os01g19020.1	protein|peroxidase precursor, putative, expressed	 	2	77	0.551	 	 	LOC_Os01g19020.1	5.5077946401987	0.232968140032741	 		
LOC_Os05g31000.1	protein|nascent polypeptide-associated complex subunit alpha, putative, expressed	 	2	421	1.056	 	 	LOC_Os05g31000.1	-0.169625345185988	0.23473114217353	 		
LOC_Os09g31502.1	protein|dehydrogenase, putative, expressed	  LOC_Os09g31502.2	1	56	---	 	 			
LOC_Os12g37870.1	protein|ATP-grasp domain containing protein, expressed	 	3	93	0.852	 	 	LOC_Os12g37870.1	-0.312085745769675	0.312177307643874	 		
LOC_Os03g18220.1	protein|pyruvate decarboxylase isozyme 2, putative, expressed	  LOC_Os03g18220.2	2	75	0.825	 	 			
LOC_Os03g62790.1	protein|pirin, putative, expressed	  LOC_Os03g62790.2	3	88	1.069	 	 			
LOC_Os08g44290.1	protein|RNA recognition motif containing protein, putative, expressed	 	11	229	1.770	*	+	LOC_Os08g44290.1	0.193635227699217	0.26183730008815	 		
LOC_Os03g52170.1	protein|4-hydroxy-3-methylbut-2-enyl diphosphate reductase, putative, expressed	 	7	238	1.000	 	 	LOC_Os03g52170.1	-1.06086871350015	0.669468580783277	-		
LOC_Os02g51070.1	protein|starch synthase, putative, expressed	 	6	112	0.917	 	 	LOC_Os02g51070.1	-0.170316833854885	0.248016622591613	 		
LOC_Os06g45820.1	protein|OsFtsH2  FtsH protease, homologue of AtFtsH2/8, expressed	 	70	1882	1.088	 	 			
LOC_Os10g36170.1	protein|LTPL160 - Protease inhibitor/seed storage/LTP family protein precursor, expressed	 	1	19	---	 	 			
LOC_Os07g33330.1	protein|RNA recognition motif containing protein, putative, expressed	 	1	19	---	 	 			
LOC_Os05g23600.1	protein|dolichyl-diphosphooligosaccharide--protein glycosyltransferase 67 kDasubunit precursor, putative, expressed	  LOC_Os05g23600.2	2	30	---	 	 	LOC_Os05g23600.1	-0.423921658547773	0.359337614909961	 		
LOC_Os04g05630.1	protein|expressed protein	 	1	19	---	 	 			
LOC_Os06g15390.1	protein|acylphosphatase, putative, expressed	 	7	245	1.203	 	 	LOC_Os06g15390.1	0.233760181516992	0.227427276161692	 		
LOC_Os02g05310.4	protein|splicing factor 3B subunit 1, putative, expressed >LOC_Os02g05310.2 protein|splicing factor 3B subunit 1, putative, expressed >LOC_Os02g05310.1 protein|splicing factor 3B subunit 1, putative, expressed >LOC_Os02g05310.3 protein|splicing fact	 	5	208	2.411	*	+			
LOC_Os11g15450.1	protein|retrotransposon protein, putative, unclassified	 	1	16	---	 	 	LOC_Os11g15450.1	4.95419631038687	0.199502581538849	 		
LOC_Os03g51960.1	protein|expressed protein	  LOC_Os03g51960.2	1	23	---	 	 			
LOC_Os01g39250.1	protein|OsFtsH4  FtsH protease, homologue of AtFtsH4, expressed	  LOC_Os01g39260.1	1	158	---	 	 	LOC_Os01g39250.1	-0.441616840273655	0.350994836922302	 		
LOC_Os04g36062.1	protein|expressed protein	 	1	61	---	 	 			
LOC_Os02g43350.1	protein|OsFtsH7  FtsH protease, homologue of AtFtsH7, expressed	 	1	77	---	 	 	LOC_Os02g43350.1	-0.494586514342294	0.431054023422743	 		
LOC_Os04g38640.1	protein|OsDegp5 - Putative Deg protease homologue, expressed	  LOC_Os04g38640.2	11	234	0.994	 	 			
LOC_Os05g11910.1	protein|GDSL-like lipase/acylhydrolase, putative, expressed	 	1	32	---	 	 	LOC_Os05g11910.1	-0.419806743426716	0.183635562271754	 		
LOC_Os02g03260.1	protein|3-isopropylmalate dehydratase large subunit 2, putative, expressed	  LOC_Os02g03260.3	10	332	1.009	 	 			
LOC_Os09g38030.1	protein|UTP--glucose-1-phosphate uridylyltransferase, putative, expressed	 	17	653	1.132	 	 			
LOC_Os05g46230.1	protein|NAP domain containing protein, putative, expressed	 	14	274	1.284	*	 	LOC_Os05g46230.1	-0.321796914954174	0.321968265961466	 		
LOC_Os04g57590.1	protein|DJ-1 family protein, putative, expressed	  LOC_Os04g57590.2 LOC_Os04g57590.3	5	121	1.115	 	 			
LOC_Os11g07910.1	protein|transmembrane 9 superfamily member, putative, expressed	  LOC_Os12g07670.1	1	45	---	 	 	LOC_Os11g07910.1	-0.553957468257052	0.41405364563657	 		
LOC_Os04g48770.2	protein|ubiquitin fusion degradation protein, putative, expressed	 	1	52	---	 	 	LOC_Os04g48770.2	-0.304167922819966	0.301127062082861	 		
LOC_Os02g02520.1	protein|expressed protein	 	8	175	0.901	 	 	LOC_Os02g02520.1	0.500299089060696	0.442670948243294	 		
LOC_Os06g30390.1	protein|oxidoreductase/ transition metal ion binding protein, putative, expressed	 	1	25	---	 	 	LOC_Os06g30390.1	1.14529955314897	0.304904923813122	 		
LOC_Os04g57950.1	protein|dihydroorotate dihydrogenase protein, putative, expressed	 	4	63	0.689	 	 	LOC_Os04g57950.1	-1.28080910756177	0.302260420601939	-		
LOC_Os03g60700.1	protein|dolichyl-phosphate beta-glycosyltransferase, putative, expressed	  LOC_Os03g60700.2 LOC_Os10g40280.1	1	29	---	 	 			
LOC_Os03g05290.1	protein|aquaporin protein, putative, expressed	 	1	78	---	 	 	LOC_Os03g05290.1	-0.129460524793962	0.225317970028964	 		
LOC_Os05g13950.1	protein|eukaryotic translation initiation factor 3 subunit E-interacting protein, putative, expressed	 	2	37	---	 	 			
LOC_Os02g02890.1	protein|peptidyl-prolyl cis-trans isomerase, putative, expressed	 	41	650	1.357	 	 	LOC_Os02g02890.1	-0.224154146425823	0.279058053141922	 		
LOC_Os08g43540.1	protein|peptidase, T1 family, putative, expressed	 	2	55	---	 	 	LOC_Os08g43540.1	-0.577219525325072	0.462221382697393	 		
LOC_Os03g59360.1	protein|remorin, putative, expressed	 	3	102	1.306	 	 	LOC_Os03g59360.1	0.230907394966505	0.275122780506233	 		
LOC_Os03g08270.2	protein|ataxin-2 C-terminal region family protein, expressed >LOC_Os03g08270.3 protein|ataxin-2 C-terminal region family protein, expressed >LOC_Os03g08270.5 protein|ataxin-2 C-terminal region family protein, expressed >LOC_Os03g08270.6 protein|atax	 	2	102	1.151	 	 			
LOC_Os02g03730.1	protein|SWIB/MDM2 domain containing protein, expressed	 	2	52	---	 	 	LOC_Os02g03730.1	0.384953402678021	0.288691600554086	 		
LOC_Os05g06750.1	protein|dihydrolipoyl dehydrogenase, mitochondrial precursor, putative, expressed	 	7	521	0.867	*	 	LOC_Os05g06750.1	-1.15966283846080	0.628132477018008	-		
LOC_Os01g27230.1	protein|12-oxophytodienoate reductase, putative, expressed	 	1	25	---	 	 	LOC_Os01g27230.1	-1.56356030242406	0.741468328925828	-		
LOC_Os03g07570.1	protein|aminotransferase, putative, expressed >LOC_Os03g07570.4 protein|aminotransferase, putative, expressed	  LOC_Os03g07570.3	1	33	---	 	 			
LOC_Os01g15600.1	protein|PUR ALPHA-1, putative, expressed	 	4	101	0.977	 	 	LOC_Os01g15600.1	-0.296844858046322	0.299049238131218	 		
LOC_Os03g22120.1	protein|sucrose synthase, putative, expressed	  LOC_Os03g22120.2	3	119	0.634	 	 			
LOC_Os01g53840.1	protein|protein kinase family protein, putative, expressed	 	1	37	---	 	 	LOC_Os01g53840.1	5.52356195605701	0.234510766905931	 		
LOC_Os09g32090.1	protein|methyl-binding domain protein MBD, putative, expressed	  LOC_Os09g32090.2	2	72	1.186	 	 	LOC_Os09g32090.1	-0.264752240973317	0.289069386727112	 		
LOC_Os08g23930.1	protein|ENT domain containing protein, expressed	  LOC_Os08g23930.2	1	40	---	 	 			
LOC_Os01g15260.1	protein|dynein light chain type 1 domain containing protein, expressed	 	1	24	---	 	 	LOC_Os01g15260.1	-0.684582539936309	0.482307014229946	 		
LOC_Os05g02680.1	protein|nuclear factor related to kappa-B-binding protein, related, putative, expressed	 	1	65	---	 	 	LOC_Os05g02680.1	0.0743756399216746	0.183730008815011	 		
LOC_Os04g43750.1	protein|kinase, pfkB family, putative, expressed	  LOC_Os04g43750.2	1	51	---	 	 			
LOC_Os09g35730.1	protein|OsRhmbd16 - Putative Rhomboid homologue, expressed	 	4	163	0.630	 	 	LOC_Os09g35730.1	0.0333294880516943	0.157725727238383	 		
LOC_Os02g04480.1	protein|cleavage and polyadenylation specificity factor, putative, expressed	 	5	100	1.084	 	 	LOC_Os02g04480.1	-0.139393617137029	0.224467951139655	 		
LOC_Os03g25770.1	protein|RNA recognition motif containing protein, putative, expressed	  LOC_Os03g25770.2 LOC_Os07g43950.1	1	21	---	 	 			
LOC_Os01g07070.3	protein|transposon protein, putative, CACTA, En/Spm sub-class, expressed >LOC_Os01g07070.4 protein|transposon protein, putative, CACTA, En/Spm sub-class, expressed >LOC_Os01g07070.1 protein|transposon protein, putative, CACTA, En/Spm sub-class, expr	 	1	33	---	 	 			
LOC_Os03g16980.2	protein|NAD dependent epimerase/dehydratase family domain containing protein, expressed >LOC_Os03g16980.1 protein|NAD dependent epimerase/dehydratase family domain containing protein, expressed	  LOC_Os03g16980.4 LOC_Os03g16980.5	1	45	---	 	 			
LOC_Os11g06880.1	protein|acyl-CoA synthetase, putative, expressed	 	1	124	---	 	 			
LOC_Os01g51010.1	protein|DUF292 domain containing protein, expressed	  LOC_Os01g51010.2	2	146	0.844	 	 			
LOC_Os02g17390.1	protein|3-hydroxyacyl-CoA dehydrogenase, putative, expressed	 	5	73	0.810	 	 	LOC_Os02g17390.1	-0.495393454034923	0.398029215464047	 		
LOC_Os03g46340.1	protein|pleckstrin homology domain-containing protein, putative, expressed	 	2	38	---	 	 	LOC_Os03g46340.1	-0.296811417818218	0.297601057801284	 		
LOC_Os07g19530.1	protein|peptidase, putative, expressed	 	1	44	---	 	 	LOC_Os07g19530.1	0.358844589797653	0.234101498551820	 		
LOC_Os07g30620.1	protein|cytokinin-O-glucosyltransferase 2, putative, expressed	 	1	73	---	 	 	LOC_Os07g30620.1	-4.25661473563761	0.612769172648281	-		
LOC_Os03g53270.1	protein|stem-specific protein TSJT1, putative, expressed	 	7	288	0.943	 	 			
LOC_Os03g44484.1	protein|DNA-directed RNA polymerase II subunit RPB2, putative, expressed	 	3	37	---	 	 			
LOC_Os07g02210.1	protein|eukaryotic translation initiation factor 5A, putative, expressed >LOC_Os07g02210.2 protein|eukaryotic translation initiation factor 5A, putative, expressed	 	5	85	1.823	 	 			
LOC_Os05g33620.1	protein|expressed protein	 	7	223	1.734	*	+	LOC_Os05g33620.1	-0.920034472594242	0.61116358141292	 		
LOC_Os06g01400.1	protein|glycyl-tRNA synthetase 2, chloroplast/mitochondrial precursor, putative, expressed	 	8	153	0.979	 	 	LOC_Os06g01400.1	-0.965542133704925	0.426678000251857	 		
LOC_Os09g36890.2	protein|hydroxyproline-rich glycoprotein family protein, putative, expressed >LOC_Os09g36890.1 protein|hydroxyproline-rich glycoprotein family protein, putative, expressed	 	1	40	---	 	 			
LOC_Os03g51000.1	protein|3,4-dihydroxy-2-butanone kinase, putative, expressed	  LOC_Os03g51000.2 LOC_Os03g51000.3	1	23	---	 	 			
LOC_Os10g06130.1	protein|RNA recognition motif containing protein, expressed >LOC_Os10g06130.2 protein|RNA recognition motif containing protein, expressed	 	17	516	1.380	 	 			
LOC_Os10g42790.1	protein|cytidylyltransferase domain containing protein, expressed	 	1	22	---	 	 	LOC_Os10g42790.1	0.908691815461105	0.486588590857575	 		
LOC_Os06g43660.1	protein|inorganic H+ pyrophosphatase, putative, expressed	 	3	681	0.651	 	 			
LOC_Os05g45280.1	protein|protein of unknown function DUF502 domain containing protein, expressed	 	1	39	---	 	 	LOC_Os05g45280.1	0.0357120967194032	0.161692482055157	 		
LOC_Os05g43460.1	protein|DUF567 domain containing protein, putative, expressed	 	1	50	---	 	 	LOC_Os05g43460.1	0.0417507302186265	0.158796121395290	 		
LOC_Os03g64080.1	protein|retrotransposon protein, putative, Ty1-copia subclass, expressed	 	4	148	0.808	 	 	LOC_Os03g64080.1	5.9188632372746	0.330027704319355	 		
LOC_Os01g46810.1	protein|viral A-type inclusion protein repeat containing protein, expressed	 	1	20	---	 	 	LOC_Os01g46810.1	-0.549325929051064	0.388741972043823	 		
LOC_Os02g01010.1	protein|OsPDIL1-4  protein disulfide isomerase PDIL1-4, expressed	 	3	49	---	 	 	LOC_Os02g01010.1	-0.904563876106264	0.47947361793225	 		
LOC_Os09g17740.1	protein|chlorophyll A-B binding protein, putative, expressed	 	12	666	0.938	 	 	LOC_Os09g17740.1	0.416811452979223	0.398721823447928	 		
LOC_Os12g32250.1	protein|WRKY96, expressed	 	1	72	---	 	 	LOC_Os12g32250.1	-0.948884684273145	0.436437476388364	 		
LOC_Os06g47330.1	protein|dynamin family protein, putative, expressed	  LOC_Os06g47330.2	1	39	---	 	 			
LOC_Os09g36130.1	protein|expressed protein	 	1	33	---	 	 	LOC_Os09g36130.1	0.775293712825306	0.459545397305125	 		
LOC_Os11g43600.1	protein|peptide chain release factor protein, putative, expressed	 	3	100	0.738	 	 	LOC_Os11g43600.1	0.172836596862216	0.217636317844100	 		
LOC_Os02g20930.1	protein|apoptosis inhibitor 5, putative, expressed	 	2	83	1.203	 	 	LOC_Os02g20930.1	-1.51969873533993	0.674285354489359	-		
LOC_Os02g03250.1	protein|expressed protein	 	4	101	1.080	 	 	LOC_Os02g03250.1	-0.480543273012951	0.401366326659111	 		
LOC_Os07g07340.1	protein|glucan endo-1,3-beta-glucosidase precursor, putative, expressed	 	12	222	0.560	*	-	LOC_Os07g07340.1	0.812139984622981	0.264607732023675	 		
LOC_Os06g11660.1	protein|phosphate-induced protein 1 conserved region domain containing protein, expressed	  LOC_Os06g11660.2	1	88	---	 	 			
LOC_Os08g44770.1	protein|copper/zinc superoxide dismutase, putative, expressed	 	67	3950	1.687	 	 			
LOC_Os06g01950.1	protein|phosphoglycerate mutase, putative, expressed	 	1	17	---	 	 	LOC_Os06g01950.1	-0.746990208758326	0.503557486462662	 		
LOC_Os03g02150.1	protein|adapitin protein, putative, expressed	  LOC_Os03g02150.2	5	76	1.008	 	 			
LOC_Os07g46790.1	protein|4-alpha-glucanotransferase, putative, expressed	 	12	374	0.949	 	 	LOC_Os07g46790.1	1.01984388609382	0.649382949250724	 		
LOC_Os09g28050.1	protein|asparate aminotransferase, putative, expressed	  LOC_Os09g28050.2	3	79	1.003	 	 			
LOC_Os05g01110.1	protein|ribosomal protein L28 protein, putative, expressed	 	3	83	1.171	 	 	LOC_Os05g01110.1	-0.417821310752132	0.387734542249087	 		
LOC_Os07g46460.1	protein|ferredoxin-dependent glutamate synthase, chloroplast precursor, putative, expressed	 	150	4270	0.983	 	 	LOC_Os07g46460.1	-0.535264324793891	0.464928850270747	 		
LOC_Os07g31790.1	protein|CXE carboxylesterase, putative, expressed	  LOC_Os07g34170.1 LOC_Os07g34370.1	1	23	---	 	 	LOC_Os07g31790.1	0.749593202493956	0.207152751542627	 		
LOC_Os01g59920.1	protein|cysteine synthase, chloroplast precursor, putative, expressed	 	1	35	---	 	 	LOC_Os01g59920.1	-4.85798099512757	0.191443143180960	-		
LOC_Os03g50160.1	protein|plastocyanin-like domain containing protein, putative, expressed	  LOC_Os03g63390.1	1	27	---	 	 			
LOC_Os04g07280.1	protein|AGAP002737-PA, putative, expressed	 	1	16	---	 	 			
LOC_Os03g30130.2	protein|phospholipase C, putative, expressed >LOC_Os03g30130.1 protein|phospholipase C, putative, expressed	  LOC_Os03g30130.3	1	25	---	 	 			
LOC_Os01g16240.1	protein|OsCam1-3 - Calmodulin, expressed >LOC_Os03g20370.1 protein|OsCam1-1 - Calmodulin, expressed >LOC_Os07g48780.1 protein|OsCam1-2 - Calmodulin, expressed	  LOC_Os05g41210.1	3	178	1.868	*	+	LOC_Os01g16240.1	-0.278049745673551	0.309375393527264	 		
LOC_Os04g39700.1	protein|60S ribosomal protein L6, putative, expressed	 	2	77	---	 	 			
LOC_Os04g42580.1	protein|carboxyvinyl-carboxyphosphonate phosphorylmutase, putative, expressed	 	8	205	0.729	*	 	LOC_Os04g42580.1	-1.07860121518490	0.558462410275784	-		
LOC_Os07g42520.1	protein|dirigent, putative, expressed	 	3	36	---	 	 	LOC_Os07g42520.1	0.707529142927412	0.319607102380053	 		
LOC_Os11g07680.1	protein|dirigent, putative, expressed	 	2	50	0.722	 	 			
LOC_Os02g01170.1	protein|HECT-domain domain containing protein, expressed	 	2	88	---	 	 	LOC_Os02g01170.1	-0.176929474363988	0.244868404483063	 		
LOC_Os05g38710.1	protein|lipin, N-terminal conserved region family protein, expressed	  LOC_Os05g38710.2 LOC_Os05g38710.3	2	61	1.021	 	 	LOC_Os05g38710.1	0.13442107950431	0.209986147840322	 		
LOC_Os09g29190.1	protein|phosphoribosylaminoimidazole-succinocarboxamide synthase, chloroplast precursor, putative, expressed	 	1	64	---	 	 			
LOC_Os03g36540.1	protein|magnesium-chelatase subunit chlI, chloroplast precursor, putative, expressed	 	15	581	1.086	 	 			
LOC_Os02g57640.1	protein|KH domain containing protein, putative, expressed	 	15	474	1.041	 	 	LOC_Os02g57640.1	-0.0485771321790122	0.165816647777358	 		
LOC_Os04g38750.1	protein|plastid-specific 30S ribosomal protein 3, chloroplast precursor, putative, expressed	 	7	275	1.545	*	 	LOC_Os04g38750.1	0.025269816719451	0.158418335222264	 		
LOC_Os05g46780.1	protein|transposon protein, putative, CACTA, En/Spm sub-class, expressed	  LOC_Os05g46780.2	1	20	---	 	 	LOC_Os05g46780.1	0.574373865732961	0.411094320614532	 		
LOC_Os10g38710.1	protein|glutathione S-transferase, putative, expressed	 	13	282	1.160	*	 	LOC_Os10g38710.1	0.924132874471581	0.61298954791588	 		
LOC_Os01g66500.1	protein|phosphoribosylformylglycinamidine synthase, putative, expressed	 	12	413	0.704	*	 	LOC_Os01g66500.1	0.0340105151865746	0.157505351970785	 		
LOC_Os04g33060.1	protein|NAD dependent epimerase/dehydratase family protein, putative, expressed	 	5	99	0.870	 	 	LOC_Os04g33060.1	-0.787597502779194	0.567781135877094	 		
LOC_Os08g36994.1	protein|protein transport protein, putative, expressed	  LOC_Os08g36994.2	2	28	---	 	 			
LOC_Os01g38970.1	protein|carbamoyl-phosphate synthase large chain, putative, expressed	 	22	509	0.918	 	 	LOC_Os01g38970.1	-0.489533235402805	0.402310792091676	 		
LOC_Os09g36520.1	protein|ki1 protein, putative, expressed	 	14	230	0.701	*	 	LOC_Os09g36520.1	0.711878716484108	0.528837677874323	 		
LOC_Os09g27210.1	protein|lecithine cholesterol acyltransferase, putative, expressed	 	2	91	---	 	 	LOC_Os09g27210.1	0.130578109191623	0.2263253998237	 		
LOC_Os02g24020.1	protein|dihydrodipicolinate reductase, putative, expressed	 	4	112	0.940	 	 	LOC_Os02g24020.1	-1.11662085207427	0.527011711371364	-		
LOC_Os07g22650.1	protein|expressed protein	  LOC_Os07g22650.2 LOC_Os07g22650.3	4	63	1.221	 	 			
LOC_Os06g27760.1	protein|peptide methionine sulfoxide reductase msrB, putative, expressed	  LOC_Os06g27760.2	1	31	---	 	 	LOC_Os06g27760.1	-0.554200246950469	0.406686815262561	 		
LOC_Os04g49610.1	protein|expressed protein	 	2	93	0.835	 	 			
LOC_Os02g39930.1	protein|OsTIL-1  Temperature-induced lipocalin-1, expressed	 	6	141	1.605	*	+	LOC_Os02g39930.1	-0.191948964519535	0.228843974310540	 		
LOC_Os03g52310.1	protein|transposon protein, putative, unclassified, expressed	 	5	266	0.780	 	 	LOC_Os03g52310.1	0.162174593979829	0.230260672459388	 		
LOC_Os09g27560.1	protein|expressed protein	 	1	17	---	 	 			
LOC_Os05g28190.1	protein|ranBP1 domain containing protein, expressed	 	17	518	1.881	*	+	LOC_Os05g28190.1	-0.266185870743133	0.290643495781388	 		
LOC_Os08g06200.1	protein|stomatin-like protein 2, putative, expressed	 	3	75	0.823	 	 	LOC_Os08g06200.1	0.214033353732210	0.230166225916131	 		
LOC_Os03g10340.1	protein|40S ribosomal protein S3a, putative, expressed	 	7	229	0.915	 	 	LOC_Os03g10340.1	-0.617208526996965	0.498299962221383	 		
LOC_Os01g13570.1	protein|phosphoglycerate mutase, putative, expressed	  LOC_Os01g13570.2	2	65	0.999	 	 			
LOC_Os01g41190.1	protein|glycine-rich protein, putative, expressed >LOC_Os01g41190.2 protein|glycine-rich protein, putative, expressed	 	3	89	---	 	 	LOC_Os01g41190.1	-1.22019820792354	0.534315577383201	-		
LOC_Os02g47510.1	protein|9-cis-epoxycarotenoid dioxygenase 1, chloroplast precursor, putative, expressed	 	3	93	1.176	 	 	LOC_Os02g47510.1	-1.3261093076917	0.721791965747387	-		
LOC_Os02g51620.1	protein|glycosyl hydrolase family 3 protein, putative, expressed	 	2	44	---	 	 	LOC_Os02g51620.1	-0.550002662367356	0.219965999244428	 		
LOC_Os05g25310.2	protein|acyl-CoA synthetase protein, putative, expressed >LOC_Os05g25310.1 protein|acyl-CoA synthetase protein, putative, expressed	 	3	84	0.749	 	 			
LOC_Os05g14170.1	protein|expressed protein	 	2	57	---	 	 	LOC_Os05g14170.1	-0.221015935170689	0.265331822188641	 		
LOC_Os07g38960.1	protein|chlorophyll A-B binding protein, putative, expressed	  LOC_Os07g38960.2	2	100	0.975	 	 			
LOC_Os03g38260.1	protein|60S ribosomal protein L19-3, putative, expressed	 	1	46	---	 	 	LOC_Os03g38260.1	0.65435583613883	0.213449187759728	 		
LOC_Os01g16940.1	protein|MazG nucleotide pyrophosphohydrolase domain containing protein, expressed	 	1	87	---	 	 	LOC_Os01g16940.1	0.223139867190774	0.246064727364312	 		
LOC_Os03g04000.1	protein|AMP-binding domain containing protein, expressed	 	2	89	0.953	 	 	LOC_Os03g04000.1	-0.0352363106889784	0.161314695882131	 		
LOC_Os03g35340.1	protein|expressed protein	 	2	131	2.067	 	 	LOC_Os03g35340.1	-0.00511292339365265	0.126621332325904	 		
LOC_Os01g03040.1	protein|expressed protein	 	2	46	---	 	 	LOC_Os01g03040.1	-0.914848179326151	0.614500692607984	 		
LOC_Os06g16430.1	protein|FHA domain containing protein, putative, expressed	 	3	123	2.995	*	+	LOC_Os06g16430.1	-0.42397853301913	0.323353481929228	 		
LOC_Os07g38360.2	protein|expressed protein	 	16	557	1.618	*	+	LOC_Os07g38360.2	7.51175265376738	0.603135625236116	 		
LOC_Os02g03840.2	protein|expressed protein	 	62	2334	1.426	*	 	LOC_Os02g03840.2	1.05238951849068	0.663361037652689	 		
LOC_Os06g05880.1	protein|profilin domain containing protein, expressed	 	15	375	1.003	 	 	LOC_Os06g05880.1	-0.0594219333086389	0.172553834529656	 		
LOC_Os10g17454.2	protein|RNA recognition motif containing protein, expressed >LOC_Os10g17454.1 protein|RNA recognition motif containing protein, expressed	  LOC_Os10g17454.3	11	327	1.393	*	 			
LOC_Os08g19610.2	protein|peptidyl-prolyl cis-trans isomerase, putative, expressed >LOC_Os08g19610.1 protein|peptidyl-prolyl cis-trans isomerase, putative, expressed >LOC_Os08g19610.3 protein|peptidyl-prolyl cis-trans isomerase, putative, expressed	  LOC_Os08g19610.4	3	65	---	 	 			
LOC_Os09g33986.1	protein|peptidase, T1 family, putative, expressed	  LOC_Os09g33986.2	5	115	0.837	 	 			
LOC_Os02g04320.2	protein|WD domain, G-beta repeat domain containing protein, expressed >LOC_Os02g04320.1 protein|WD domain, G-beta repeat domain containing protein, expressed	 	1	34	---	 	 			
LOC_Os09g33500.1	protein|transketolase, putative, expressed	  LOC_Os09g33500.2	3	110	0.730	 	 			
LOC_Os11g34210.1	protein|aspartyl/glutamyl-tRNA amidotransferase subunit B, putative, expressed >LOC_Os11g34210.2 protein|aspartyl/glutamyl-tRNA amidotransferase subunit B, putative, expressed	 	6	136	0.945	 	 			
LOC_Os07g25710.2	protein|myb-like DNA-binding domain containing protein, expressed	  LOC_Os07g25710.3 LOC_Os07g25710.4	1	38	---	 	 			
LOC_Os11g33330.1	protein|peptidase, M24 family protein, putative, expressed	 	3	127	0.977	 	 	LOC_Os11g33330.1	4.95419631038687	0.199502581538849	 		
LOC_Os07g07470.1	protein|transketolase, putative, expressed	 	3	40	0.928	 	 	LOC_Os07g07470.1	-0.529702959726518	0.412416572220123	 		
LOC_Os06g14406.1	protein|SYD, putative, expressed	 	1	51	---	 	 	LOC_Os06g14406.1	0.418039987440367	0.268102254124166	 		
LOC_Os12g38120.1	protein|thaumatin family domain containing protein, expressed	 	4	84	0.953	 	 	LOC_Os12g38120.1	0.0852472866185112	0.148973680896613	 		
LOC_Os07g39350.1	protein|transporter family protein, putative, expressed	 	2	78	1.254	 	 	LOC_Os07g39350.1	-0.637303444692498	0.507209419468581	 		
LOC_Os12g07780.1	protein|eukaryotic aspartyl protease domain containing protein, expressed	  LOC_Os12g07780.2	1	24	---	 	 			
LOC_Os04g34460.1	protein|PAP fibrillin family domain containing protein, expressed	 	1	31	---	 	 	LOC_Os04g34460.1	-0.117144273547645	0.214330688830122	 		
LOC_Os01g62950.1	protein|ras-related protein, putative, expressed	  LOC_Os03g60870.1 LOC_Os03g62600.1	2	80	0.938	 	 	LOC_Os01g62950.1	-6.17990909001493	0.387325273894975	-		
LOC_Os02g57590.1	protein|rRNA 2-O-methyltransferase fibrillarin 2, putative, expressed	  LOC_Os05g08360.1	5	98	1.206	 	 	LOC_Os02g57590.1	-0.145250090043276	0.227742097972548	 		
LOC_Os03g12450.1	protein|nucleoporin, putative, expressed	 	1	19	---	 	 	LOC_Os03g12450.1	-1.08924211593534	0.469493766528145	-		
LOC_Os07g29390.2	protein|peptidyl-prolyl cis-trans isomerase, putative, expressed >LOC_Os07g29390.3 protein|peptidyl-prolyl cis-trans isomerase, putative, expressed >LOC_Os07g29390.1 protein|peptidyl-prolyl cis-trans isomerase, putative, expressed	 	1	42	---	 	 			
LOC_Os12g42090.2	protein|methyltransferase domain containing protein, putative, expressed	 	28	818	0.839	*	 			
LOC_Os02g53400.1	protein|thioredoxin, putative, expressed	 	4	70	---	 	 	LOC_Os02g53400.1	-2.24462236871991	0.412196196952525	-		
LOC_Os04g36700.1	protein|proteasome subunit, putative, expressed	 	6	108	1.169	 	 	LOC_Os04g36700.1	0.119622195037982	0.218675229819922	 		
LOC_Os01g13700.1	protein|DNA-binding protein-related, putative, expressed	 	6	115	1.104	 	 	LOC_Os01g13700.1	-0.438310305893027	0.392645762498426	 		
LOC_Os02g04050.1	protein|chromosome segregation protein, putative, expressed	 	1	28	---	 	 			
LOC_Os06g51470.1	protein|expressed protein	 	1	22	---	 	 	LOC_Os06g51470.1	-0.421656038051527	0.342431683667044	 		
LOC_Os04g04020.1	protein|protein transport protein Sec24-like, putative, expressed	 	1	27	---	 	 	LOC_Os04g04020.1	-0.394848322328426	0.354080090668682	 		
LOC_Os11g03400.1	protein|ribosomal protein, putative, expressed >LOC_Os12g03090.1 protein|ribosomal protein, putative, expressed	 	9	139	0.879	*	 	LOC_Os11g03400.1	-0.485102054338595	0.425670570457121	 		
LOC_Os02g02860.1	protein|glutamyl-tRNA synthetase, putative, expressed	 	3	47	---	 	 	LOC_Os02g02860.1	0.587100143786551	0.417390756831633	 		
LOC_Os07g25680.1	protein|protein kinase domain containing protein, expressed	 	2	34	---	 	 	LOC_Os07g25680.1	-0.874953000208414	0.530411786928598	 		
LOC_Os07g49330.1	protein|phospholipase C, putative, expressed	 	17	420	0.809	*	 			
LOC_Os08g41790.1	protein|phosphoribulokinase/Uridine kinase family protein, expressed	  LOC_Os09g32820.1	2	44	1.423	 	 	LOC_Os08g41790.1	-0.193853236690888	0.255320488603450	 		
LOC_Os07g22220.1	protein|F-box-like/WD repeat-containing protein TBL1XR1-A, putative, expressed	 	1	36	---	 	 	LOC_Os07g22220.1	-0.0238353768262887	0.152971917894472	 		
LOC_Os07g08950.1	protein|FAD-linked oxidoreductase protein, putative, expressed	 	2	98	0.779	 	 	LOC_Os07g08950.1	-0.162838255459432	0.232527389497544	 		
LOC_Os07g43810.1	protein|RNA recognition motif containing protein, putative, expressed	 	1	58	---	 	 	LOC_Os07g43810.1	1.58327118160495	0.662605465306636	 		
LOC_Os04g11690.1	protein|retrotransposon protein, putative, Ty3-gypsy subclass, expressed	 	1	24	---	 	 			
LOC_Os02g44500.1	protein|glutathione peroxidase, putative, expressed	 	6	146	1.568	*	 	LOC_Os02g44500.1	0.125265680788831	0.220532678503967	 		
LOC_Os05g47890.1	protein|WD domain, G-beta repeat domain containing protein, expressed	 	2	88	1.282	 	 	LOC_Os05g47890.1	-1.20453875652365	0.409016496662889	-		
LOC_Os02g39350.1	protein|eukaryotic translation initiation factor 2A, putative, expressed	 	2	28	---	 	 	LOC_Os02g39350.1	-0.598383016483478	0.381375141669815	 		
LOC_Os06g08770.1	protein|ruvB-like 2, putative, expressed	 	1	59	---	 	 			
LOC_Os02g57020.1	protein|YCF37, putative, expressed	 	10	535	1.497	*	 	LOC_Os02g57020.1	-0.324169880763256	0.335757461276917	 		
LOC_Os11g18880.1	protein|UBX domain-containing protein, putative, expressed	  LOC_Os11g18880.2 LOC_Os11g18880.3	1	35	---	 	 			
LOC_Os07g28480.1	protein|glutathione S-transferase, putative, expressed	 	2	76	1.496	 	 	LOC_Os07g28480.1	-0.458313454765038	0.411440624606473	 		
LOC_Os05g14270.1	protein|expressed protein	  LOC_Os05g14270.2	2	123	1.068	 	 			
LOC_Os10g35370.1	protein|oxidoreductase, short chain dehydrogenase/reductase family domain containing family, expressed	 	25	678	1.140	*	 			
LOC_Os01g03070.1	protein|transposon protein, putative, unclassified, expressed	  LOC_Os01g03070.2	6	176	1.087	 	 			
LOC_Os02g46520.1	protein|hydrolase, putative, expressed	 	4	107	0.819	 	 	LOC_Os02g46520.1	0.233626233525624	0.254470469714142	 		
LOC_Os06g39728.1	protein|cytochrome b559 subunit alpha, putative >LOC_Os08g15322.1 protein|cytochrome b559 subunit alpha, putative, expressed >LOC_Os10g21298.1 protein|cytochrome b559 subunit alpha, putative	 	11	172	0.800	 	 			
LOC_Os06g19650.1	protein|expressed protein	 	1	43	---	 	 	LOC_Os06g19650.1	-0.686716449913768	0.497890693867271	 		
LOC_Os01g58022.1	protein|NADPH-dependent oxidoreductase, putative, expressed	 	5	89	1.077	 	 			
LOC_Os02g06300.1	protein|GTP-binding protein lepA, putative, expressed	 	2	40	1.223	 	 	LOC_Os02g06300.1	-0.423143857581944	0.387073416446291	 		
LOC_Os02g52500.1	protein|expressed protein	 	1	18	---	 	 			
LOC_Os12g42876.1	protein|5-methyltetrahydropteroyltriglutamate--homocysteine methyltransferase, putative, expressed	 	5	885	0.571	 	 	LOC_Os12g42876.1	-1.95476214996606	0.769235612643244	-		
LOC_Os04g45000.2	protein|short-chain dehydrogenase/reductase, putative, expressed	  LOC_Os04g45000.3 LOC_Os04g45000.4	1	32	---	 	 			
LOC_Os07g44650.1	protein|LYR motif containing protein, putative, expressed	 	3	81	0.464	*	-	LOC_Os07g44650.1	0.250068691677437	0.278806195693238	 		
LOC_Os06g13820.1	protein|dynamin, putative, expressed >LOC_Os06g13820.2 protein|dynamin, putative, expressed	 	4	94	---	 	 	LOC_Os06g13820.1	-0.424469714421683	0.369758216849263	 		
LOC_Os07g34570.1	protein|FAD dependent oxidoreductase domain containing protein, expressed	  LOC_Os07g34570.2	15	606	1.882	*	+			
LOC_Os07g29240.1	protein|expressed protein	 	1	37	---	 	 	LOC_Os07g29240.1	-0.556575668130452	0.311768039289762	 		
LOC_Os08g44530.1	protein|dihydroxy-acid dehydratase, putative, expressed	 	7	313	1.064	 	 	LOC_Os08g44530.1	-0.292743461650957	0.259979851404105	 		
LOC_Os01g03020.1	protein|tRNA synthetase class I, putative, expressed	 	4	111	0.917	 	 	LOC_Os01g03020.1	-0.209242385622530	0.265583679637325	 		
LOC_Os07g46990.2	protein|copper/zinc superoxide dismutase, putative, expressed >LOC_Os07g46990.1 protein|copper/zinc superoxide dismutase, putative, expressed	 	4	359	1.558	*	 			
LOC_Os07g31720.1	protein|GTPase activating protein, putative, expressed	 	1	31	---	 	 	LOC_Os07g31720.1	-0.709559095643887	0.475947613650674	 		
LOC_Os04g56070.1	protein|COP9 signalosome complex subunit 5b, putative, expressed	  LOC_Os04g56070.2	1	41	---	 	 			
LOC_Os06g42000.1	protein|peroxiredoxin, putative, expressed	 	9	412	1.083	*	 	LOC_Os06g42000.1	-1.27718195474829	0.568284850774462	-		
LOC_Os06g08480.1	protein|CHD3-type chromatin-remodeling factor PICKLE, putative, expressed	 	1	32	---	 	 	LOC_Os06g08480.1	-1.14839940953864	0.64163833270369	-		
LOC_Os05g28280.1	protein|peptidase, M24 family protein, putative, expressed	 	9	207	1.074	 	 	LOC_Os05g28280.1	0.218772105657751	0.268826344289132	 		
LOC_Os01g69980.1	protein|TCP family transcription factor, putative, expressed	 	4	258	1.560	 	 	LOC_Os01g69980.1	0.392914688380704	0.169751920413046	 		
LOC_Os02g30460.1	protein|uncharacterized protein MJ0304, putative, expressed	 	7	165	0.876	*	 	LOC_Os02g30460.1	-0.0363104852870699	0.160401712630651	 		
LOC_Os03g19760.1	protein|HAD-superfamily hydrolase, subfamily IA, variant 3 containing protein, expressed	 	2	96	---	 	 			
LOC_Os02g58310.1	protein|expressed protein	  LOC_Os02g58310.2 LOC_Os02g58310.3	2	45	---	 	 			
LOC_Os04g57020.2	protein|expressed protein >LOC_Os04g57020.1 protein|expressed protein	 	2	125	1.185	 	 			
LOC_Os01g68950.1	protein|ubiquitin family domain containing protein, expressed	 	7	151	1.335	*	 	LOC_Os01g68950.1	-2.20453875652365	0.492318347815137	-		
LOC_Os04g53490.1	protein|OsCHL  Chloroplastic lipocalin, expressed	 	23	373	0.985	 	 	LOC_Os04g53490.1	1.25850334683982	0.70328044326911	 		
LOC_Os09g31360.1	protein|expressed protein	 	1	52	---	 	 	LOC_Os09g31360.1	-0.405801263885301	0.313373630525123	 		
LOC_Os06g35520.1	protein|peroxidase precursor, putative, expressed	 	3	80	0.475	*	-	LOC_Os06g35520.1	0.994026098955367	0.260105780128447	 		
LOC_Os01g61400.1	protein|sufB/sufD domain containing protein, putative, expressed	 	3	71	0.858	 	 	LOC_Os01g61400.1	-1.00691725361584	0.653601561516182	-		
LOC_Os02g27760.1	protein|40S ribosomal protein S15a, putative, expressed	  LOC_Os07g10720.1	8	95	0.980	 	 	LOC_Os02g27760.1	0.544119462978918	0.454728623599043	 		
LOC_Os05g02060.1	protein|mitochondrial import inner membrane translocase subunit Tim17, putative, expressed	 	1	41	---	 	 	LOC_Os05g02060.1	2.09872967817965	0.738729379171389	 		
LOC_Os05g06440.1	protein|dnaJ homolog subfamily B member 11 precursor, putative, expressed	 	1	47	---	 	 	LOC_Os05g06440.1	-0.163387202381321	0.231079209167611	 		
LOC_Os01g71990.1	protein|pyrroline-5-carboxylate reductase, putative, expressed	 	1	49	---	 	 	LOC_Os01g71990.1	-1.49129949933566	0.599105906057172	-		
LOC_Os04g02870.2	protein|RNA recognition motif containing protein, putative, expressed >LOC_Os04g02870.1 protein|RNA recognition motif containing protein, putative, expressed	 	3	59	1.381	 	 			
LOC_Os05g47540.1	protein|CPuORF26 - conserved peptide uORF-containing transcript, expressed	  LOC_Os05g47540.2 LOC_Os05g47545.1	3	88	0.914	*	 			
LOC_Os10g11140.1	protein|phosphoglucomutase, putative, expressed	 	10	235	0.997	 	 			
LOC_Os08g02110.1	protein|peroxidase precursor, putative, expressed	 	1	61	---	 	 	LOC_Os08g02110.1	1.40811399139931	0.718328925827981	 		
LOC_Os01g74250.1	protein|plant-specific domain TIGR01615 family protein, expressed	 	1	30	---	 	 	LOC_Os01g74250.1	0.147636177438537	0.188861604331948	 		
LOC_Os06g11130.1	protein|gibberellin receptor GID1L2, putative, expressed	 	2	47	1.000	 	 	LOC_Os06g11130.1	0.670588925343164	0.472516055912354	 		
LOC_Os02g10190.1	protein|DUF1680 domain containing protein, putative, expressed	 	1	28	---	 	 	LOC_Os02g10190.1	-1.61844634594378	0.624637954917517	-		
LOC_Os02g52450.3	protein|regulator of ribonuclease, putative, expressed >LOC_Os02g52450.2 protein|regulator of ribonuclease, putative, expressed >LOC_Os02g52450.1 protein|regulator of ribonuclease, putative, expressed	 	3	41	---	 	 			
LOC_Os09g36040.1	protein|rhodanese-like domain containing protein, putative, expressed	 	6	206	0.904	 	 	LOC_Os09g36040.1	0.681060377477157	0.538250850018889	 		
LOC_Os03g03450.1	protein|anthranilate phosphoribosyltransferase, chloroplast precursor, putative, expressed	  LOC_Os03g03450.2	1	27	---	 	 			
LOC_Os07g13590.1	protein|expressed protein	 	1	52	---	 	 	LOC_Os07g13590.1	0.254108817493860	0.260420601939302	 		
LOC_Os06g51250.1	protein|EF hand family protein, putative, expressed	 	9	147	1.770	*	+	LOC_Os06g51250.1	-0.214236343877074	0.256579775846871	 		
LOC_Os03g57320.1	protein|expp1 protein precursor, putative, expressed	 	1	21	---	 	 	LOC_Os03g57320.1	-0.707107085776224	0.468706712001007	 		
LOC_Os04g06770.1	protein|argonaute, putative, expressed >LOC_Os04g06770.2 protein|argonaute, putative, expressed	 	2	39	0.781	 	 			
LOC_Os05g49270.1	protein|transporter family protein, putative, expressed	 	1	51	---	 	 	LOC_Os05g49270.1	-1.35990837787902	0.64541619443395	-		
LOC_Os01g22980.1	protein|OsSCP3 - Putative Serine Carboxypeptidase homologue, expressed	  LOC_Os01g22980.2	1	59	---	 	 			
LOC_Os05g39670.1	protein|prenylated rab acceptor, putative, expressed	 	1	22	---	 	 	LOC_Os05g39670.1	-0.108083851239134	0.196606220878982	 		
LOC_Os10g21398.1	protein|NADPH-dependent oxidoreductase, putative, expressed	 	5	192	1.097	 	 	LOC_Os10g21398.1	0.62148837674627	0.211182470721572	 		
LOC_Os01g63190.1	protein|laccase precursor protein, putative, expressed	 	3	152	0.466	 	 			
LOC_Os06g48230.1	protein|DNA-directed RNA polymerases I, II, and III subunit RPABC3, putative, expressed	  LOC_Os06g48230.2	1	42	---	 	 	LOC_Os06g48230.1	-0.00876406224671243	0.131028837677874	 		
LOC_Os03g50130.1	protein|microsomal glutathione S-transferase 3, putative, expressed	 	1	45	---	 	 			
LOC_Os07g07000.1	protein|syntaxin, putative, expressed	 	2	67	0.865	 	 	LOC_Os07g07000.1	-0.272167640880964	0.263568820047853	 		
LOC_Os03g40670.1	protein|glycerophosphoryl diester phosphodiesterase family protein, putative, expressed	 	1	22	---	 	 	LOC_Os03g40670.1	-0.412053640840022	0.208789824959073	 		
LOC_Os01g19470.1	protein|nodal modulator 1 precursor, putative, expressed	 	3	145	0.897	 	 	LOC_Os01g19470.1	-0.699161832649434	0.438893086513034	 		
LOC_Os02g34860.1	protein|Regulator of chromosome condensation domain containing protein, expressed	 	1	43	---	 	 	LOC_Os02g34860.1	1.73061009912638	0.33251479662511	 		
LOC_Os07g09970.1	protein|LTPL84 - Protease inhibitor/seed storage/LTP family protein precursor, expressed	 	1	40	---	 	 	LOC_Os07g09970.1	-0.370996938319633	0.315482936657852	 		
LOC_Os02g55350.1	protein|retrotransposon protein, putative, unclassified, expressed	 	1	16	---	 	 			
LOC_Os02g27769.1	protein|40S ribosomal protein S27, putative, expressed	  LOC_Os04g27860.1 LOC_Os04g32710.1	5	143	1.000	 	 			
LOC_Os07g07360.1	protein|expressed protein	 	1	16	---	 	 			
LOC_Os01g64860.1	protein|OsSub11 - Putative Subtilisin homologue, expressed	 	28	962	0.674	*	 			
LOC_Os09g26810.1	protein|chlorophyll A-B binding protein, putative, expressed	 	4	56	---	 	 	LOC_Os09g26810.1	0.727395442715435	0.506327918398187	 		
LOC_Os01g43390.1	protein|uroporphyrinogen decarboxylase, putative, expressed	  LOC_Os01g43390.2	3	68	0.860	 	 			
LOC_Os08g33190.1	protein|linker histone H1 and H5 family protein, expressed	 	10	274	2.639	*	+	LOC_Os08g33190.1	-3.15432814639129	0.475255005666793	-		
LOC_Os08g25734.1	protein|glucose-1-phosphate adenylyltransferase large subunit, chloroplast precursor, putative, expressed	  LOC_Os08g25734.2	18	327	1.307	*	 	LOC_Os08g25734.1	5.93073733756289	0.362422868656340	 		
LOC_Os11g03730.2	protein|alpha-N-arabinofuranosidase A, putative, expressed >LOC_Os11g03730.3 protein|alpha-N-arabinofuranosidase A, putative, expressed >LOC_Os11g03730.1 protein|alpha-N-arabinofuranosidase A, putative, expressed	 	5	169	0.629	 	 			
LOC_Os06g10660.1	protein|lysM domain-containing GPI-anchored protein 1 precursor, putative, expressed	 	1	68	---	 	 	LOC_Os06g10660.1	0.0479248256707718	0.156434957813877	 		
LOC_Os08g41400.1	protein|expressed protein	 	3	130	1.549	 	 	LOC_Os08g41400.1	1.28153590608641	0.422931620702682	 		
LOC_Os12g06640.2	protein|homeodomain, putative, expressed >LOC_Os12g06640.1 protein|homeodomain, putative, expressed	 	1	30	---	 	 			
LOC_Os01g38950.1	protein|CK1_CaseinKinase_1.2 - CK1 includes the casein kinase 1 kinases, expressed	  LOC_Os01g51200.1 LOC_Os01g51200.2 LOC_Os04g43490.1 LOC_Os04g43490.2 LOC_Os05g51560.2 LOC_Os05g51560.3 LOC_Os10g33650.3 LOC_Os01g13060.2 LOC_Os01g13060.3 LOC_Os02g17910.1 LOC_Os02g40860.1 LOC_Os02g56560.1 LOC_Os02g56560.2	1	24	---	 	 	LOC_Os01g38950.1	0.00238437412545226	0.125676866893338	 		
LOC_Os03g55670.1	protein|expressed protein	 	1	24	---	 	 			
LOC_Os01g26970.1	protein|expressed protein	  LOC_Os01g26970.2 LOC_Os01g26970.5 ChrUn.fgenesh.mRNA.79	1	56	---	 	 			
LOC_Os06g42790.1	protein|hydrolase, NUDIX family, domain containing protein, expressed	  LOC_Os06g42790.2 LOC_Os06g42790.3	1	57	---	 	 			
LOC_Os01g56969.1	protein|homeobox-leucine zipper protein ATHB-54, putative, expressed	 	1	48	---	 	 	LOC_Os01g56969.1	-0.117289043251511	0.217101120765647	 		
LOC_Os02g05630.1	protein|protein phosphatase 2C, putative, expressed	  LOC_Os02g05630.3 LOC_Os02g05630.4	4	104	1.071	 	 			
LOC_Os02g13510.1	protein|receptor-like protein kinase 5 precursor, putative, expressed	 	4	86	0.639	 	 	LOC_Os02g13510.1	-0.966221653589834	0.58062586575998	 		
LOC_Os12g25710.1	protein|bifunctional aminoacyl-tRNA synthetase, putative, expressed >LOC_Os12g25710.2 protein|bifunctional aminoacyl-tRNA synthetase, putative, expressed >LOC_Os12g25710.3 protein|bifunctional aminoacyl-tRNA synthetase, putative, expressed	 	8	213	0.919	 	 			
LOC_Os01g74650.3	protein|cysteine synthase, mitochondrial precursor, putative, expressed	 	48	1560	1.118	 	 			
LOC_Os08g25390.1	protein|bifunctional aspartokinase/homoserine dehydrogenase, chloroplast precursor, putative, expressed	 	2	57	---	 	 	LOC_Os08g25390.1	-0.111915147491404	0.182722579020275	 		
LOC_Os07g01020.1	protein|SOR/SNZ family protein, putative, expressed	  LOC_Os11g48080.1	11	262	0.793	*	 	LOC_Os07g01020.1	0.161134485329957	0.244616547034379	 		
LOC_Os07g47710.1	protein|60S ribosomal protein L22-2, putative, expressed	 	1	157	---	 	 	LOC_Os07g47710.1	-0.75626787422727	0.563373630525123	 		
LOC_Os05g43230.1	protein|oryzain alpha chain precursor, putative, expressed	 	2	57	0.653	 	 	LOC_Os05g43230.1	-0.958243534921245	0.358456113839567	 		
LOC_Os04g34450.1	protein|expressed protein	 	1	70	---	 	 	LOC_Os04g34450.1	-0.115572746430657	0.218360408009067	 		
LOC_Os08g41250.2	protein|signal recognition particle receptor subunit beta, putative, expressed >LOC_Os08g41250.1 protein|signal recognition particle receptor subunit beta, putative, expressed	 	1	93	---	 	 			
LOC_Os06g50300.1	protein|heat shock protein, putative, expressed	 	12	213	0.981	 	 	LOC_Os06g50300.1	-0.857766855398675	0.578957310162448	 		
LOC_Os07g06710.1	protein|tetratricopeptide repeat, putative, expressed	 	1	28	---	 	 	LOC_Os07g06710.1	-0.503371120058635	0.418807454980481	 		
LOC_Os02g50880.1	protein|OsDegp3 - Putative Deg protease homologue, expressed	 	1	32	---	 	 	LOC_Os02g50880.1	-1.07043440577235	0.624858330185115	-		
LOC_Os02g56850.1	protein|glutathione reductase, putative, expressed >LOC_Os02g56850.3 protein|glutathione reductase, putative, expressed >LOC_Os02g56850.2 protein|glutathione reductase, putative, expressed	  LOC_Os02g56850.4	8	233	1.059	 	 			
LOC_Os07g45530.1	protein|retrotransposon protein, putative, unclassified, expressed	 	1	16	---	 	 			
LOC_Os01g46510.1	protein|peptidase S8 and S53, subtilisin, kexin, sedolisin, putative, expressed	  LOC_Os01g46510.2	5	122	0.955	 	 			
LOC_Os09g37020.1	protein|expressed protein	  LOC_Os09g37020.3	4	87	0.920	*	 			
LOC_Os03g22740.1	protein|nucleolar protein NOP5-1, putative, expressed	 	2	105	1.705	 	 	LOC_Os03g22740.1	0.306057546217973	0.315514418838937	 		
LOC_Os01g50450.1	protein|expressed protein	 	7	269	1.166	*	 	LOC_Os01g50450.1	-0.650076275102267	0.484762624354615	 		
LOC_Os01g57946.1	protein|DNA-directed RNA polymerase subunit alpha, putative, expressed	  LOC_Os04g16842.1 LOC_Os06g39700.1 LOC_Os10g21328.1	1	36	---	 	 			
LOC_Os06g45510.1	protein|thioredoxin, putative, expressed >LOC_Os06g45510.2 protein|thioredoxin, putative, expressed	  LOC_Os06g45510.3	3	42	---	 	 			
LOC_Os02g39740.1	protein|psaB translation factor, putative, expressed	 	2	121	0.885	 	 	LOC_Os02g39740.1	-0.431798244676553	0.403160810980985	 		
LOC_Os06g30460.1	protein|2-oxo acid dehydrogenases acyltransferase domain containing protein, expressed	  LOC_Os06g30460.2 LOC_Os06g30460.3 LOC_Os06g30460.5	1	32	---	 	 			
LOC_Os03g46710.1	protein|expressed protein	 	1	49	---	 	 	LOC_Os03g46710.1	2.51270641167965	0.374921294547286	 		
LOC_Os02g32660.1	protein|1,4-alpha-glucan-branching enzyme, chloroplast precursor, putative, expressed	 	2	41	---	 	 			
LOC_Os02g41860.1	protein|aquaporin protein, putative, expressed	  LOC_Os02g41860.2 LOC_Os02g41860.3 LOC_Os02g41860.4	10	347	0.664	*	 			
LOC_Os05g47980.1	protein|ATP synthase, putative, expressed	 	5	2868	0.926	 	 	LOC_Os05g47980.1	0.435557577745637	0.384051127062083	 		
LOC_Os06g43140.1	protein|GA16396-PA, putative, expressed	 	1	37	---	 	 	LOC_Os06g43140.1	-0.696509856338239	0.543728749527767	 		
LOC_Os03g05980.1	protein|40S ribosomal protein S9-2, putative, expressed >LOC_Os11g38959.1 protein|40S ribosomal protein S9-2, putative, expressed	 	9	184	0.936	 	 			
LOC_Os03g19960.1	protein|ATP-dependent RNA helicase, putative, expressed	  LOC_Os03g19960.2	3	65	0.734	 	 			
LOC_Os11g14220.1	protein|tubulin/FtsZ domain containing protein, putative, expressed	 	2	163	0.989	 	 	LOC_Os11g14220.1	-0.0357876910493967	0.163014733660748	 		
LOC_Os04g35170.1	protein|expressed protein	 	2	70	1.657	*	+	LOC_Os04g35170.1	-0.195615232690348	0.255761239138648	 		
LOC_Os06g24990.1	protein|xylanase inhibitor protein 1 precursor, putative, expressed	 	1	52	---	 	 	LOC_Os06g24990.1	-2.74291486049739	0.537086009318726	-		
LOC_Os01g05420.1	protein|IWS1 C-terminus family protein, putative, expressed	 	3	154	2.083	 	 	LOC_Os01g05420.1	0.205657290772746	0.263316962599169	 		
LOC_Os11g42490.1	protein|retrotransposon protein, putative, unclassified, expressed	 	1	58	---	 	 	LOC_Os11g42490.1	0.467223795068641	0.402436720816018	 		
LOC_Os04g01600.2	protein|erythronate-4-phosphate dehydrogenase domain containing protein, expressed >LOC_Os04g01600.1 protein|erythronate-4-phosphate dehydrogenase domain containing protein, expressed	 	2	86	0.771	 	 	LOC_Os04g01600.2	0.690432052460244	0.339755698274776	 		
LOC_Os05g28200.1	protein|prenyltransferase, putative, expressed	  LOC_Os05g28200.2	1	62	---	 	 			
LOC_Os06g49800.1	protein|ubiquitin interaction motif family protein, expressed	 	3	47	---	 	 	LOC_Os06g49800.1	0.0330655048147099	0.145353230071779	 		
LOC_Os03g17010.1	protein|RNA recognition motif containing protein, putative, expressed	 	10	203	1.501	*	 			
LOC_Os04g58750.3	protein|protein kinase family protein, putative, expressed >LOC_Os04g58750.2 protein|protein kinase family protein, putative, expressed >LOC_Os04g58750.1 protein|protein kinase family protein, putative, expressed >LOC_Os04g58750.4 protein|protein ki	 	3	76	0.825	 	 			
LOC_Os11g11000.2	protein| ELMO/CED-12 family protein, putative, expressed >LOC_Os11g11000.1 protein| ELMO/CED-12 family protein, putative, expressed	  LOC_Os11g11000.3	2	33	---	 	 			
LOC_Os09g39060.1	protein|vignain precursor, putative, expressed	 	18	443	0.270	*	-	LOC_Os09g39060.1	1.22466796603674	0.339629769550434	 		
LOC_Os08g09200.1	protein|aconitate hydratase protein, putative, expressed	 	25	655	0.723	*	 	LOC_Os08g09200.1	0.53593571857904	0.423057549427024	 		
LOC_Os02g44810.1	protein|tRNA pseudouridine synthase family protein, putative, expressed	 	1	26	---	 	 	LOC_Os02g44810.1	-1.78081988375563	0.499181463291777	-		
LOC_Os02g49090.1	protein|WD domain, G-beta repeat domain containing protein, expressed	  LOC_Os02g49090.2	2	116	---	 	 			
LOC_Os02g32814.1	protein|heavy metal-associated domain containing protein, expressed	 	2	47	1.196	*	 	LOC_Os02g32814.1	-0.81303706820115	0.269141166099987	 		
LOC_Os05g18800.1	protein|expressed protein	 	1	20	---	 	 			
LOC_Os01g45830.1	protein|sulfate transporter, putative, expressed	 	1	34	---	 	 	LOC_Os01g45830.1	0.294447358465256	0.195913612895101	 		
LOC_Os03g50340.1	protein|coatomer alpha subunit, putative, expressed	 	1	182	---	 	 	LOC_Os03g50340.1	0.223165188386961	0.271848633673341	 		
LOC_Os07g31340.1	protein|regulator of nonsense transcripts 1, putative, expressed	  LOC_Os07g31340.2 LOC_Os07g31340.3	1	87	---	 	 			
LOC_Os01g40860.1	protein|aldehyde dehydrogenase, putative, expressed	 	6	79	0.883	 	 	LOC_Os01g40860.1	1.50801088767581	0.692482055156781	 		
LOC_Os10g39740.1	protein|glutathione S-transferase, putative, expressed	 	23	602	0.692	*	 			
LOC_Os04g38530.1	protein|aldose 1-epimerase, putative, expressed	 	2	91	0.956	 	 	LOC_Os04g38530.1	-2.30126862432127	0.562806951265584	-		
LOC_Os02g47800.1	protein|monodehydroascorbate reductase, putative, expressed	 	5	138	0.805	 	 	LOC_Os02g47800.1	-0.96021453863972	0.630462158418335	 		
LOC_Os04g42800.1	protein|photosystem-II repair protein, putative, expressed	  LOC_Os04g42800.2 LOC_Os04g42800.3 LOC_Os04g42800.4	1	49	---	 	 			
LOC_Os11g01869.1	protein|double-stranded RNA binding motif containing protein, expressed	 	2	61	---	 	 			
LOC_Os03g06740.1	protein|glutathione reductase, putative, expressed	 	12	308	1.024	 	 	LOC_Os03g06740.1	-0.715031669096161	0.466188137514167	 		
LOC_Os10g38206.1	protein|NADPH-dependent oxidoreductase, putative, expressed	 	1	32	---	 	 	LOC_Os10g38206.1	5.5077946401987	0.232968140032741	 		
LOC_Os04g39040.1	protein|UBA and UBX domain-containing protein, putative, expressed	 	14	681	1.706	*	+	LOC_Os04g39040.1	-0.22941464026307	0.278900642236494	 		
LOC_Os03g22810.1	protein|copper/zinc superoxide dismutase, putative, expressed	 	8	522	1.362	 	 	LOC_Os03g22810.1	-0.346739611221982	0.357133862233976	 		
LOC_Os08g32980.1	protein|expressed protein	  LOC_Os08g32980.2	1	29	---	 	 	LOC_Os08g32980.1	-0.767016921280846	0.54202871174915	 		
LOC_Os07g47750.1	protein|POEI49 - Pollen Ole e I allergen and extensin family protein precursor, expressed	 	2	76	1.805	 	 			
LOC_Os01g47340.1	protein|iron-sulfur cluster assembly enzyme ISCU, mitochondrial precursor, putative, expressed	 	1	15	---	 	 			
LOC_Os09g32030.1	protein|expressed protein	 	1	23	---	 	 	LOC_Os09g32030.1	-0.226333470903451	0.269424505729757	 		
LOC_Os01g31690.1	protein|oxygen-evolving enhancer protein 1, chloroplast precursor, putative, expressed	 	273	7266	1.011	 	 			
LOC_Os05g49220.2	protein|GTP-binding protein, putative, expressed	 	2	26	---	 	 	LOC_Os05g49220.2	0.833624984908502	0.446889560508752	 		
LOC_Os11g33120.1	protein|respiratory burst oxidase, putative, expressed	  LOC_Os11g33120.2	1	79	---	 	 			
LOC_Os03g46600.1	protein|acidic leucine-rich nuclear phosphoprotein 32-related protein 2, putative, expressed	 	3	54	---	 	 			
LOC_Os03g27260.1	protein|40S ribosomal protein S6, putative, expressed	  LOC_Os07g42950.1	4	173	1.042	 	 	LOC_Os03g27260.1	-0.568241355575634	0.472988288628636	 		
LOC_Os07g48490.2	protein|stress responsive protein, putative, expressed	  LOC_Os07g48490.4	6	199	0.940	 	 			
LOC_Os09g27850.1	protein|transcription regulator, putative, expressed	 	1	44	---	 	 	LOC_Os09g27850.1	-0.91827947095626	0.409677622465684	 		
LOC_Os10g30020.1	protein|retrotransposon protein, putative, unclassified, expressed	 	1	21	---	 	 			
LOC_Os05g32390.1	protein|FZL, putative, expressed	 	2	36	---	 	 	LOC_Os05g32390.1	-0.246914740470517	0.279656214582546	 		
LOC_Os01g34620.3	protein|OsGrx_S15.1 - glutaredoxin subgroup II, expressed >LOC_Os01g34620.2 protein|OsGrx_S15.1 - glutaredoxin subgroup II, expressed >LOC_Os01g34620.5 protein|OsGrx_S15.1 - glutaredoxin subgroup II, expressed >LOC_Os01g34620.6 protein|OsGrx_S15.1 -	  LOC_Os01g34620.8	4	84	---	 	 			
LOC_Os02g58510.1	protein|GHMP kinases ATP-binding protein, putative, expressed	 	1	43	---	 	 			
LOC_Os03g48930.1	protein|peptidase, T1 family, putative, expressed	 	4	100	1.029	 	 	LOC_Os03g48930.1	-0.210542109957195	0.267346681778114	 		
LOC_Os05g10210.1	protein|HAD superfamily phosphatase, putative, expressed	 	4	134	0.852	*	 			
LOC_Os11g22490.1	protein|hypothetical protein	 	2	17	---	 	 			
LOC_Os01g70300.1	protein|aspartokinase 3, chloroplast precursor, putative, expressed	  LOC_Os01g70300.2	2	25	---	 	 			
LOC_Os01g05080.1	protein|thylakoid lumenal protein, putative, expressed	 	25	866	1.811	 	 			
LOC_Os11g01510.3	protein|ubiquitin-activating enzyme, putative, expressed >LOC_Os11g01510.1 protein|ubiquitin-activating enzyme, putative, expressed >LOC_Os11g01510.2 protein|ubiquitin-activating enzyme, putative, expressed	 	11	376	0.916	 	 			
LOC_Os07g42450.1	protein|ribosomal protein S2, putative, expressed	 	2	265	1.173	 	 	LOC_Os07g42450.1	-0.561297265662493	0.416351844855812	 		
LOC_Os01g49380.1	protein|lipase, putative, expressed	 	1	27	---	 	 			
LOC_Os12g07740.1	protein|eukaryotic translation initiation factor 2 subunit gamma, putative, expressed	  LOC_Os12g41400.1	5	114	0.809	*	 	LOC_Os12g07740.1	0.205789047369561	0.235581161062838	 		
LOC_Os06g04020.1	protein|histone H1, putative, expressed	 	1	39	---	 	 	LOC_Os06g04020.1	-1.13454889458693	0.686626369474877	-		
LOC_Os02g17920.1	protein|glyoxalase family protein, putative, expressed	 	37	947	1.453	 	 	LOC_Os02g17920.1	1.72990740804002	0.75714645510641	 		
LOC_Os03g07480.1	protein|sucrose transporter, putativ, expressed	 	1	15	---	 	 			
LOC_Os02g07760.1	protein|aldehyde dehydrogenase, putative, expressed	  LOC_Os02g07760.2	4	106	0.645	 	 			
LOC_Os01g23680.1	protein|rossmann fold nucleotide-binding protein involved in DNA uptake, putative, expressed	  LOC_Os01g23680.3	2	44	0.813	*	 			
LOC_Os03g19410.1	protein|OsPOP7 - Putative Prolyl Oligopeptidase homologue, expressed	 	15	450	1.142	 	 	LOC_Os03g19410.1	-0.992097894730624	0.58720564160685	 		
LOC_Os07g38760.1	protein|HEAT repeat family protein, putative, expressed	 	7	159	0.874	 	 	LOC_Os07g38760.1	-1.15697584682408	0.567718171514923	-		
LOC_Os01g44210.1	protein|50S ribosomal protein L31, putative, expressed	 	10	314	2.524	 	 	LOC_Os01g44210.1	-0.767966805046664	0.571055282709986	 		
LOC_Os07g36200.1	protein|eukaryotic translation initiation factor-related, putative, expressed	 	2	47	---	 	 	LOC_Os07g36200.1	-0.553598329811821	0.166037023044957	 		
LOC_Os07g37140.1	protein|expressed protein	 	11	733	1.253	 	 	LOC_Os07g37140.1	-0.391175779100535	0.325462788061957	 		
LOC_Os03g09250.1	protein|inositol-3-phosphate synthase, putative, expressed	  LOC_Os10g22450.1	1	36	---	 	 			
LOC_Os01g05490.1	protein|triosephosphate isomerase, cytosolic, putative, expressed	 	38	1532	0.859	 	 			
LOC_Os05g38170.1	protein|phosphoribosyl transferase, putative, expressed	 	9	153	0.693	*	 	LOC_Os05g38170.1	0.0346336351013579	0.155175670570457	 		
LOC_Os04g55330.1	protein|retrotransposon protein, putative, unclassified	 	1	19	---	 	 			
LOC_Os07g08770.1	protein|YGGT family protein, putative, expressed	 	1	25	---	 	 	LOC_Os07g08770.1	0.0239966812069606	0.154010829870293	 		
LOC_Os02g14770.1	protein|phosphoenolpyruvate carboxylase, putative, expressed >LOC_Os02g14770.3 protein|phosphoenolpyruvate carboxylase, putative, expressed >LOC_Os02g14770.2 protein|phosphoenolpyruvate carboxylase, putative, expressed	 	8	369	0.934	 	 			
LOC_Os01g07090.1	protein|5-azacytidine resistance protein azr1, putative, expressed	 	6	176	1.025	 	 	LOC_Os01g07090.1	-1.19228891850126	0.643243923939050	-		
LOC_Os08g32850.1	protein|methylcrotonoyl-CoA carboxylase beta chain, mitochondrial precursor, putative, expressed	 	3	62	0.783	 	 			
LOC_Os10g30370.1	protein|RNA recognition motif containing protein, putative, expressed	  LOC_Os10g30370.2	2	90	0.779	 	 			
LOC_Os09g30418.1	protein|heat shock protein, putative, expressed	 	2	1052	0.769	 	 			
LOC_Os07g11110.1	protein|NAD dependent epimerase/dehydratase family protein, putative, expressed	 	39	1421	0.859	 	 	LOC_Os07g11110.1	0.699221548649502	0.526633925198338	 		
LOC_Os03g61600.1	protein|phosphoribosylformylglycinamidine synthase, putative, expressed	 	5	136	1.043	 	 	LOC_Os03g61600.1	-0.381036828043516	0.272289384208538	 		
LOC_Os02g02870.1	protein|glycine-rich protein 2, putative, expressed	 	17	816	1.441	*	 	LOC_Os02g02870.1	-0.884055076654042	0.598822566427402	 		
LOC_Os03g29240.1	protein|PDI, putative, expressed	 	3	129	0.763	 	 	LOC_Os03g29240.1	-1.21075250578057	0.474373504596398	-		
LOC_Os10g41960.1	protein|eukaryotic translation initiation factor 3 subunit B, putative, expressed	 	4	87	0.865	 	 	LOC_Os10g41960.1	-0.792861421769623	0.518165218486337	 		
LOC_Os01g40340.1	protein|SIT4 phosphatase-associated protein domain containing protein, expressed	  LOC_Os01g40340.2	2	122	1.176	 	 			
LOC_Os03g63710.1	protein|GTPase-activating protein, putative, expressed	 	1	56	---	 	 			
LOC_Os07g39870.2	protein|eukaryotic peptide chain release factor subunit 1-1, putative, expressed >LOC_Os07g39870.1 protein|eukaryotic peptide chain release factor subunit 1-1, putative, expressed >LOC_Os07g39870.3 protein|eukaryotic peptide chain release factor sub	 	2	61	---	 	 			
LOC_Os08g36480.1	protein|nitrate reductase, putative, expressed	 	3	106	0.786	 	 	LOC_Os08g36480.1	-0.487526992810111	0.435178189144944	 		
LOC_Os04g45070.1	protein|remorin, putative, expressed	 	8	235	1.493	*	 	LOC_Os04g45070.1	-0.223952944519204	0.280096965117743	 		
LOC_Os03g62620.3	protein|late embryogenesis abundant protein, putative, expressed >LOC_Os03g62620.2 protein|late embryogenesis abundant protein, putative, expressed >LOC_Os03g62620.4 protein|late embryogenesis abundant protein, putative, expressed	 	1	46	---	 	 			
LOC_Os03g04410.1	protein|aconitate hydratase protein, putative, expressed	 	28	801	0.721	*	 	LOC_Os03g04410.1	-0.298349015658186	0.30043445409898	 		
LOC_Os01g40310.1	protein|expressed protein	 	4	213	0.931	 	 	LOC_Os01g40310.1	0.298008848180118	0.325053519707845	 		
LOC_Os04g16772.1	protein|chloroplast 30S ribosomal protein S19, putative >LOC_Os04g16818.1 protein|chloroplast 30S ribosomal protein S19, putative >LOC_Os07g25024.1 protein|chloroplast 30S ribosomal protein S19, putative >LOC_Os08g15266.1 protein|chloroplast 30S rib	 	4	41	0.961	 	 			
LOC_Os01g19450.1	protein|ATP-citrate synthase subunit 1, putative, expressed	 	15	471	0.804	 	 			
LOC_Os05g37450.1	protein|starch binding domain containing protein, putative, expressed	 	1	18	---	 	 	LOC_Os05g37450.1	-0.425432670641222	0.214425135373379	 		
LOC_Os06g16640.1	protein|carboxyl-terminal peptidase, putative, expressed	 	4	191	0.113	*	-	LOC_Os06g16640.1	-9.37068740680722	0.834781513663267	 		
LOC_Os11g07280.1	protein|coatomer subunit beta-1, putative, expressed	 	3	133	0.754	 	 			
LOC_Os07g01870.1	protein|ribosomal protein L13, putative, expressed	 	3	53	0.827	 	 			
LOC_Os01g32080.1	protein|thiamine pyrophosphate enzyme, C-terminal TPP binding domain containing protein, expressed	 	25	811	0.782	 	 			
LOC_Os06g01680.1	protein|expressed protein	  LOC_Os06g01680.3 LOC_Os06g01680.4	4	94	2.282	*	+			
LOC_Os01g63780.1	protein|nsp1-like C-terminal region family protein, expressed	 	1	17	---	 	 			
LOC_Os12g24080.1	protein|HECT-domain domain containing protein, expressed	 	1	30	---	 	 	LOC_Os12g24080.1	-0.453362944773092	0.392205011963229	 		
LOC_Os06g44890.1	protein|villin protein, putative, expressed	 	1	31	---	 	 	LOC_Os06g44890.1	-0.116458976587383	0.170350081853671	 		
LOC_Os02g48290.1	protein|thioredoxin reductase 2, putative, expressed	 	3	69	0.771	*	 	LOC_Os02g48290.1	-0.954717505509061	0.573227553204886	 		
LOC_Os01g60830.1	protein|expressed protein	 	2	53	1.881	 	 	LOC_Os01g60830.1	-0.90325848473857	0.612674726105025	 		
LOC_Os08g06550.1	protein|acyl CoA binding protein, putative, expressed	 	2	71	1.120	*	 	LOC_Os08g06550.1	-0.448280970865031	0.415753683415187	 		
LOC_Os10g39430.1	protein|expressed protein	 	1	31	---	 	 	LOC_Os10g39430.1	-0.527044798415816	0.435776350585569	 		
LOC_Os04g54810.1	protein|beta-D-xylosidase, putative, expressed	 	17	214	0.604	*	-	LOC_Os04g54810.1	4.95419631038687	0.199502581538849	 		
LOC_Os07g04550.1	protein|pleckstrin homology domain-containing protein, putative, expressed	 	1	29	---	 	 	LOC_Os07g04550.1	-0.457104422537276	0.386538219367838	 		
LOC_Os02g11660.1	protein|retrotransposon protein, putative, Ty3-gypsy subclass, expressed	 	1	16	---	 	 			
LOC_Os12g31200.1	protein|NB-ARC domain containing protein, expressed	 	3	26	---	 	 			
LOC_Os11g34870.1	protein|expressed protein	 	1	43	---	 	 	LOC_Os11g34870.1	-0.822514896738747	0.588181589220501	 		
LOC_Os08g23180.1	protein|fasciclin-like arabinogalactan protein 8 precursor, putative, expressed	 	3	105	0.813	 	 	LOC_Os08g23180.1	-0.167749139584778	0.194937665281451	 		
LOC_Os05g02200.1	protein|cysteine-rich repeat secretory protein 55 precursor, putative, expressed	 	1	34	---	 	 	LOC_Os05g02200.1	3.08746284125034	0.636317844100239	 		
LOC_Os03g27970.1	protein|WD domain, G-beta repeat domain containing protein, expressed	 	1	40	---	 	 			
LOC_Os01g07810.1	protein|protein of unknown function domain containing protein, expressed	  LOC_Os01g07810.2 LOC_Os01g07810.3	5	382	0.822	 	 			
LOC_Os04g47120.1	protein|acyl-CoA thioesterase 2, putative, expressed	 	1	29	---	 	 	LOC_Os04g47120.1	-0.67009738444753	0.47912731394031	 		
LOC_Os08g16570.1	protein|expressed protein	 	10	433	1.145	 	 			
LOC_Os11g07670.1	protein|dirigent, putative, expressed	 	2	76	0.606	 	 	LOC_Os11g07670.1	0.524420958786106	0.244899886664148	 		
LOC_Os03g23950.1	protein|adapitin protein, putative, expressed	 	3	93	---	 	 	LOC_Os03g23950.1	-0.194281417002700	0.258877975066113	 		
LOC_Os01g57962.1	protein|photosystem I P700 chlorophyll a apoprotein A2, putative, expressed	  LOC_Os10g21248.1 LOC_Os10g38234.1	45	1390	0.772	 	 			
LOC_Os08g43560.1	protein|OsAPx4 - Peroxisomal Ascorbate Peroxidase encoding gene 5,8,9, expressed	 	20	411	1.124	 	 			
LOC_Os01g59850.1	protein|GTPase-activating protein, putative, expressed	 	1	50	---	 	 	LOC_Os01g59850.1	-0.667503785472225	0.501070394156907	 		
LOC_Os07g05000.1	protein|oxidoreductase, aldo/keto reductase family protein, putative, expressed	 	2	94	---	 	 	LOC_Os07g05000.1	-1.24933094523071	0.70236746001763	-		
LOC_Os01g37960.1	protein|hydrolase, putative, expressed	 	1	56	---	 	 	LOC_Os01g37960.1	0.123568629773484	0.218832640725349	 		
LOC_Os12g38000.1	protein|60S ribosomal protein L8, putative, expressed	 	7	227	0.866	 	 	LOC_Os12g38000.1	-0.198292794958487	0.268133736305251	 		
LOC_Os06g13050.1	protein|peroxidase family protein, expressed	 	1	34	---	 	 	LOC_Os06g13050.1	6.23840473932508	0.389151240397935	 		
LOC_Os10g42299.3	protein|mitochondrial carrier protein, putative, expressed	 	2	64	0.800	 	 			
LOC_Os12g38150.1	protein|osmotin, putative, expressed	 	1	25	---	 	 	LOC_Os12g38150.1	-0.591099026523108	0.281167359274651	 		
LOC_Os05g19970.1	protein|ZOS5-06 - C2H2 zinc finger protein, expressed	 	2	139	1.476	 	 	LOC_Os05g19970.1	-0.32626803464786	0.297695504344541	 		
LOC_Os06g45360.1	protein|peptidase, M24 family protein, putative, expressed	 	1	87	---	 	 	LOC_Os06g45360.1	-0.559427408614019	0.27024304243798	 		
LOC_Os04g02780.1	protein|amidase family protein, putative, expressed	 	5	122	0.692	*	 	LOC_Os04g02780.1	-0.936718918769698	0.616641480921798	 		
LOC_Os07g37550.1	protein|chlorophyll A-B binding protein, putative, expressed	 	25	831	1.065	 	 	LOC_Os07g37550.1	-0.58474865724031	0.471193804306762	 		
LOC_Os01g32800.1	protein|proteasome subunit, putative, expressed	  LOC_Os01g32800.2 LOC_Os03g11570.1	3	45	---	 	 			
LOC_Os07g14700.1	protein|harpin-induced protein 1 domain containing protein, expressed	 	2	47	0.893	 	 	LOC_Os07g14700.1	0.0234589728239890	0.136412290643496	 		
LOC_Os01g50310.1	protein|VIP1 protein, putative, expressed	 	3	117	1.000	 	 	LOC_Os01g50310.1	-0.588341744456626	0.356063468077068	 		
LOC_Os05g44310.1	protein|vesicle-fusing ATPase, putative, expressed	 	2	41	---	 	 	LOC_Os05g44310.1	-0.461201477469771	0.391795743609117	 		
LOC_Os01g59530.1	protein|OsCML1 - Calmodulin-related calcium sensor protein, expressed	  LOC_Os01g59530.2	1	37	---	 	 	LOC_Os01g59530.1	0.0962153152593033	0.137986399697771	 		
LOC_Os01g09000.1	protein|glutaminyl-tRNA synthetase, putative, expressed	  LOC_Os05g08990.1	1	37	---	 	 	LOC_Os01g09000.1	-0.207032416458436	0.258531671074172	 		
LOC_Os07g10420.1	protein|expressed protein	  LOC_Os07g10420.2	2	69	0.773	 	 			
LOC_Os01g73514.1	protein|5-oxoprolinase, putative, expressed	 	6	69	1.033	 	 	LOC_Os01g73514.1	-0.0189846453748193	0.152058934642992	 		
LOC_Os07g23880.1	protein|glycosyl hydrolase, family 31, putative, expressed	 	3	64	1.198	 	 	LOC_Os07g23880.1	0.112371306552114	0.189081979599547	 		
LOC_Os12g17600.1	protein|ribulose bisphosphate carboxylase small chain, chloroplast precursor, putative, expressed	  LOC_Os12g19381.1 LOC_Os12g19470.1 LOC_Os12g19470.2	71	556	0.831	*	 	LOC_Os12g17600.1	5.5077946401987	0.232968140032741	 		
LOC_Os02g12850.1	protein|RNA recognition motif containing protein, expressed	 	16	1013	1.172	 	 	LOC_Os02g12850.1	-0.551435932939595	0.450667422239013	 		
LOC_Os04g35290.1	protein|OsPDIL5-2  protein disulfide isomerase PDIL5-2, expressed	 	7	155	0.663	*	 	LOC_Os04g35290.1	-4.78025317040503	0.780884019644881	-		
LOC_Os05g36120.1	protein|polypyrimidine tract-binding protein, putative, expressed	  LOC_Os05g36120.2 LOC_Os05g36120.3	1	17	---	 	 			
LOC_Os07g43570.1	protein|TKL_IRAK_DUF26-lc.25 - DUF26 kinases have homology to DUF26 containing loci, expressed	 	2	54	---	 	 	LOC_Os07g43570.1	-12.9032228444336	0.988257146455106	 		
LOC_Os11g48040.1	protein|mitochondrial carrier protein, putative, expressed	 	3	90	0.670	*	 	LOC_Os11g48040.1	-1.20398090872155	0.526193174663141	-		
LOC_Os03g08450.1	protein|eukaryotic translation initiation factor 3 subunit K, putative, expressed	 	2	43	---	 	 	LOC_Os03g08450.1	-0.509111860159592	0.416824077572094	 		
LOC_Os07g38100.1	protein|HVA22, putative, expressed	 	2	81	1.022	 	 			
LOC_Os03g44500.1	protein|serine/threonine protein phosphatase, putative, expressed	 	1	104	---	 	 	LOC_Os03g44500.1	-0.236121034446392	0.283150736683037	 		
LOC_Os03g22490.1	protein|heavy metal-associated domain containing protein, expressed	  LOC_Os03g22490.2	2	142	1.232	 	 			
LOC_Os03g62240.1	protein|expressed protein	 	1	47	---	 	 	LOC_Os03g62240.1	0.580982649808611	0.199502581538849	 		
LOC_Os09g25010.1	protein|expressed protein	 	1	20	---	 	 			
LOC_Os03g45320.1	protein|dehydrogenase, putative, expressed	  LOC_Os03g45320.2	3	173	1.064	 	 			
LOC_Os09g24530.1	protein|ribulose-1,5 bisphosphate carboxylase/oxygenase large subunit N-methyltransferase, chloroplast precursor, putative, expressed	 	1	43	---	 	 	LOC_Os09g24530.1	0.498522484781925	0.270746757335348	 		
LOC_Os07g15880.1	protein|mitochondrial prohibitin complex protein 2, putative, expressed	 	4	129	1.463	 	 	LOC_Os07g15880.1	-0.428872720244278	0.355087520463418	 		
LOC_Os02g50230.1	protein|peptidase, putative, expressed	 	3	65	0.900	 	 	LOC_Os02g50230.1	-0.895538620492869	0.431746631406624	 		
LOC_Os01g46610.1	protein|dehydrogenase, putative, expressed	 	7	158	0.923	 	 	LOC_Os01g46610.1	-0.0105635790602127	0.130619569323763	 		
LOC_Os07g44660.1	protein|FGGY family of carbohydrate kinases, putative, expressed	 	2	41	0.964	 	 	LOC_Os07g44660.1	-0.458942983563739	0.370923057549427	 		
LOC_Os06g06550.1	protein|plant protein of unknown function domain containing protein, expressed	 	2	62	---	 	 	LOC_Os06g06550.1	1.21709812166693	0.289793476892079	 		
LOC_Os09g33480.1	protein|DAG protein, chloroplast precursor, putative, expressed	 	3	114	1.369	 	 	LOC_Os09g33480.1	-0.754887502163469	0.548356630147337	 		
LOC_Os03g14530.1	protein|S10/S20 domain containing ribosomal protein, putative, expressed	 	3	117	1.251	 	 	LOC_Os03g14530.1	-0.65071694620487	0.379895479158796	 		
LOC_Os04g55060.1	protein|3-oxoacyl-synthase III, chloroplast precursor, putative, expressed	 	1	35	---	 	 	LOC_Os04g55060.1	-0.25333231788439	0.2521722704949	 		
LOC_Os05g51450.1	protein|OsClp8 - Putative Clp protease homologue, expressed	 	3	86	1.410	 	 	LOC_Os05g51450.1	-0.217949821788571	0.279530285858204	 		
LOC_Os04g31700.1	protein|methylisocitrate lyase 2, putative, expressed	 	10	313	0.819	*	 	LOC_Os04g31700.1	-0.145304555394187	0.226703185996726	 		
LOC_Os02g48010.1	protein|nuclear matrix constituent protein 1-like, putative, expressed	 	17	416	1.359	*	 	LOC_Os02g48010.1	-0.0160301098189489	0.153601561516182	 		
LOC_Os01g43520.1	protein|neutral ceramidase precursor, putative, expressed >LOC_Os01g43520.2 protein|neutral ceramidase precursor, putative, expressed	 	2	83	1.101	 	 			
LOC_Os10g34590.1	protein|zinc finger, C3HC4 type domain containing protein, expressed	 	1	135	---	 	 	LOC_Os10g34590.1	-0.0737133541061544	0.170035260042816	 		
LOC_Os02g31960.1	protein|ATP/GTP binding protein, putative, expressed	  LOC_Os02g31960.3 LOC_Os02g31960.4 LOC_Os04g56590.1	1	16	---	 	 			
LOC_Os04g01590.1	protein|arginase, putative, expressed	 	2	50	1.615	*	+	LOC_Os04g01590.1	-0.338363491448278	0.263411409142425	 		
LOC_Os01g70020.1	protein|DEK C terminal domain containing protein, expressed	 	7	203	1.075	 	 	LOC_Os01g70020.1	-0.192839561036864	0.255729756957562	 		
LOC_Os03g60580.1	protein|actin-depolymerizing factor, putative, expressed	 	2	41	---	 	 			
LOC_Os03g10510.1	protein|outer mitochondrial membrane porin, putative, expressed	 	18	343	0.489	*	-			
LOC_Os09g32800.1	protein|peptidase, T1 family, putative, expressed	 	10	129	0.792	 	 	LOC_Os09g32800.1	-0.368118331319432	0.341298325147966	 		
LOC_Os04g55170.1	protein|LTPL126 - Protease inhibitor/seed storage/LTP family protein precursor, expressed	 	1	25	---	 	 			
LOC_Os08g08110.1	protein|diacylglycerol kinase, putative, expressed	 	1	22	---	 	 	LOC_Os08g08110.1	-0.449348728870219	0.329146203248961	 		
LOC_Os07g14590.1	protein|hydrolase, putative, expressed	 	2	54	1.069	 	 	LOC_Os07g14590.1	-0.568618625932544	0.465086261176174	 		
LOC_Os12g29760.1	protein|oxidoreductase, aldo/keto reductase family protein, putative, expressed	 	2	83	1.339	 	 			
LOC_Os02g39720.2	protein|splicing factor, arginine/serine-rich 7, putative, expressed	  LOC_Os02g39720.4 LOC_Os06g08840.3 LOC_Os06g08840.8	6	145	1.500	*	 			
LOC_Os01g04640.1	protein|reticulon domain containing protein, putative, expressed	 	1	30	---	 	 	LOC_Os01g04640.1	1.82347458742088	0.565325525752424	 		
LOC_Os03g33580.1	protein|mitotic checkpoint protein, putative, expressed	  LOC_Os03g33580.2	1	28	---	 	 	LOC_Os03g33580.1	-0.47260817004663	0.356504218612265	 		
LOC_Os02g46150.1	protein|GAMM1 protein-like, putative, expressed	 	2	29	---	 	 	LOC_Os02g46150.1	-0.188008336684434	0.223743860974688	 		
LOC_Os02g01740.1	protein|U5 small nuclear ribonucleoprotein 200 kDa helicase, putative, expressed	 	1	39	---	 	 	LOC_Os02g01740.1	0.256495176609704	0.247324014607732	 		
LOC_Os03g20340.1	protein|SNF1-related protein kinase regulatory subunit beta-1, putative, expressed	 	1	111	---	 	 	LOC_Os03g20340.1	-0.638315620921455	0.488477521722705	 		
LOC_Os01g13100.1	protein|KH domain containing protein, putative, expressed	  LOC_Os01g13100.2 LOC_Os01g13100.3	1	16	---	 	 			
LOC_Os08g09710.1	protein|OsFBX271 - F-box domain containing protein, expressed	  LOC_Os08g09720.1	1	21	---	 	 	LOC_Os08g09710.1	-6.467605550083	0.419972295680645	-		
LOC_Os06g02960.1	protein|expressed protein	 	1	23	---	 	 	LOC_Os06g02960.1	0.369345408585975	0.334088905679385	 		
LOC_Os01g49900.1	protein|peptidyl-tRNA hydrolase, mitochondrial precursor protein, putative, expressed	 	1	39	---	 	 	LOC_Os01g49900.1	-0.973835913650265	0.55260672459388	 		
LOC_Os03g53800.2	protein|periplasmic beta-glucosidase precursor, putative, expressed >LOC_Os03g53800.3 protein|periplasmic beta-glucosidase precursor, putative, expressed >LOC_Os03g53800.5 protein|periplasmic beta-glucosidase precursor, putative, expressed >LOC_Os03	 	16	463	0.674	*	 			
LOC_Os07g33110.3	protein|CAMK_CAMK_like.33 - CAMK includes calcium/calmodulin depedent protein kinases, expressed >LOC_Os07g33110.4 protein|CAMK_CAMK_like.33 - CAMK includes calcium/calmodulin depedent protein kinases, expressed >LOC_Os07g33110.1 protein|CAMK_CAMK_l	 	8	225	0.849	 	 			
LOC_Os02g10880.1	protein|UDP-glucoronosyl and UDP-glucosyl transferase domain containing protein, expressed	 	1	25	---	 	 	LOC_Os02g10880.1	0.319541502050484	0.166037023044957	 		
LOC_Os04g52030.1	protein|zinc finger domain, LSD1 subclass family protein, expressed	 	1	67	---	 	 			
LOC_Os03g61090.1	protein|expressed protein	 	9	245	1.617	*	+	LOC_Os03g61090.1	0.255327051866475	0.303897494018386	 		
LOC_Os10g07200.1	protein|hsp20/alpha crystallin family protein, putative, expressed	 	1	40	---	 	 	LOC_Os10g07200.1	0.291005521268402	0.238729379171389	 		
LOC_Os07g41810.3	protein|stress responsive A/B Barrel domain containing protein, expressed >LOC_Os07g41810.1 protein|stress responsive A/B Barrel domain containing protein, expressed >LOC_Os07g41810.2 protein|stress responsive A/B Barrel domain containing protein, e	 	2	50	0.973	 	 			
LOC_Os04g21950.1	protein|WRKY51, expressed	 	1	79	---	 	 	LOC_Os04g21950.1	-1.48874718546185	0.250944465432565	-		
LOC_Os06g06014.3	protein|expressed protein >LOC_Os06g06014.1 protein|expressed protein >LOC_Os06g06014.2 protein|expressed protein	  LOC_Os06g06014.4	1	23	---	 	 			
LOC_Os04g16824.1	protein|chloroplast 30S ribosomal protein S3, putative, expressed >LOC_Os09g24416.1 protein|chloroplast 30S ribosomal protein S3, putative, expressed	  LOC_Os08g15272.1	7	177	1.156	 	 			
LOC_Os01g63220.1	protein|kinase, pfkB family, putative, expressed >LOC_Os01g63220.3 protein|kinase, pfkB family, putative, expressed >LOC_Os01g63220.2 protein|kinase, pfkB family, putative, expressed	 	1	34	---	 	 			
LOC_Os04g42600.1	protein|polyadenylate-binding protein, putative, expressed >LOC_Os04g42600.2 protein|polyadenylate-binding protein, putative, expressed	 	1	28	---	 	 	LOC_Os04g42600.1	5.52356195605701	0.234510766905931	 		
LOC_Os02g39870.1	protein|co-chaperone GrpE protein, putative, expressed	 	1	54	---	 	 	LOC_Os02g39870.1	-0.582887358755039	0.423750157410905	 		
LOC_Os01g15020.1	protein|lissencephaly type-1-like homology motif, putative, expressed	 	3	67	0.960	 	 			
LOC_Os06g04510.1	protein|enolase, putative, expressed	 	17	970	0.967	 	 			
LOC_Os05g41990.1	protein|peroxidase precursor, putative, expressed	 	1	17	---	 	 	LOC_Os05g41990.1	-4.85798099512757	0.191443143180960	-		
LOC_Os03g18570.1	protein|40S ribosomal protein S7, putative, expressed	  LOC_Os03g18580.1	4	72	0.897	 	 	LOC_Os03g18570.1	-0.836746921959808	0.563121773076439	 		
LOC_Os01g53140.1	protein|expressed protein	 	1	18	---	 	 	LOC_Os01g53140.1	-0.618129364656355	0.390504974184611	 		
LOC_Os01g47690.1	protein|metallo-beta-lactamase family protein, putative, expressed	 	5	169	0.665	 	 	LOC_Os01g47690.1	0.347402427869604	0.289447172900138	 		
LOC_Os07g09680.1	protein|ras-related protein, putative, expressed	  LOC_Os07g09680.2 LOC_Os07g09680.3	1	188	---	 	 			
LOC_Os11g29400.1	protein|6-phosphogluconate dehydrogenase, decarboxylating, putative, expressed	 	8	238	0.879	 	 	LOC_Os11g29400.1	0.188728009626770	0.257020526382068	 		
LOC_Os07g36940.1	protein|eukaryotic translation initiation factor 4G, putative, expressed >LOC_Os07g36940.2 protein|eukaryotic translation initiation factor 4G, putative, expressed	 	14	443	1.661	*	+			
LOC_Os07g32570.2	protein|OsAPRL1  adenosine 5~-phosphosulfate reductase-like OsAPRL1, expressed >LOC_Os07g32570.1 protein|OsAPRL1  adenosine 5~-phosphosulfate reductase-like OsAPRL1, expressed	 	5	105	1.080	 	 			
LOC_Os09g04730.1	protein|dehydrogenase/reductase SDR family member 2, putative, expressed	 	1	36	---	 	 	LOC_Os09g04730.1	-1.83664834892373	0.705074927590984	-		
LOC_Os02g55630.1	protein|COBW domain containing protein, putative, expressed	 	15	435	1.118	*	 	LOC_Os02g55630.1	-0.930601161397287	0.608235738571968	 		
LOC_Os03g04460.1	protein|outer mitochondrial membrane porin, putative, expressed	 	2	65	0.854	 	 	LOC_Os03g04460.1	-0.479812421463115	0.341298325147966	 		
LOC_Os07g10830.1	protein|dolichyl-diphosphooligosaccharide--protein glycosyltransferase 48 kDasubunit precursor, putative, expressed	 	2	50	0.562	 	 	LOC_Os07g10830.1	-1.03680463843813	0.596650295932502	-		
LOC_Os07g34730.1	protein|acyltransferase, putative, expressed	 	2	31	---	 	 	LOC_Os07g34730.1	-0.515769708029898	0.427339126054653	 		
LOC_Os02g55440.2	protein|transmembrane 9 superfamily member, putative, expressed >LOC_Os02g55440.1 protein|transmembrane 9 superfamily member, putative, expressed	 	1	37	---	 	 	LOC_Os02g55440.2	-5.5077946401987	0.232968140032741	-		
LOC_Os10g30390.1	protein|cytochrome P450, putative, expressed	 	1	22	---	 	 			
LOC_Os03g38000.1	protein|40S ribosomal protein S3-1, putative, expressed	 	14	512	0.872	*	 			
LOC_Os05g03140.1	protein|tetraspanin family protein, putative, expressed	 	6	82	0.819	 	 	LOC_Os05g03140.1	0.415250647693339	0.369160055408639	 		
LOC_Os05g49890.1	protein|ras-related protein, putative, expressed	  LOC_Os05g49890.2 LOC_Os06g39875.1	1	35	---	 	 			
LOC_Os02g57710.1	protein|signal peptide peptidase-like 2B, putative, expressed	 	1	43	---	 	 	LOC_Os02g57710.1	-0.303288913318965	0.323416446291399	 		
LOC_Os05g05480.1	protein|OsDegp6 - Putative Deg protease homologue, expressed	 	1	45	---	 	 			
LOC_Os05g29860.2	protein|mitochondrial carrier protein, putative, expressed >LOC_Os05g29860.1 protein|mitochondrial carrier protein, putative, expressed	  LOC_Os05g29860.3	2	37	---	 	 			
LOC_Os06g24230.1	protein|transposon protein, putative, CACTA, En/Spm sub-class, expressed	  LOC_Os08g30120.1	2	27	---	 	 			
LOC_Os01g03730.1	protein|nuclease PA3, putative, expressed	 	1	44	---	 	 	LOC_Os01g03730.1	-1.00794875311549	0.385027074675734	-		
LOC_Os07g04990.1	protein|oxidoreductase, aldo/keto reductase family protein, putative, expressed	  LOC_Os07g04990.2	2	56	---	 	 			
LOC_Os02g35039.1	protein|NAD dependent epimerase/dehydratase family protein, putative, expressed	 	4	59	---	 	 			
LOC_Os12g18630.1	protein|expressed protein	 	4	65	1.253	 	 	LOC_Os12g18630.1	-0.66063563158829	0.503368593376149	 		
LOC_Os07g09060.1	protein|aldehyde dehydrogenase, putative, expressed	 	39	1112	0.656	*	 			
LOC_Os11g38650.1	protein|UDP-glucoronosyl/UDP-glucosyl transferase, putative, expressed	 	3	96	1.016	 	 	LOC_Os11g38650.1	0.0959221747702015	0.208286110061705	 		
LOC_Os04g33660.2	protein|bifunctional monodehydroascorbate reductase and carbonic anhydrasenectarin-3 precursor, putative, expressed >LOC_Os04g33660.1 protein|bifunctional monodehydroascorbate reductase and carbonic anhydrasenectarin-3 precursor, putative, expressed	 	2	111	0.853	 	 			
LOC_Os01g09640.1	protein|Myb transcription factor, putative, expressed	  LOC_Os05g37050.1 LOC_Os05g37060.1 LOC_Os10g41200.1	2	48	0.837	 	 	LOC_Os01g09640.1	0.328905227916584	0.334781513663267	 		
LOC_Os07g36190.1	protein|hydrolase, NUDIX family, domain containing protein, expressed	 	6	194	1.072	 	 	LOC_Os07g36190.1	0.286641222307511	0.31941820929354	 		
LOC_Os01g22352.1	protein|peroxidase precursor, putative, expressed	 	3	73	0.483	*	-			
LOC_Os01g40710.1	protein|high light inducible protein, putative, expressed	 	3	76	---	 	 	LOC_Os01g40710.1	-0.372378383061952	0.362265457750913	 		
LOC_Os05g22970.1	protein|glyoxalase family protein, putative, expressed	 	9	222	0.983	 	 	LOC_Os05g22970.1	-0.804061426130966	0.564632917768543	 		
LOC_Os09g20040.1	protein|resistance-like protein I2GA-SH194-2, putative, expressed	 	1	15	---	 	 	LOC_Os09g20040.1	5.52356195605701	0.234510766905931	 		
LOC_Os02g54340.1	protein|26S protease regulatory subunit 7, putative, expressed >LOC_Os06g09290.1 protein|26S protease regulatory subunit 7, putative, expressed	 	17	322	1.186	*	 			
LOC_Os06g28970.1	protein|bolA, putative, expressed	 	2	106	1.065	 	 	LOC_Os06g28970.1	-0.799832802365366	0.430676237249717	 		
LOC_Os03g11060.1	protein|MFP1 attachment factor 1, putative, expressed	 	1	36	---	 	 			
LOC_Os12g10570.1	protein|ATP synthase subunit beta, putative, expressed	 	1	8830	---	 	 			
LOC_Os10g38950.1	protein|CGMC_MAPKCMGC_2_ERK.14 - CGMC includes CDA, MAPK, GSK3, and CLKC kinases, expressed	 	2	48	---	 	 	LOC_Os10g38950.1	-0.243470821853962	0.269393023548671	 		
LOC_Os01g04730.1	protein|ribosomal protein L24, putative, expressed	 	1	95	---	 	 			
LOC_Os09g36680.1	protein|ribonuclease T2 family domain containing protein, expressed	 	3	166	1.162	 	 	LOC_Os09g36680.1	0.171302276048954	0.174064979221760	 		
LOC_Os01g06600.1	protein|glutaryl-CoA dehydrogenase, mitochondrial precursor, putative, expressed	  LOC_Os01g06600.2 LOC_Os05g07090.1	2	49	0.785	 	 			
LOC_Os09g25580.1	protein|monogalactosyldiacylglycerol synthase, putative, expressed	 	1	35	---	 	 	LOC_Os09g25580.1	-0.347851163257735	0.316301473366075	 		
LOC_Os01g03510.1	protein|WD domain, G-beta repeat domain containing protein, expressed	 	3	71	0.878	 	 	LOC_Os01g03510.1	0.445182662899018	0.35458380556605	 		
LOC_Os08g09100.1	protein|RNA recognition motif containing protein, putative, expressed	 	3	204	1.146	*	 			
LOC_Os02g03430.1	protein|expressed protein	 	1	18	---	 	 	LOC_Os02g03430.1	2.00248526338959	0.622434202241531	 		
LOC_Os12g06890.1	protein|OsNucAP3 - Putative Nucleoporin Autopeptidase homologue, expressed	 	2	74	---	 	 	LOC_Os12g06890.1	0.336065676923568	0.337740838685304	 		
LOC_Os06g22960.1	protein|aquaporin protein, putative, expressed	 	7	192	0.548	*	-	LOC_Os06g22960.1	0.169116801246215	0.250409268354112	 		
LOC_Os05g50220.1	protein|pex14, putative, expressed	 	5	222	1.219	*	 			
LOC_Os04g56290.2	protein|aldose 1-epimerase, putative, expressed >LOC_Os04g56290.1 protein|aldose 1-epimerase, putative, expressed >LOC_Os04g56290.5 protein|aldose 1-epimerase, putative, expressed	 	2	87	0.778	 	 			
LOC_Os01g65090.1	protein|aminotransferase, classes I and II, domain containing protein, expressed	 	3	85	0.863	 	 			
LOC_Os09g39780.2	protein|peptidyl-prolyl cis-trans isomerase, putative, expressed >LOC_Os09g39780.1 protein|peptidyl-prolyl cis-trans isomerase, putative, expressed	 	1	40	---	 	 			
LOC_Os01g16540.1	protein|NEDD8-activating enzyme E1 catalytic subunit, putative, expressed	 	1	25	---	 	 	LOC_Os01g16540.1	-1.05476580343089	0.539950887797507	-		
LOC_Os11g02424.2	protein|LTPL9 - Protease inhibitor/seed storage/LTP family protein precursor, expressed	  LOC_Os12g02340.1	5	200	1.621	*	+	LOC_Os11g02424.2	1.20229923419696	0.655679385467825	 		
LOC_Os08g43640.1	protein|26S proteasome non-ATPase regulatory subunit 3, putative, expressed	 	5	154	0.766	 	 			
LOC_Os01g68324.3	protein|dolichyl-diphosphooligosaccharide--protein glycosyltransferase 63 kDasubunit precursor, putative, expressed	 	5	92	0.742	*	 	LOC_Os01g68324.3	-1.17436223979057	0.63855307895731	-		
LOC_Os11g11060.1	protein|GHMP kinases ATP-binding protein, putative, expressed	 	1	47	---	 	 	LOC_Os11g11060.1	-5.84549005094437	0.280506233471855	-		
LOC_Os08g42560.1	protein|tRNA synthetase class II core domain containing protein, expressed	 	8	241	1.048	 	 	LOC_Os08g42560.1	-0.306311279198230	0.304086387104899	 		
LOC_Os04g02670.1	protein|expressed protein	 	1	74	---	 	 			
LOC_Os08g10020.1	protein|photosystem II 10 kDa polypeptide, chloroplast precursor, putative, expressed	  LOC_Os08g10020.2	39	1000	0.852	 	 			
LOC_Os03g05530.1	protein|nodulin, putative, expressed	 	1	55	---	 	 	LOC_Os03g05530.1	-1.26251221483256	0.660527641354993	-		
LOC_Os02g51100.1	protein|arsenical pump-driving ATPase, putative, expressed	 	2	101	0.712	 	 	LOC_Os02g51100.1	-0.39274865728829	0.364972925324266	 		
LOC_Os02g51020.1	protein|expressed protein	 	9	154	0.739	*	 	LOC_Os02g51020.1	0.515019037060817	0.447330311043949	 		
LOC_Os12g04990.1	protein|acyl-CoA synthetase protein, putative, expressed	  LOC_Os12g04990.2 LOC_Os12g04990.3	1	96	---	 	 			
LOC_Os04g36800.1	protein|3-oxoacyl-synthase, putative, expressed	  LOC_Os04g36800.2	3	191	0.961	 	 	LOC_Os04g36800.1	1.44180560559788	0.633673340889057	 		
LOC_Os04g56530.1	protein|STE_MEKK_ste11_MAP3K.1 - STE kinases include homologs to sterile 7, sterile 11 and sterile 20 from yeast, expressed	 	1	75	---	 	 	LOC_Os04g56530.1	0.0199167275751176	0.151334844478025	 		
LOC_Os03g02240.1	protein|AT-GTL1, putative, expressed	  LOC_Os10g37240.2 LOC_Os10g37240.3 LOC_Os10g37240.4	1	43	---	 	 	LOC_Os03g02240.1	1.64186489195563	0.267881878856567	 		
LOC_Os07g25420.1	protein|26S proteasome non-ATPase regulatory subunit 8, putative, expressed	 	2	44	0.746	 	 			
LOC_Os08g41300.1	protein|60S ribosomal protein L32, putative, expressed	  LOC_Os09g32500.1 LOC_Os09g32520.1 LOC_Os09g32532.2	3	92	0.946	 	 	LOC_Os08g41300.1	-0.414122273851149	0.382791839818663	 		
LOC_Os04g16450.1	protein|aquaporin protein, putative, expressed	 	5	226	0.775	 	 	LOC_Os04g16450.1	0.403237079184684	0.319103387482685	 		
LOC_Os11g02350.1	protein|LTPL25 - Protease inhibitor/seed storage/LTP family protein precursor, expressed >LOC_Os12g02300.1 protein|LTPL26 - Protease inhibitor/seed storage/LTP family protein precursor, expressed	 	1	50	---	 	 			
LOC_Os01g04200.1	protein|metallo-beta-lactamase family protein, putative, expressed	  LOC_Os01g04200.2 LOC_Os01g04200.3	1	36	---	 	 			
LOC_Os02g13840.1	protein|citrate synthase, putative, expressed	 	2	73	---	 	 	LOC_Os02g13840.1	-0.853364853367617	0.585442639466062	 		
LOC_Os12g12370.1	protein|outer envelope protein, putative, expressed	 	2	62	0.883	 	 	LOC_Os12g12370.1	0.0727563424353141	0.137986399697771	 		
LOC_Os12g34874.1	protein|bifunctional 3-dehydroquinate dehydratase/shikimate dehydrogenase,chloroplast precursor, putative, expressed >LOC_Os12g34874.3 protein|bifunctional 3-dehydroquinate dehydratase/shikimate dehydrogenase,chloroplast precursor, putative, express	  LOC_Os12g34874.2	5	158	0.925	 	 			
LOC_Os01g62440.1	protein|ribonuclease protein, putative, expressed	  LOC_Os01g62440.2 LOC_Os01g62440.3	1	31	---	 	 			
LOC_Os01g16146.1	protein|phenazine biosynthesis protein, putative, expressed	 	2	70	0.889	 	 	LOC_Os01g16146.1	-4.85798099512757	0.191443143180960	-		
LOC_Os03g53690.1	protein|oxidoreductase, short chain dehydrogenase/reductase family domain containing protein, expressed	 	2	32	---	 	 	LOC_Os03g53690.1	4.95419631038687	0.199502581538849	 		
LOC_Os03g42110.1	protein|semialdehyde dehydrogenase, NAD binding domain containing protein, putative, expressed	 	6	154	0.886	*	 	LOC_Os03g42110.1	-0.77299390335042	0.40473492003526	 		
LOC_Os11g18730.1	protein|glycosyl hydrolase family 3 protein, putative, expressed	 	1	39	---	 	 	LOC_Os11g18730.1	4.93073733756289	0.199502581538849	 		
LOC_Os07g31300.1	protein|ATP synthase delta chain, mitochondrial precursor, putative, expressed	 	3	127	1.773	 	 	LOC_Os07g31300.1	0.353003936368244	0.352317088527893	 		
LOC_Os01g13210.1	protein|salt stress root protein RS1, putative, expressed >LOC_Os01g13210.2 protein|salt stress root protein RS1, putative, expressed	 	18	417	1.935	*	+			
LOC_Os02g08480.1	protein|ubiquitin fusion degradation protein, putative, expressed	 	2	56	---	 	 	LOC_Os02g08480.1	0.152981445426023	0.231834781513663	 		
LOC_Os03g02260.1	protein|DnaK family protein, putative, expressed	 	4	278	0.823	 	 	LOC_Os03g02260.1	0.0178242206870115	0.149729253242665	 		
LOC_Os02g55060.2	protein|cytochrome b5-like Heme/Steroid binding domain containing protein, expressed >LOC_Os02g55060.1 protein|cytochrome b5-like Heme/Steroid binding domain containing protein, expressed	 	7	217	1.662	*	+			
LOC_Os10g41470.1	protein|60S ribosomal protein L27-3, putative, expressed	 	3	137	0.828	 	 	LOC_Os10g41470.1	-6.6724253419715	0.47072157159048	-		
LOC_Os01g07910.1	protein|NADH-cytochrome b5 reductase, putative, expressed	 	4	83	0.836	 	 	LOC_Os01g07910.1	-1.41857875597125	0.656183100365193	-		
LOC_Os04g56110.1	protein|protein kinase, putative, expressed	  LOC_Os04g56110.2	1	19	---	 	 			
LOC_Os03g14590.1	protein|calcium-binding EF hand family protein, putative, expressed	  LOC_Os03g14590.3	1	34	---	 	 			
LOC_Os02g10220.1	protein|heat shock protein DnaJ, putative, expressed	 	1	36	---	 	 	LOC_Os02g10220.1	-0.288345494362981	0.20797128825085	 		
LOC_Os07g32880.1	protein|ATP synthase gamma chain, putative, expressed	 	40	1125	1.007	 	 	LOC_Os07g32880.1	7.06657869946097e-06	0.124323133106662	 		
LOC_Os06g40490.1	protein|glycosyl hydrolases family 17, putative, expressed	 	1	49	---	 	 	LOC_Os06g40490.1	-0.556090653476755	0.304243798010326	 		
LOC_Os03g57340.1	protein|chaperone protein dnaJ, putative, expressed	 	6	240	1.123	 	 	LOC_Os03g57340.1	0.329689067485271	0.332924064979222	 		
LOC_Os08g03380.1	protein|heat shock protein DnaJ, putative, expressed	 	2	65	---	 	 	LOC_Os08g03380.1	-0.982252630640621	0.564695882130714	 		
LOC_Os06g02420.1	protein|ATOZI1, putative, expressed	 	5	135	0.811	 	 	LOC_Os06g02420.1	-0.203997285300674	0.241122024933887	 		
LOC_Os01g54940.1	protein|dehydrogenase, putative, expressed	 	4	82	0.780	 	 	LOC_Os01g54940.1	-0.095414723812033	0.201517441128321	 		
LOC_Os02g18410.1	protein|salt stress root protein RS1, putative, expressed	 	2	59	1.545	*	 	LOC_Os02g18410.1	4.93073733756289	0.199502581538849	 		
LOC_Os07g49380.1	protein|PWWP domain containing protein, expressed >LOC_Os07g49380.2 protein|PWWP domain containing protein, expressed	 	2	114	1.534	 	 			
LOC_Os02g11830.2	protein|coatomer subunit beta, putative, expressed	 	4	95	0.993	 	 	LOC_Os02g11830.2	-8.5660540381711	0.747733282961844	-		
LOC_Os03g08790.1	protein|aspartic proteinase nepenthesin precursor, putative, expressed	 	4	153	0.965	 	 			
LOC_Os03g03020.1	protein|L11 domain containing ribosomal protein, putative, expressed	 	14	374	1.734	 	 	LOC_Os03g03020.1	0.907539435305036	0.597720690089409	 		
LOC_Os03g18020.1	protein|rhodanese-like family protein, putative, expressed	 	5	117	1.038	 	 	LOC_Os03g18020.1	-0.503156021602547	0.345768794862108	 		
LOC_Os07g06830.1	protein|gibberellin receptor GID1L2, putative, expressed	 	2	93	0.771	 	 	LOC_Os07g06830.1	-0.398735686949743	0.320897871804559	 		
LOC_Os02g09460.1	protein|GA16396-PA, putative, expressed	 	1	37	---	 	 	LOC_Os02g09460.1	-0.326582606701417	0.334025941317214	 		
LOC_Os03g08440.1	protein|ribosomal protein S2, putative, expressed	  LOC_Os03g08440.2	1	219	---	 	 	LOC_Os03g08440.1	0.371609475031825	0.353230071779373	 		
LOC_Os02g53330.1	protein|1-aminocyclopropane-1-carboxylate deaminase, putative, expressed	  LOC_Os02g53330.2	6	146	0.684	*	 			
LOC_Os07g48160.1	protein|alpha-galactosidase precursor, putative, expressed	 	2	78	0.608	 	 	LOC_Os07g48160.1	-0.969880011623665	0.255037148973681	 		
LOC_Os01g54510.1	protein|MAC/Perforin domain containing protein, putative, expressed	 	1	27	---	 	 	LOC_Os01g54510.1	-0.628031222613042	0.411912857322755	 		
LOC_Os12g10910.1	protein|A/G-specific adenine DNA glycosylase, putative, expressed	 	1	20	---	 	 			
LOC_Os05g51140.2	protein|expressed protein	 	4	149	1.106	 	 			
LOC_Os04g45210.1	protein|peroxisomal biogenesis factor 11, putative, expressed	 	2	51	0.877	 	 	LOC_Os04g45210.1	0.113651720657778	0.211465810351341	 		
LOC_Os08g12820.1	protein|proteasome/cyclosome repeat containing protein, expressed	 	1	47	---	 	 			
LOC_Os02g33610.1	protein|metallo-beta-lactamase, putative, expressed	 	3	28	---	 	 			
LOC_Os03g62780.1	protein|S1 RNA binding domain containing protein, expressed	  LOC_Os03g62780.2	1	46	---	 	 			
LOC_Os05g48620.1	protein|tRNA-binding arm, putative, expressed	 	3	125	2.329	 	 	LOC_Os05g48620.1	-0.0755976188941592	0.16748520337489	 		
LOC_Os01g19610.1	protein|plant protein of unknown function domain containing protein, expressed	 	3	92	0.802	 	 	LOC_Os01g19610.1	-0.343545146624204	0.337551945598791	 		
LOC_Os03g58470.1	protein|retrotransposon protein, putative, Ty3-gypsy subclass, expressed	 	9	106	0.477	*	-	LOC_Os03g58470.1	-0.317211327203741	0.333049993703564	 		
LOC_Os03g10400.2	protein|peptidyl-prolyl cis-trans isomerase, putative, expressed	 	1	38	---	 	 	LOC_Os03g10400.2	0.17049761309535	0.223964236242287	 		
LOC_Os10g41030.1	protein|agenet domain containing protein, putative, expressed	  LOC_Os10g41030.2	8	195	1.762	*	+			
LOC_Os08g45180.1	protein|kinase, pfkB family, putative, expressed	 	5	84	0.762	 	 			
LOC_Os06g22180.1	protein|retrotransposon protein, putative, unclassified, expressed	 	3	25	---	 	 			
LOC_Os05g46360.1	protein|possible lysine decarboxylase domain containing protein, expressed	  LOC_Os05g46360.2	1	35	---	 	 			
LOC_Os02g50240.1	protein|glutamine synthetase, catalytic domain containing protein, expressed	 	3	182	---	 	 	LOC_Os02g50240.1	-6.19967234483636	0.387325273894975	-		
LOC_Os05g01970.4	protein|NAD dependent epimerase/dehydratase family protein, putative, expressed >LOC_Os05g01970.1 protein|NAD dependent epimerase/dehydratase family protein, putative, expressed >LOC_Os05g01970.2 protein|NAD dependent epimerase/dehydratase family pr	 	5	93	0.712	*	 			
LOC_Os01g64660.2	protein|fructose-1,6-bisphosphatase, putative, expressed	 	26	578	1.167	*	 			
LOC_Os05g27960.1	protein|hydrolase, acting on glycosyl bonds, putative, expressed	 	2	60	---	 	 	LOC_Os05g27960.1	-0.306418183968800	0.281261805817907	 		
LOC_Os02g45460.1	protein|expressed protein	 	4	151	0.792	*	 	LOC_Os02g45460.1	-0.379416312844859	0.333931494773958	 		
LOC_Os02g55590.1	protein|expressed protein	  LOC_Os02g55590.2 LOC_Os02g55590.3	2	66	0.815	 	 			
LOC_Os01g25386.1	protein|multidrug resistance-associated protein, putative, expressed	 	1	19	---	 	 	LOC_Os01g25386.1	-1.09839803699939	0.677590983503337	-		
LOC_Os05g23720.1	protein|mitochondrial carrier protein, putative, expressed	 	8	536	0.838	 	 	LOC_Os05g23720.1	-0.337662882664107	0.347563279183982	 		
LOC_Os12g22030.1	protein|serine hydroxymethyltransferase, mitochondrial precursor, putative, expressed	  LOC_Os12g22030.2	2	40	1.136	 	 			
LOC_Os01g44430.1	protein|retrotransposon protein, putative, unclassified, expressed	 	4	110	1.350	*	 			
LOC_Os03g30470.1	protein|CHIT4 - Chitinase family protein precursor, expressed	  LOC_Os06g51060.1	1	50	---	 	 			
LOC_Os03g24060.1	protein|tetratricopeptide repeat containing protein, putative, expressed	 	1	52	---	 	 	LOC_Os03g24060.1	-0.90607111530197	0.48627376904672	 		
LOC_Os07g10660.1	protein|ribosomal protein, putative, expressed	 	2	178	0.669	 	 	LOC_Os07g10660.1	-0.480293690555952	0.316836670444528	 		
LOC_Os07g46170.1	protein|OsRhmbd13 - Putative Rhomboid homologue, expressed	 	1	79	---	 	 	LOC_Os07g46170.1	-0.720576633627173	0.36116358141292	 		
LOC_Os07g28610.1	protein|expressed protein	  LOC_Os07g28610.2 LOC_Os07g28610.3	7	77	1.502	 	 			
LOC_Os12g34880.1	protein|expressed protein	 	2	74	1.507	 	 	LOC_Os12g34880.1	0.313649182741269	0.296751038911976	 		
LOC_Os11g11580.1	protein|NB-ARC domain containing protein, expressed	 	1	18	---	 	 			
LOC_Os02g22260.1	protein|fruit protein PKIWI502, putative, expressed	 	24	807	0.782	*	 			
LOC_Os03g15120.1	protein|imidazole glycerol phosphate synthase hisHF, chloroplast precursor, putative, expressed	 	4	67	---	 	 	LOC_Os03g15120.1	-0.212107819074928	0.238383075179448	 		
LOC_Os12g01449.1	protein|chloroplast unusual positioning protein, putative, expressed	 	1	89	---	 	 	LOC_Os12g01449.1	-0.819750696247414	0.594037274902405	 		
LOC_Os02g20490.1	protein|expressed protein	 	4	297	0.751	 	 	LOC_Os02g20490.1	-0.409034977053717	0.369789699030349	 		
LOC_Os03g19560.1	protein|tetratricopeptide repeat domain containing protein, expressed	  LOC_Os03g19560.2 LOC_Os03g19560.3	1	128	---	 	 			
LOC_Os03g15033.1	protein|expressed protein	 	1	16	---	 	 	LOC_Os03g15033.1	-0.661295653474823	0.448400705200856	 		
LOC_Os06g42730.1	protein|OsPOP14 - Putative Prolyl Oligopeptidase homologue, expressed	 	1	15	---	 	 	LOC_Os06g42730.1	-0.23648288100163	0.192891323510893	 		
LOC_Os03g53860.1	protein|periplasmic beta-glucosidase precursor, putative, expressed	  LOC_Os03g53860.2	20	677	0.805	*	 			
LOC_Os03g40830.1	protein|OsSub30 - Putative Subtilisin homologue, expressed	 	6	226	0.581	*	-	LOC_Os03g40830.1	0.82742054511171	0.282647021785669	 		
LOC_Os12g08730.1	protein|thioredoxin, putative, expressed	 	33	694	1.687	*	+	LOC_Os12g08730.1	-0.0881641493684888	0.206963858456114	 		
LOC_Os06g48640.1	protein|proteasome/cyclosome repeat containing protein, expressed	  LOC_Os06g48640.2 LOC_Os06g48640.3	3	184	1.382	 	 			
LOC_Os10g35750.1	protein|pentatricopeptide, putative, expressed	 	1	34	---	 	 	LOC_Os10g35750.1	-6.15987133677839	0.38540486084876	-		
LOC_Os02g52390.1	protein|M16 domain containing zinc peptidase, putative, expressed	 	32	686	1.413	*	 	LOC_Os02g52390.1	0.0452167219773456	0.166162951769299	 		
LOC_Os01g06290.2	protein|splicing factor, arginine/serine-rich, putative, expressed >LOC_Os01g06290.1 protein|splicing factor, arginine/serine-rich, putative, expressed	  LOC_Os01g06290.4	3	33	---	 	 			
LOC_Os01g56350.1	protein|PTAC12, putative, expressed >LOC_Os01g56350.2 protein|PTAC12, putative, expressed >LOC_Os01g56350.3 protein|PTAC12, putative, expressed	 	1	53	---	 	 	LOC_Os01g56350.1	5.93073733756289	0.362422868656340	 		
LOC_Os09g07830.1	protein|acetyl-CoA acetyltransferase, cytosolic, putative, expressed >LOC_Os09g07830.2 protein|acetyl-CoA acetyltransferase, cytosolic, putative, expressed	 	8	189	0.891	 	 			
LOC_Os03g61920.1	protein|electron transfer flavoprotein subunit alpha, mitochondrial precursor, putative, expressed	 	5	161	0.686	 	 	LOC_Os03g61920.1	-1.31665490561419	0.531671074172019	-		
LOC_Os02g57390.1	protein|pumilio-family RNA binding protein, putative, expressed	 	4	73	1.401	 	 	LOC_Os02g57390.1	-0.528105449737439	0.432879989925702	 		
LOC_Os06g04270.1	protein|transketolase, chloroplast precursor, putative, expressed	 	97	2689	1.094	 	 	LOC_Os06g04270.1	0.284330257034296	0.315671829744365	 		
LOC_Os02g41520.1	protein|glycosyl transferase 8 domain containing protein, putative, expressed	 	1	36	---	 	 	LOC_Os02g41520.1	-0.457256154479081	0.284126684296688	 		
LOC_Os03g21940.1	protein|60S ribosomal protein L19-3, putative, expressed	 	2	79	0.850	 	 	LOC_Os03g21940.1	0.582114138412126	0.438043067623725	 		
LOC_Os06g20200.1	protein|gibberellin receptor GID1L2, putative, expressed	 	4	103	0.846	 	 	LOC_Os06g20200.1	2.03323632947393	0.598665155521975	 		
LOC_Os06g05720.1	protein|expressed protein	 	1	65	---	 	 	LOC_Os06g05720.1	-0.359907901832771	0.292091676111321	 		
LOC_Os08g02420.1	protein|OsCML7 - Calmodulin-related calcium sensor protein, expressed	 	9	222	1.745	 	 	LOC_Os08g02420.1	0.515570370063785	0.390379045460269	 		
LOC_Os06g13100.1	protein|CREG1 precursor, putative, expressed	 	1	19	---	 	 			
LOC_Os08g45010.1	protein|ABC transporter, ATP-binding protein, putative, expressed	 	1	84	---	 	 	LOC_Os08g45010.1	-0.459743756080956	0.41405364563657	 		
LOC_Os12g10580.1	protein|ribulose bisphosphate carboxylase large chain precursor, putative, expressed	 	4	8206	0.492	*	-			
LOC_Os02g13060.1	protein|expressed protein	 	3	91	0.979	 	 	LOC_Os02g13060.1	-0.848276086070761	0.601750409268354	 		
LOC_Os03g47610.2	protein|thiamine biosynthesis protein thiC, putative, expressed >LOC_Os03g47610.6 protein|thiamine biosynthesis protein thiC, putative, expressed >LOC_Os03g47610.5 protein|thiamine biosynthesis protein thiC, putative, expressed >LOC_Os03g47610.1 pro	 	1	74	---	 	 			
LOC_Os03g38950.1	protein|chloroplast post-illumination chlorophyll fluorescence increase protein, putative, expressed	  LOC_Os03g38950.2	3	71	1.667	*	+			
LOC_Os03g03600.1	protein|fasciclin-like arabinogalactan protein, putative, expressed	 	1	53	---	 	 	LOC_Os03g03600.1	6.23840473932508	0.389151240397935	 		
LOC_Os03g27290.1	protein|cytochrome c oxidase subunit, putative, expressed	 	18	433	1.768	*	+	LOC_Os03g27290.1	-1.3931210665288	0.623252738949754	-		
LOC_Os01g49290.1	protein|WD repeat-containing protein, putative, expressed	 	9	220	0.776	 	 	LOC_Os01g49290.1	0.0783743755157262	0.200289636065987	 		
LOC_Os03g27320.1	protein|steroid binding protein, putative, expressed	  LOC_Os03g27320.2 LOC_Os03g27320.3 LOC_Os03g27320.5	1	23	---	 	 			
LOC_Os05g11780.1	protein|mitochondrial carrier protein, putative, expressed	 	10	402	0.876	 	 	LOC_Os05g11780.1	0.291875652902348	0.315262561390253	 		
LOC_Os02g09590.1	protein|ribosome, putative, expressed	 	3	89	2.275	 	 	LOC_Os02g09590.1	-0.657984357115675	0.522604206019393	 		
LOC_Os01g16152.1	protein|peroxiredoxin, putative, expressed	 	13	395	1.102	*	 	LOC_Os01g16152.1	0.0999922615194147	0.203595265079965	 		
LOC_Os09g39550.1	protein|expressed protein	 	4	241	1.748	*	+	LOC_Os09g39550.1	0.233608291900576	0.267409646140285	 		
LOC_Os01g21650.1	protein|plant protein of unknown function domain containing protein, expressed	 	1	17	---	 	 			
LOC_Os05g05470.1	protein|T-complex protein, putative, expressed	 	1	37	---	 	 	LOC_Os05g05470.1	-0.0327485823397121	0.154451580405490	 		
LOC_Os10g01044.1	protein|isoflavone reductase, putative, expressed	 	13	310	1.051	 	 			
LOC_Os04g16745.1	protein|chloroplast 30S ribosomal protein S14, putative, expressed >LOC_Os10g21244.1 protein|chloroplast 30S ribosomal protein S14, putative, expressed >LOC_Os10g38238.1 protein|chloroplast 30S ribosomal protein S14, putative, expressed	 	2	26	---	 	 			
LOC_Os08g06020.1	protein|MSP domain containing protein, expressed	 	3	110	0.966	 	 	LOC_Os08g06020.1	-0.552190301004227	0.388175292784284	 		
LOC_Os02g19220.1	protein|expressed protein >LOC_Os02g19220.2 protein|expressed protein	 	1	51	---	 	 	LOC_Os02g19220.1	4.95419631038687	0.199502581538849	 		
LOC_Os03g60820.1	protein|transporter, major facilitator superfamily domain containing protein, expressed	 	5	133	0.760	*	 	LOC_Os03g60820.1	-0.526471012685216	0.455295302858582	 		
LOC_Os01g53700.1	protein|mitochondrial-processing peptidase subunit, mitochondrial precursor, putative, expressed	 	4	116	0.649	 	 	LOC_Os01g53700.1	-0.502036915671748	0.383736305251228	 		
LOC_Os02g10520.1	protein|OsSub12 - Putative Subtilisin homologue, expressed	 	1	32	---	 	 	LOC_Os02g10520.1	0.594548549550354	0.233849641103136	 		
LOC_Os10g33800.1	protein|lactate/malate dehydrogenase, putative, expressed	 	28	746	0.695	 	 			
LOC_Os02g35090.1	protein|expressed protein	 	9	288	1.131	 	 	LOC_Os02g35090.1	0.00110746802780531	0.125991688704193	 		
LOC_Os11g04490.1	protein|astaxanthin synthase KC28, putative, expressed	  LOC_Os12g04260.1	1	61	---	 	 			
LOC_Os02g39890.1	protein|RNA recognition motif containing protein, putative, expressed	  LOC_Os02g39890.2	1	56	---	 	 			
LOC_Os02g47880.1	protein|tetratricopeptide repeat domain containing protein, expressed >LOC_Os02g47880.2 protein|tetratricopeptide repeat domain containing protein, expressed	 	1	17	---	 	 			
LOC_Os11g03390.1	protein|FHA domain containing protein, putative, expressed	  LOC_Os12g03070.2 LOC_Os12g03070.3	13	291	0.784	*	 			
LOC_Os09g28720.1	protein|alpha/beta hydrolase fold, putative, expressed	 	2	69	1.024	 	 	LOC_Os09g28720.1	-6.4998458870832	0.437035637828989	-		
LOC_Os04g18200.1	protein|dihydrodipicolinate synthase, chloroplast precursor, putative, expressed	 	1	59	---	 	 	LOC_Os04g18200.1	-0.2536152535014	0.27864878478781	 		
LOC_Os04g45190.3	protein|MSP domain containing protein, expressed	 	1	30	---	 	 	LOC_Os04g45190.3	0.340836557437427	0.215904797884397	 		
LOC_Os07g05480.1	protein|photosystem I reaction center subunit, chloroplast precursor, putative, expressed	  LOC_Os07g05480.2	3	89	0.819	 	 	LOC_Os07g05480.1	-0.254997086768375	0.185524493136885	 		
LOC_Os01g12740.1	protein|cytochrome P450, putative, expressed	 	2	81	1.143	 	 	LOC_Os01g12740.1	0.0549142496563973	0.166918524115351	 		
LOC_Os04g31690.1	protein|expressed protein	 	1	28	---	 	 	LOC_Os04g31690.1	-4.85798099512757	0.191443143180960	-		
LOC_Os04g46610.2	protein|PAP fibrillin family domain containing protein, expressed >LOC_Os04g46610.1 protein|PAP fibrillin family domain containing protein, expressed	 	1	16	---	 	 			
LOC_Os08g43430.1	protein|CXE carboxylesterase, putative, expressed	 	1	24	---	 	 	LOC_Os08g43430.1	-0.628171952754196	0.330783276665407	 		
LOC_Os03g29950.1	protein|glucose-6-phosphate 1-dehydrogenase, chloroplast precursor, putative, expressed	  LOC_Os03g29950.2	5	87	1.461	 	 			
LOC_Os11g04740.1	protein|FAD-binding and arabino-lactone oxidase domains containing protein, putative, expressed	 	1	78	---	 	 	LOC_Os11g04740.1	-5.4262647547021	0.231425513159552	-		
LOC_Os08g12840.1	protein|FabA-like domain containing protein, expressed	 	2	57	0.607	 	 	LOC_Os08g12840.1	-9.21067134378562	0.819638584561138	 		
LOC_Os01g64640.1	protein|histone H3, putative, expressed >LOC_Os05g36280.1 protein|histone H3, putative, expressed >LOC_Os06g06460.1 protein|histone H3, putative, expressed >LOC_Os06g06510.1 protein|histone H3, putative, expressed >LOC_Os11g05730.1 protein|histone H	  LOC_Os04g34240.1 LOC_Os05g41080.1 LOC_Os05g41080.2 LOC_Os06g06480.1	1	31	---	 	 	LOC_Os01g64640.1	-1.44713834244587	0.464110313562524	-		
LOC_Os04g40950.1	protein|glyceraldehyde-3-phosphate dehydrogenase, putative, expressed	  LOC_Os04g40950.2	6	1291	0.902	 	 			
LOC_Os03g03470.1	protein|expressed protein	  LOC_Os03g03470.2	1	20	---	 	 			
LOC_Os07g34720.1	protein|harpin-induced protein 1 domain containing protein, expressed	 	1	33	---	 	 	LOC_Os07g34720.1	-4.85798099512757	0.191443143180960	-		
LOC_Os10g08550.1	protein|enolase, putative, expressed	 	23	1828	0.844	 	 			
LOC_Os03g55070.2	protein|UDP-glucose 6-dehydrogenase, putative, expressed >LOC_Os03g55070.1 protein|UDP-glucose 6-dehydrogenase, putative, expressed	  LOC_Os12g25690.1 LOC_Os12g25700.2	2	96	---	 	 			
LOC_Os09g12600.1	protein|phosphate/phosphate translocator, putative, expressed	  LOC_Os09g12600.2	1	43	---	 	 			
LOC_Os01g59730.1	protein|ribosomal protein L7Ae, putative, expressed	  LOC_Os05g41110.1 LOC_Os05g41110.2	1	51	---	 	 	LOC_Os01g59730.1	2.51270641167965	0.374921294547286	 		
LOC_Os12g07580.1	protein|dirigent, putative, expressed	 	4	77	0.758	 	 	LOC_Os12g07580.1	-5.4262647547021	0.231425513159552	-		
LOC_Os02g57150.1	protein|tubulin-specific chaperone A, putative, expressed	 	1	26	---	 	 	LOC_Os02g57150.1	-0.497419826859176	0.302921546404735	 		
LOC_Os02g47200.1	protein|transposon protein, putative, unclassified, expressed	 	1	29	---	 	 	LOC_Os02g47200.1	-1.01575052168524	0.623819418209294	-		
LOC_Os10g37330.1	protein|oxidoreductase, aldo/keto reductase family protein, putative, expressed	 	1	30	---	 	 	LOC_Os10g37330.1	-0.527211993217806	0.319764513285480	 		
LOC_Os05g07030.1	protein|arginyl-tRNA synthetase, putative, expressed	  LOC_Os05g07030.2	4	69	0.835	 	 			
LOC_Os02g30730.1	protein|SART-1 family protein, putative, expressed >LOC_Os02g30730.2 protein|SART-1 family protein, putative, expressed	 	2	55	1.734	*	+			
LOC_Os05g48820.1	protein|DDT, putative, expressed	 	2	42	1.936	*	+	LOC_Os05g48820.1	-0.0719861128257275	0.184894849515174	 		
LOC_Os02g44510.1	protein|UDP-glucose glycoprotein glucosyltransferase 1 precursor, putative, expressed	 	2	51	---	 	 			
ChrUn.fgenesh.mRNA.96	protein|expressed protein	 	6	185	0.953	 	 	ChrUn.fgenesh.mRNA.96	-7.18982455888002	0.550277043193552	-		
LOC_Os07g43940.1	protein|X8 domain containing protein, expressed >LOC_Os07g43940.2 protein|X8 domain containing protein, expressed	 	1	64	---	 	 			
LOC_Os06g04290.1	protein|S10/S20 domain containing ribosomal protein, putative, expressed	 	1	58	---	 	 	LOC_Os06g04290.1	-0.380082837982736	0.357070897871805	 		
LOC_Os03g19590.1	protein|phytochrome B, putative, expressed	  LOC_Os03g51030.3 LOC_Os03g54084.1	1	28	---	 	 	LOC_Os03g19590.1	-0.249706056969705	0.275815388490115	 		
LOC_Os12g38640.1	protein|expressed protein	  LOC_Os12g38640.2	7	153	0.656	 	 	LOC_Os12g38640.1	-0.7393482454772	0.228686563405113	 		
LOC_Os04g44560.1	protein|expressed protein	 	2	73	---	 	 	LOC_Os04g44560.1	-0.603689708790061	0.369160055408639	 		
LOC_Os07g48010.1	protein|peroxidase precursor, putative, expressed	 	3	99	0.670	 	 	LOC_Os07g48010.1	-0.541569905207775	0.219053015992948	 		
LOC_Os02g46090.1	protein|CAMK_CAMK_like.15 - CAMK includes calcium/calmodulin depedent protein kinases, expressed	  LOC_Os04g49510.1	1	43	---	 	 	LOC_Os02g46090.1	-0.0135677649592127	0.127219493766528	 		
LOC_Os11g14260.1	protein|expressed protein	 	1	17	---	 	 			
LOC_Os04g41800.1	protein|expressed protein	 	1	28	---	 	 	LOC_Os04g41800.1	-0.0503541998870493	0.157820173781640	 		
LOC_Os08g40160.1	protein|thylakoid lumen protein, chloroplast precursor, putative, expressed	 	3	151	0.805	 	 	LOC_Os08g40160.1	-0.258510200769739	0.303897494018386	 		
LOC_Os05g12630.1	protein|expressed protein	  LOC_Os05g12630.2	4	85	0.608	 	 			
LOC_Os05g05240.1	protein|serine/threonine protein phosphatase, putative, expressed	  LOC_Os05g05240.2	1	77	---	 	 			
LOC_Os05g43650.1	protein|expressed protein	 	1	33	---	 	 	LOC_Os05g43650.1	-0.665738511032044	0.526917264828107	 		
LOC_Os06g49110.3	protein|delta-aminolevulinic acid dehydratase, chloroplast precursor, putative, expressed >LOC_Os06g49110.1 protein|delta-aminolevulinic acid dehydratase, chloroplast precursor, putative, expressed	 	4	124	1.122	 	 			
LOC_Os09g36450.1	protein|triosephosphate isomerase, chloroplast precursor, putative, expressed	 	27	919	0.990	 	 			
LOC_Os08g23150.1	protein|indole-3-glycerol phosphate synthase, chloroplast precursor, putative, expressed	 	4	119	1.175	 	 	LOC_Os08g23150.1	-1.29163417257376	0.61956932376275	-		
LOC_Os07g46640.1	protein|UDP-N-acetylglucosamine--dolichyl-phosphate N-acetylglucosaminephosphotransferase, putative, expressed	 	1	46	---	 	 			
LOC_Os01g53720.1	protein|expressed protein	  LOC_Os01g53720.2	3	54	---	 	 			
LOC_Os08g43680.1	protein|glutathione S-transferase, C-terminal domain containing protein, expressed	 	49	1652	1.716	 	 			
LOC_Os01g57942.1	protein|cytochrome b6, putative, expressed >LOC_Os04g16846.1 protein|cytochrome b6, putative, expressed >LOC_Os10g21324.1 protein|cytochrome b6, putative, expressed	 	14	463	0.895	 	 			
LOC_Os09g29840.1	protein|heat shock protein, putative, expressed	 	22	687	1.095	 	 			
LOC_Os04g54440.3	protein|RNA binding protein, putative, expressed >LOC_Os04g54440.1 protein|RNA binding protein, putative, expressed >LOC_Os04g54440.2 protein|RNA binding protein, putative, expressed	 	6	149	0.968	 	 			
LOC_Os08g44680.1	protein|photosystem I reaction center subunit II, chloroplast precursor, putative, expressed	 	70	1922	1.114	 	 	LOC_Os08g44680.1	0.0701760235125579	0.187350459639844	 		
LOC_Os03g14980.2	protein|lissencephaly type-1-like homology motif, putative, expressed >LOC_Os03g14980.1 protein|lissencephaly type-1-like homology motif, putative, expressed	 	2	67	0.878	 	 			
LOC_Os03g58590.1	protein|expressed protein	 	1	15	---	 	 	LOC_Os03g58590.1	-0.385489043145758	0.324234982999622	 		
LOC_Os05g01450.1	protein|eukaryotic translation initiation factor 3 subunit F, putative, expressed	  LOC_Os05g01450.2	2	42	---	 	 			
LOC_Os07g46750.1	protein|elongation factor protein, putative, expressed	 	13	473	1.615	*	+	LOC_Os07g46750.1	-0.992031639704302	0.636160433194812	 		
LOC_Os02g56180.1	protein|dehydrogenase, putative, expressed	 	7	249	0.818	 	 	LOC_Os02g56180.1	-0.267467661027058	0.299364059942073	 		
LOC_Os07g17390.1	protein|PsbP, putative, expressed	 	1	264	---	 	 	LOC_Os07g17390.1	4.95419631038687	0.199502581538849	 		
LOC_Os12g36640.1	protein|universal stress protein domain containing protein, putative, expressed	  LOC_Os12g36640.2	1	31	---	 	 			
LOC_Os03g19510.1	protein|OsClp4 - Putative Clp protease homologue, expressed	 	2	44	---	 	 	LOC_Os03g19510.1	-0.849093219744712	0.567844100239265	 		
LOC_Os02g51700.1	protein|expressed protein	 	2	99	1.956	 	 	LOC_Os02g51700.1	-0.197268668608249	0.218391890190152	 		
LOC_Os03g23030.1	protein|aberrant pollen transmission 1, putative, expressed	 	1	21	---	 	 	LOC_Os03g23030.1	7.23840473932508	0.55855685681904	 		
LOC_Os05g01440.1	protein|phosphoribosylformylglycinamidine synthase, putative, expressed	 	1	75	---	 	 	LOC_Os05g01440.1	-0.85356409388573	0.473334592620577	 		
LOC_Os06g03860.1	protein|uncharacterized membrane protein, putative, expressed	  LOC_Os06g03860.2 LOC_Os06g03860.3 LOC_Os06g03860.4	1	64	---	 	 			
LOC_Os03g12020.1	protein|50S ribosomal protein L15, chloroplast precursor, putative, expressed	 	16	361	1.594	*	 	LOC_Os03g12020.1	-0.72596585958924	0.525626495403602	 		
LOC_Os06g34040.1	protein|DJ-1 family protein, putative, expressed	 	3	79	0.686	 	 	LOC_Os06g34040.1	-0.737379507536106	0.527609872811988	 		
LOC_Os04g16748.1	protein|ATP synthase B chain, putative, expressed >LOC_Os10g21238.1 protein|ATP synthase B chain, putative, expressed >LOC_Os10g38272.1 protein|ATP synthase B chain, putative, expressed	 	23	528	1.000	 	 			
LOC_Os03g58110.1	protein|uncharacterized protein At4g06744 precursor, putative, expressed	 	1	40	---	 	 	LOC_Os03g58110.1	-1.48874718546185	0.250944465432565	-		
LOC_Os01g11054.1	protein|phosphoenolpyruvate carboxylase, putative, expressed	 	14	422	1.138	 	 	LOC_Os01g11054.1	0.967739636277402	0.468738194182093	 		
LOC_Os02g58480.1	protein|sucrose synthase, putative, expressed	 	4	185	0.978	 	 	LOC_Os02g58480.1	1.38671616671641	0.538471225286488	 		
LOC_Os08g37700.2	protein|RNA recognition motif containing protein, putative, expressed >LOC_Os08g37700.3 protein|RNA recognition motif containing protein, putative, expressed	 	13	158	1.364	*	 			
LOC_Os09g23110.1	protein|transporter family protein, putative, expressed	 	4	138	0.735	*	 	LOC_Os09g23110.1	-0.293709387935607	0.319260798388112	 		
LOC_Os10g40130.1	protein|Mur ligase family protein, putative, expressed	 	3	174	1.244	 	 	LOC_Os10g40130.1	-0.339776096220287	0.226797632539982	 		
LOC_Os02g44870.1	protein|dehydrin, putative, expressed	 	4	94	1.806	 	 	LOC_Os02g44870.1	-0.231259659090671	0.236966377030601	 		
LOC_Os01g18630.1	protein|aspartic proteinase oryzasin-1 precursor, putative, expressed	  LOC_Os01g18630.2	1	22	---	 	 			
LOC_Os05g19670.1	protein|Cupin domain containing protein, expressed	 	3	142	0.683	 	 			
LOC_Os05g42230.1	protein|universal stress protein domain containing protein, putative, expressed	 	10	386	1.445	*	 			
LOC_Os08g05490.1	protein|tRNA synthetase, putative, expressed	  LOC_Os08g23110.1	2	34	---	 	 	LOC_Os08g05490.1	9	0.795963984384838	 		
LOC_Os08g02120.1	protein|kinase, pfkB family, putative, expressed	 	16	285	0.628	*	 	LOC_Os08g02120.1	0.120449334485686	0.22043823196071	 		
LOC_Os01g37832.1	protein|thioredoxin, putative, expressed	  LOC_Os01g37832.2	1	38	---	 	 			
LOC_Os09g10960.1	protein|SWP, putative, expressed	 	1	17	---	 	 	LOC_Os09g10960.1	-0.144503882044012	0.211119506359401	 		
LOC_Os02g10260.1	protein|outer membrane protein, OMP85 family protein, expressed	  LOC_Os02g10260.2	4	62	0.850	 	 	LOC_Os02g10260.1	-0.367635491572234	0.320708978718046	 		
LOC_Os03g05320.1	protein|expressed protein	  LOC_Os03g05320.2 LOC_Os03g05320.3	2	60	0.831	 	 			
LOC_Os04g28780.1	protein|serine/threonine-protein kinase receptor precursor, putative, expressed	 	1	15	---	 	 	LOC_Os04g28780.1	4.93073733756289	0.199502581538849	 		
LOC_Os07g36465.1	protein|vacuolar ATP synthase subunit H, putative, expressed	 	1	52	---	 	 			
LOC_Os06g43900.1	protein|ribosomal protein L35, putative, expressed	 	1	40	---	 	 	LOC_Os06g43900.1	0.595663184997751	0.497733282961844	 		
LOC_Os05g41640.1	protein|phosphoglycerate kinase protein, putative, expressed >LOC_Os05g41640.2 protein|phosphoglycerate kinase protein, putative, expressed	 	2	4005	0.049	 	 			
LOC_Os03g20170.1	protein|ABC transporter, ATP-binding protein, putative, expressed	 	2	23	---	 	 	LOC_Os03g20170.1	0.284676699590791	0.259539100868908	 		
LOC_Os11g10870.1	protein|dirigent, putative, expressed	 	1	65	---	 	 	LOC_Os11g10870.1	5.9188632372746	0.330027704319355	 		
LOC_Os02g14780.2	protein|splicing factor 3 subunit 1, putative, expressed >LOC_Os02g14780.1 protein|splicing factor 3 subunit 1, putative, expressed	 	3	85	1.773	 	 	LOC_Os02g14780.2	-0.595531742431343	0.262246568442262	 		
LOC_Os11g07922.1	protein|short chain dehydrogenase/reductase protein, putative, expressed	  LOC_Os11g07922.2	1	24	---	 	 			
LOC_Os06g46436.1	protein|photosystem I iron-sulfur center, putative, expressed >LOC_Os07g22498.1 protein|photosystem I iron-sulfur center, putative, expressed >LOC_Os10g21406.1 protein|photosystem I iron-sulfur center, putative, expressed	 	30	217	1.551	*	 			
LOC_Os09g12570.1	protein|ubiquitin-conjugating enzyme, putative, expressed	 	2	156	1.163	 	 	LOC_Os09g12570.1	-0.274409946075584	0.305345674348319	 		
LOC_Os05g38150.1	protein|amino acid kinase, putative, expressed >LOC_Os05g38150.2 protein|amino acid kinase, putative, expressed	 	2	105	1.206	 	 			
LOC_Os07g09040.1	protein|peptidyl-prolyl cis-trans isomerase, FKBP-type, putative, expressed	 	17	541	1.080	*	 	LOC_Os07g09040.1	-0.812668721954072	0.46946228434706	 		
LOC_Os12g40880.1	protein|phosphoribulokinase/Uridine kinase family protein, expressed	  LOC_Os12g40880.2	1	45	---	 	 			
LOC_Os02g34810.1	protein|OsAPx8 - Thylakoid-bound Ascorbate Peroxidase encoding gene 5,8, expressed	 	23	593	1.838	 	 	LOC_Os02g34810.1	0.364465122025633	0.363934013348445	 		
LOC_Os02g10920.1	protein|zinc finger family protein, putative, expressed >LOC_Os02g10920.5 protein|zinc finger family protein, putative, expressed	  LOC_Os02g10920.2 LOC_Os02g10920.4	2	180	0.020	 	 			
LOC_Os03g17660.2	protein|expressed protein >LOC_Os03g17660.1 protein|expressed protein	 	1	27	---	 	 	LOC_Os03g17660.2	0.183628804075160	0.221477143936532	 		
LOC_Os08g06330.1	protein|zinc finger C-x8-C-x5-C-x3-H type family protein, expressed	 	1	34	---	 	 	LOC_Os08g06330.1	-0.204679177575249	0.220690089409394	 		
LOC_Os12g44390.1	protein|RecF/RecN/SMC N terminal domain containing protein, expressed	 	2	37	---	 	 	LOC_Os12g44390.1	0.0727563424353141	0.137986399697771	 		
LOC_Os02g56014.1	protein|40S ribosomal protein S30, putative, expressed >LOC_Os06g07580.2 protein|expressed protein >LOC_Os06g07580.1 protein|expressed protein	 	2	47	1.406	 	 	LOC_Os02g56014.1	-0.425025594942547	0.386475255005667	 		
LOC_Os08g07060.1	protein|CRR6, putative, expressed	 	1	27	---	 	 	LOC_Os08g07060.1	3.20342650381492e-16	0.124323133106662	 		
LOC_Os06g45670.1	protein|glycine cleavage system H protein, putative, expressed	 	1	61	---	 	 	LOC_Os06g45670.1	0.0468917165675415	0.149288502707468	 		
LOC_Os05g42110.1	protein|allyl alcohol dehydrogenase, putative, expressed	 	1	137	---	 	 	LOC_Os05g42110.1	-0.428919208148076	0.326375771313437	 		
LOC_Os07g30800.1	protein|immunophilin, putative, expressed	 	4	103	1.161	 	 	LOC_Os07g30800.1	-0.0779285750356765	0.175607606094950	 		
LOC_Os12g42870.1	protein|Mur ligase family protein, putative, expressed	  LOC_Os12g42870.2 LOC_Os12g42870.3	1	76	---	 	 	LOC_Os12g42870.1	-0.609730405870098	0.398658859085757	 		
LOC_Os08g34740.1	protein|SGT1 protein, putative, expressed	 	1	47	---	 	 	LOC_Os08g34740.1	-0.297134710184814	0.300812240272006	 		
LOC_Os07g05570.1	protein|ERD4 protein, putative, expressed	  LOC_Os07g05570.2	8	106	0.616	*	-			
LOC_Os03g48060.1	protein|class I glutamine amidotransferase, putative, expressed	 	1	23	---	 	 	LOC_Os03g48060.1	0.194503024162978	0.173687193048734	 		
LOC_Os02g44620.1	protein|expressed protein	 	2	23	---	 	 			
LOC_Os02g08380.1	protein|CR084 protein, putative, expressed	 	2	66	1.058	 	 	LOC_Os02g08380.1	-0.26487928465411	0.248961088024178	 		
LOC_Os02g52744.1	protein|DCL, chloroplast precursor, putative, expressed	  LOC_Os02g52744.2	1	54	---	 	 			
LOC_Os01g64960.1	protein|chlorophyll A-B binding protein, putative, expressed	 	28	848	0.921	 	 			
LOC_Os01g73160.1	protein|40S ribosomal protein S10, putative, expressed	 	1	79	---	 	 			
LOC_Os01g49330.1	protein|formyl transferase, putative, expressed	 	2	74	0.600	*	-	LOC_Os01g49330.1	0.225066555634773	0.171263065105150	 		
LOC_Os06g15360.1	protein|RAD23 DNA repair protein, putative, expressed	  LOC_Os06g15360.2	16	650	1.732	*	+			
LOC_Os03g51080.1	protein|glutamate decarboxylase, putative, expressed	 	3	246	0.586	 	 	LOC_Os03g51080.1	-0.0394331481312888	0.161755446417328	 		
LOC_Os05g51480.1	protein|cleavage and polyadenylation specificity factor, putative, expressed	  LOC_Os05g51480.2	2	46	0.830	 	 			
LOC_Os02g40880.1	protein|ribosomal protein L14, putative, expressed	 	10	175	0.642	 	 			
LOC_Os05g02530.1	protein|glutathione S-transferase, N-terminal domain containing protein, expressed	 	27	541	1.193	 	 	LOC_Os05g02530.1	-2.53967239021028	0.542973177181715	-		
LOC_Os11g09280.1	protein|OsPDIL1-1  protein disulfide isomerase PDIL1-1, expressed >LOC_Os11g09280.2 protein|OsPDIL1-1  protein disulfide isomerase PDIL1-1, expressed	 	14	313	1.053	 	 			
LOC_Os09g26900.1	protein|ctr copper transporter family protein, putative, expressed	 	1	40	---	 	 			
LOC_Os01g65100.1	protein|peptide transporter, putative, expressed	 	1	46	---	 	 			
LOC_Os03g21560.1	protein|photosystem II 11 kD protein, putative, expressed	 	4	134	1.076	 	 	LOC_Os03g21560.1	0.255595744354948	0.301914116609999	 		
LOC_Os08g03390.1	protein|pre-mRNA-splicing factor SLU7, putative, expressed	  LOC_Os08g03390.2	1	36	---	 	 	LOC_Os08g03390.1	-0.927054107286415	0.597311421735298	 		
LOC_Os03g06230.1	protein|galactose mutarotase-like, putative, expressed	 	18	638	0.922	 	 	LOC_Os03g06230.1	0.602012731474074	0.474562397682911	 		
LOC_Os02g01150.2	protein|erythronate-4-phosphate dehydrogenase domain containing protein, expressed	 	3	750	0.877	 	 			
LOC_Os05g50840.1	protein|mitochondrial carrier protein, putative, expressed	  LOC_Os05g50840.2	1	22	---	 	 	LOC_Os05g50840.1	-0.318497189487089	0.212158418335222	 		
LOC_Os07g46410.1	protein|bifunctional thioredoxin reductase/thioredoxin, putative, expressed	 	10	371	0.949	 	 	LOC_Os07g46410.1	0.732980246215027	0.237690467195567	 		
LOC_Os04g32650.1	protein|tRNA synthetase class II core domain containing protein, expressed	 	10	407	1.082	 	 	LOC_Os04g32650.1	-0.612520968815295	0.489516433698527	 		
LOC_Os08g41280.1	protein|membrane protein, putative, expressed	 	1	24	---	 	 	LOC_Os08g41280.1	-0.0273634573851857	0.154199722956806	 		
LOC_Os06g09890.2	protein|smr domain containing protein, expressed >LOC_Os06g09890.1 protein|smr domain containing protein, expressed >LOC_Os06g09890.4 protein|smr domain containing protein, expressed	  LOC_Os06g09890.3 LOC_Os06g09890.5	1	39	---	 	 			
LOC_Os03g10880.1	protein|BTBN5 - Bric-a-Brac, Tramtrack, Broad Complex BTB domain with non-phototropic hypocotyl 3 NPH3 and coiled-coil domains, expressed	  LOC_Os03g10880.2	1	17	---	 	 			
LOC_Os03g56670.2	protein|photosystem I reaction center subunit III, chloroplast precursor, putative, expressed >LOC_Os03g56670.1 protein|photosystem I reaction center subunit III, chloroplast precursor, putative, expressed	 	29	839	1.029	 	 			
LOC_Os02g55420.1	protein|aminotransferase, classes I and II, domain containing protein, expressed	 	19	395	1.175	 	 	LOC_Os02g55420.1	-0.326966615867391	0.32130714015867	 		
LOC_Os02g37862.1	protein|60S ribosomal protein L6, putative, expressed	 	4	172	1.383	 	 	LOC_Os02g37862.1	-0.28574815737332	0.312082861100617	 		
LOC_Os08g36320.2	protein|decarboxylase, putative, expressed	  LOC_Os08g36320.3	2	161	---	 	 			
LOC_Os08g40250.1	protein|expressed protein	 	1	69	---	 	 	LOC_Os08g40250.1	0.768218291188846	0.444119128573228	 		
LOC_Os06g48750.1	protein|DEAD-box ATP-dependent RNA helicase, putative, expressed >LOC_Os06g48750.2 protein|DEAD-box ATP-dependent RNA helicase, putative, expressed	  LOC_Os06g48750.3	19	513	0.925	 	 			
LOC_Os01g62420.1	protein|triosephosphate isomerase, cytosolic, putative, expressed	 	13	646	0.672	*	 			
LOC_Os01g60660.1	protein|methionyl-tRNA synthetase, putative, expressed	 	1	48	---	 	 			
LOC_Os06g51029.1	protein|OsFtsH1  FtsH protease, homologue of AtFtsH1/5, expressed	 	65	2776	0.947	 	 	LOC_Os06g51029.1	-0.520659269737664	0.453123032363682	 		
LOC_Os11g42550.1	protein|dirigent, putative, expressed	 	6	238	0.678	*	 	LOC_Os11g42550.1	0.0727563424353141	0.137986399697771	 		
LOC_Os03g40550.1	protein|kinase, pfkB family, putative, expressed	 	2	85	1.581	 	 	LOC_Os03g40550.1	-1.15928757046006	0.463795491751669	-		
LOC_Os12g18900.1	protein|aminotransferase, putative, expressed	 	2	61	0.985	 	 	LOC_Os12g18900.1	-0.102813547101736	0.206869411912857	 		
LOC_Os03g62010.1	protein|harpin-induced protein 1 domain containing protein, expressed	 	2	39	0.903	 	 	LOC_Os03g62010.1	-0.235103473086002	0.222169751920413	 		
LOC_Os02g53420.1	protein|DnaK family protein, putative, expressed	 	4	347	1.030	 	 	LOC_Os02g53420.1	0.732962038402161	0.50062964362171	 		
LOC_Os04g26910.1	protein|oxidoreductase, aldo/keto reductase family protein, putative, expressed	 	4	102	0.767	 	 	LOC_Os04g26910.1	-0.292795829864985	0.295995466565924	 		
LOC_Os02g18450.1	protein|GTP-binding protein typA/bipA, putative, expressed	 	2	87	1.032	 	 	LOC_Os02g18450.1	0.130252912481607	0.226829114721068	 		
LOC_Os05g19500.1	protein|ATCHX, putative, expressed	  LOC_Os05g19500.2	2	27	---	 	 			
LOC_Os03g11120.1	protein|methionyl-tRNA synthetase, putative, expressed	  LOC_Os03g11120.2	3	91	---	 	 			
LOC_Os05g05780.1	protein|chromatin-remodeling complex ATPase chain, putative, expressed	 	2	51	2.081	 	 	LOC_Os05g05780.1	-0.525339993748128	0.421955673089032	 		
LOC_Os05g13390.1	protein|expressed protein	 	1	49	---	 	 	LOC_Os05g13390.1	0.280058910998936	0.296278806195693	 		
LOC_Os04g51792.1	protein|PAP fibrillin family domain containing protein, expressed	 	5	128	0.740	 	 	LOC_Os04g51792.1	-0.5820171391423	0.485140410527641	 		
LOC_Os02g35900.1	protein|thioredoxin, putative, expressed	  LOC_Os02g35900.2	2	45	---	 	 	LOC_Os02g35900.1	-0.374468083129436	0.359652436720816	 		
LOC_Os08g36450.1	protein|transcription regulator, putative, expressed	 	2	53	---	 	 	LOC_Os08g36450.1	-0.262842570843698	0.266024430172522	 		
LOC_Os01g68750.1	protein|adaptin, putative, expressed	 	1	46	---	 	 	LOC_Os01g68750.1	-0.167902556297818	0.211465810351341	 		
LOC_Os09g10710.2	protein|R-interacting factor 1, putative, expressed >LOC_Os09g10710.1 protein|R-interacting factor 1, putative, expressed	  LOC_Os09g10710.3	2	58	1.944	 	 			
LOC_Os07g04160.2	protein|peptidyl-prolyl cis-trans isomerase, FKBP-type, putative, expressed >LOC_Os07g04160.1 protein|peptidyl-prolyl cis-trans isomerase, FKBP-type, putative, expressed	 	11	253	1.310	 	 			
LOC_Os04g51630.2	protein|60S ribosomal protein L7, putative, expressed >LOC_Os04g51630.1 protein|60S ribosomal protein L7, putative, expressed	 	6	115	1.223	 	 			
LOC_Os06g18900.1	protein|cadmium tolerance factor, putative, expressed	 	2	38	0.965	 	 	LOC_Os06g18900.1	4.95419631038687	0.199502581538849	 		
LOC_Os06g09679.1	protein|chaperonin, putative, expressed >LOC_Os06g09679.2 protein|chaperonin, putative, expressed	  LOC_Os06g09688.1	37	1028	1.717	*	+			
LOC_Os02g07960.2	protein|STRUBBELIG-RECEPTOR FAMILY 3 precursor, putative, expressed	  LOC_Os02g07960.4	1	24	---	 	 			
LOC_Os12g41390.1	protein|homocysteine S-methyltransferase protein, putative, expressed	  LOC_Os12g41390.2 LOC_Os12g41390.3	1	89	---	 	 			
LOC_Os11g37130.1	protein|mttA/Hcf106 family protein, putative, expressed	 	1	31	---	 	 	LOC_Os11g37130.1	-0.113784715734875	0.211088024178315	 		
LOC_Os03g06930.1	protein|homeodomain protein, putative, expressed	 	1	96	---	 	 	LOC_Os03g06930.1	-0.050898448796637	0.167611132099232	 		
LOC_Os04g30760.1	protein|3-oxoacyl-reductase, chloroplast precursor, putative, expressed	 	2	46	0.900	 	 	LOC_Os04g30760.1	-0.333462027399719	0.327351718927087	 		
LOC_Os04g31040.1	protein|violaxanthin de-epoxidase, putative, expressed	  LOC_Os04g31040.3	9	210	1.161	*	 			
LOC_Os11g11390.1	protein|ribosomal protein, putative, expressed	 	5	175	0.951	 	 	LOC_Os11g11390.1	-0.491917625314296	0.423057549427024	 		
LOC_Os08g39140.1	protein|heat shock protein, putative, expressed	  LOC_Os08g39140.2	7	869	0.988	 	 			
LOC_Os03g19760.2	protein|HAD-superfamily hydrolase, subfamily IA, variant 3 containing protein, expressed	 	1	89	---	 	 	LOC_Os03g19760.2	-0.794774861808421	0.266905931242917	 		
LOC_Os02g31160.1	protein|transcription factor, putative, expressed	 	1	85	---	 	 	LOC_Os02g31160.1	-1.51306958223937	0.445189522730135	-		
LOC_Os01g15310.1	protein|LSM domain containing protein, expressed	 	1	33	---	 	 	LOC_Os01g15310.1	-0.964945774239114	0.570929353985644	 		
LOC_Os04g57440.1	protein|oryzain beta chain precursor, putative, expressed	 	2	107	0.737	 	 			
LOC_Os07g04240.1	protein|succinate dehydrogenase flavoprotein subunit,mitochondrial precursor, putative, expressed	 	5	185	0.872	 	 	LOC_Os07g04240.1	-0.175233061621964	0.249181463291777	 		
LOC_Os05g23880.1	protein|lipoxygenase, putative, expressed	 	1	19	---	 	 	LOC_Os05g23880.1	0.313977114283193	0.317403349704067	 		
LOC_Os05g03000.1	protein|inner membrane protein alx, putative, expressed >LOC_Os05g03000.2 protein|inner membrane protein alx, putative, expressed	 	1	100	---	 	 			
LOC_Os12g41590.1	protein|oxidoreductase, short chain dehydrogenase/reductase family domain containing protein, expressed	 	1	41	---	 	 	LOC_Os12g41590.1	-1.39689015256858	0.399666288880494	-		
LOC_Os01g58049.1	protein|photosystem I assembly protein ycf4, putative, expressed	  LOC_Os02g24604.1 LOC_Os06g39744.1	3	37	---	 	 			
LOC_Os09g32650.1	protein|leucyl-tRNA synthetase, cytoplasmic, putative, expressed	 	2	53	0.963	 	 	LOC_Os09g32650.1	-0.958700975736822	0.530663644377282	 		
LOC_Os07g01480.1	protein|oxygen evolving enhancer protein 3 domain containing protein, expressed	  LOC_Os07g01480.2	3	81	1.363	 	 			
LOC_Os10g11810.2	protein|dehydrogenase, putative, expressed >LOC_Os10g11810.1 protein|dehydrogenase, putative, expressed	  LOC_Os10g11810.3	2	29	---	 	 			
LOC_Os08g40150.1	protein|AT hook motif domain containing protein, expressed >LOC_Os08g40150.2 protein|AT hook motif domain containing protein, expressed	 	1	125	---	 	 			
LOC_Os01g72240.1	protein|uridine 5-monophosphate synthase, putative, expressed	 	4	63	---	 	 	LOC_Os01g72240.1	-0.426630310746419	0.346555849389246	 		
LOC_Os02g57720.1	protein|aquaporin protein, putative, expressed	 	2	77	1.600	 	 	LOC_Os02g57720.1	-0.408129651883901	0.390945724719809	 		
LOC_Os02g35160.1	protein|ligatin, putative, expressed	  LOC_Os02g35160.2	2	56	0.883	 	 	LOC_Os02g35160.1	0.0727563424353141	0.137986399697771	 		
LOC_Os07g42300.1	protein|elongation factor protein, putative, expressed	 	8	200	1.141	 	 	LOC_Os07g42300.1	-0.673846532275763	0.524461654703438	 		
LOC_Os11g02369.1	protein|LTPL7 - Protease inhibitor/seed storage/LTP family protein precursor, expressed	  LOC_Os12g02310.1 LOC_Os12g02310.2	1	92	---	 	 			
LOC_Os10g21950.1	protein|retrotransposon protein, putative, Ty1-copia subclass, expressed	 	2	23	---	 	 	LOC_Os10g21950.1	6.25738784269265	0.391669814884775	 		
LOC_Os07g46660.1	protein|ubiquitin carboxyl-terminal hydrolase domain containing protein, expressed	  LOC_Os07g46660.2	1	67	---	 	 			
LOC_Os01g01040.1	protein|expressed protein >LOC_Os01g01040.3 protein|expressed protein >LOC_Os01g01040.2 protein|expressed protein	 	1	77	---	 	 			
LOC_Os02g41470.1	protein|tRNA synthetases class II domain containing protein, expressed >LOC_Os02g41470.2 protein|tRNA synthetases class II domain containing protein, expressed >LOC_Os02g41470.3 protein|tRNA synthetases class II domain containing protein, expressed	 	1	29	---	 	 			
LOC_Os09g39390.1	protein|oxidoreductase, aldo/keto reductase family protein, putative, expressed	 	8	177	0.953	 	 	LOC_Os09g39390.1	-0.506908035281119	0.44367837803803	 		
LOC_Os02g51030.1	protein|methyltransferase domain containing protein, putative, expressed	 	1	22	---	 	 	LOC_Os02g51030.1	-0.692056134548339	0.43990051630777	 		
LOC_Os02g19150.1	protein|AAA family ATPase, putative, expressed	 	2	74	1.479	 	 	LOC_Os02g19150.1	0.222978144636641	0.236305251227805	 		
LOC_Os02g39600.1	protein|outer envelope protein, putative, expressed	 	16	517	1.040	 	 	LOC_Os02g39600.1	0.385338083033449	0.35458380556605	 		
LOC_Os01g31680.1	protein|uncharacterized protein sll0194, putative, expressed	  LOC_Os01g31680.2	1	66	---	 	 			
LOC_Os11g02400.1	protein|LTPL8 - Protease inhibitor/seed storage/LTP family protein precursor, expressed	  LOC_Os11g02400.2 LOC_Os12g02330.2	7	280	2.443	*	+			
LOC_Os12g13320.1	protein|argininosuccinate synthase, chloroplast precursor, putative, expressed	 	9	162	1.088	 	 	LOC_Os12g13320.1	0.793863469421472	0.533245183226294	 		
LOC_Os06g07600.1	protein|uncharacterized glycosyltransferase, putative, expressed	 	9	291	0.836	 	 	LOC_Os06g07600.1	-1.72101891796845	0.667516685555975	-		
LOC_Os06g25010.1	protein|glycosyl hydrolase, putative, expressed	 	2	54	0.525	*	-	LOC_Os06g25010.1	-1.19622348831165	0.318883012215086	-		
LOC_Os01g59090.1	protein|thylakoid lumenal 20 kDa protein, putative, expressed	 	13	415	0.995	 	 	LOC_Os01g59090.1	0.109422584176947	0.210489862737690	 		
LOC_Os03g62510.1	protein|amine oxidase, flavin-containing, domain containing protein, expressed	 	3	40	---	 	 			
LOC_Os05g48320.1	protein|60S ribosomal protein L37a, putative, expressed	 	4	239	0.709	*	 	LOC_Os05g48320.1	-0.972810596142644	0.544673214960332	 		
LOC_Os09g03620.1	protein|wall-associated receptor kinase-like 20 precursor, putative, expressed	 	1	31	---	 	 	LOC_Os09g03620.1	0.547731698072013	0.448998866641481	 		
LOC_Os03g10060.1	protein|S10/S20 domain containing ribosomal protein, putative, expressed	 	6	106	1.033	 	 	LOC_Os03g10060.1	-0.804583828058142	0.551473366074802	 		
LOC_Os11g07470.1	protein|expressed protein	 	2	85	1.094	 	 	LOC_Os11g07470.1	-0.288091863425432	0.298639969777106	 		
LOC_Os12g31800.1	protein|glycine-rich RNA-binding protein 7, putative, expressed	 	6	271	1.556	*	 	LOC_Os12g31800.1	-0.347391579714303	0.338370482307014	 		
LOC_Os01g68790.3	protein|RNA recognition motif containing protein, putative, expressed >LOC_Os01g68790.2 protein|RNA recognition motif containing protein, putative, expressed	 	7	337	1.934	*	+			
LOC_Os01g14810.1	protein|5-nucleotidase domain-containing protein, putative, expressed	  LOC_Os01g14810.3	1	44	---	 	 			
LOC_Os07g38970.1	protein|succinyl-CoA ligase subunit alpha-2, mitochondrial precursor, putative, expressed	 	7	185	1.123	 	 	LOC_Os07g38970.1	-0.262688105801471	0.297758468706712	 		
LOC_Os11g44810.1	protein|auxin-repressed protein, putative, expressed	  LOC_Os11g44810.2	10	328	1.983	*	+			
LOC_Os02g15750.1	protein|expressed protein	 	12	274	1.398	*	 	LOC_Os02g15750.1	1.79063373115113	0.766307769802292	 		
LOC_Os01g36930.1	protein|ubiquitin carboxyl-terminal hydrolase 6, putative, expressed	 	8	163	1.055	 	 	LOC_Os01g36930.1	-0.410802993623939	0.340133484447803	 		
LOC_Os01g04900.1	protein|peptidase M50 family protein, putative, expressed	  LOC_Os01g04900.2	2	87	0.768	 	 			
LOC_Os12g42310.1	protein|serine/threonine-protein phosphatase BSL2, putative, expressed	 	2	94	---	 	 	LOC_Os12g42310.1	-0.00415135189600686	0.125928724342022	 		
LOC_Os02g42890.1	protein|cytochrome b561, putative, expressed	 	2	35	---	 	 	LOC_Os02g42890.1	-0.357715658981697	0.297160307266087	 		
LOC_Os04g42320.1	protein|AT hook motif family protein, expressed	 	6	118	1.280	*	 	LOC_Os04g42320.1	0.254369029413441	0.281828485077446	 		
LOC_Os06g16420.1	protein|amino acid transporter, putative, expressed	  LOC_Os06g16420.2 LOC_Os06g16420.3	1	36	---	 	 			
LOC_Os01g69060.1	protein|hydrolase, alpha/beta fold family domain containing protein, expressed	 	3	71	1.058	 	 	LOC_Os01g69060.1	-0.0237620250020343	0.150831129580657	 		
LOC_Os04g43030.1	protein|lipase class 3 family protein, putative, expressed	 	3	47	---	 	 	LOC_Os04g43030.1	-0.885783044619136	0.503683415187004	 		
LOC_Os08g30790.3	protein|hypersensitive-induced response protein, putative, expressed >LOC_Os08g30790.1 protein|hypersensitive-induced response protein, putative, expressed >LOC_Os08g30790.2 protein|hypersensitive-induced response protein, putative, expressed	 	14	342	0.809	*	 			
LOC_Os05g51420.1	protein|hypersensitive-induced response protein, putative, expressed	  LOC_Os05g51420.2 LOC_Os05g51420.3	2	131	0.607	 	 	LOC_Os05g51420.1	0.217098121666935	0.171263065105150	 		
LOC_Os10g34180.1	protein|transcription factor BTF3, putative, expressed >LOC_Os10g34180.2 protein|transcription factor BTF3, putative, expressed	 	4	168	1.589	 	 			
LOC_Os01g10950.1	protein|peptide-N4-asparagine amidase A, putative, expressed	 	4	129	0.563	*	-	LOC_Os01g10950.1	0.0177382772402033	0.146769928220627	 		
LOC_Os01g05010.1	protein|mitochondrial glycoprotein, putative, expressed	 	4	81	1.824	*	+	LOC_Os01g05010.1	-0.794367905211128	0.302260420601939	 		
LOC_Os05g39390.1	protein|outer membrane protein, OMP85 family protein, expressed	 	2	33	---	 	 	LOC_Os05g39390.1	-0.241008099503795	0.162825840574235	 		
LOC_Os07g41740.1	protein|PHD finger protein, putative, expressed	 	2	49	---	 	 	LOC_Os07g41740.1	-0.706634283314086	0.517346681778114	 		
LOC_Os03g48040.1	protein|2Fe-2S iron-sulfur cluster binding domain containing protein, expressed	  LOC_Os03g48040.2	1	60	---	 	 			
LOC_Os01g72950.1	protein|expressed protein	 	1	44	---	 	 	LOC_Os01g72950.1	0.306408677105405	0.279435839314948	 		
LOC_Os05g49970.1	protein|translation initiation factor IF-2, chloroplast precursor, putative, expressed	 	5	271	1.458	 	 			
LOC_Os04g40660.1	protein|MA3 domain containing protein, expressed >LOC_Os04g40660.2 protein|MA3 domain containing protein, expressed	  LOC_Os04g40660.3	1	26	---	 	 			
LOC_Os02g19924.1	protein|aminotransferase, classes I and II, domain containing protein, expressed	 	2	21	---	 	 	LOC_Os02g19924.1	-0.113725736033405	0.18835788943458	 		
LOC_Os03g51930.1	protein|expressed protein	  LOC_Os03g51930.2	1	37	---	 	 			
LOC_Os03g48380.1	protein|expressed protein	 	1	31	---	 	 	LOC_Os03g48380.1	-0.348405977765822	0.315168114846997	 		
LOC_Os11g05556.1	protein|signal recognition particle 54 kDa protein, putative, expressed	  LOC_Os11g05556.2	4	78	1.064	 	 			
LOC_Os11g16650.1	protein|hypothetical protein	 	3	62	0.759	 	 			
LOC_Os03g52130.1	protein|expressed protein	 	2	30	---	 	 	LOC_Os03g52130.1	0.446833078895943	0.397619947109936	 		
LOC_Os01g01060.1	protein|40S ribosomal protein S5, putative, expressed	  LOC_Os11g29190.1 LOC_Os11g29190.2 LOC_Os11g29190.3	2	66	0.932	 	 	LOC_Os01g01060.1	0.790616639225415	0.389340133484448	 		
LOC_Os01g27880.1	protein|sucrose-phosphatase, putative, expressed	 	3	90	---	 	 	LOC_Os01g27880.1	0.802046636754355	0.476199471099358	 		
LOC_Os05g30970.1	protein|copine, putative, expressed	 	1	25	---	 	 	LOC_Os05g30970.1	3.38281033703438	0.495088779750661	 		
LOC_Os01g13690.2	protein|ligA, putative, expressed	 	5	113	0.949	 	 			
LOC_Os09g17680.1	protein|NAD kinase, putative, expressed	 	1	28	---	 	 	LOC_Os09g17680.1	-1.63597511259406	0.639245686941191	-		
LOC_Os05g39990.1	protein|expansin precursor, putative, expressed	 	1	28	---	 	 			
LOC_Os06g13030.1	protein|OsLIM - LIM domain protein, putative actin-binding protein and transcription factor, expressed	 	12	301	1.212	 	 			
LOC_Os04g44840.1	protein|glycosyl hydrolase family 3 protein, putative, expressed	 	1	29	---	 	 	LOC_Os04g44840.1	-0.342074667999138	0.230953280443269	 		
LOC_Os03g31400.1	protein|U-box domain-containing protein, putative, expressed	  LOC_Os12g36710.1	1	42	---	 	 	LOC_Os03g31400.1	-0.921702065648787	0.450730386601184	 		
LOC_Os10g35030.1	protein|IAP100, putative, expressed	  LOC_Os10g35030.3	60	1522	1.034	 	 			
LOC_Os03g02960.1	protein|nascent polypeptide-associated complex subunit alpha, putative, expressed	 	13	267	1.324	*	 	LOC_Os03g02960.1	0.905931194365271	0.590794610250598	 		
LOC_Os02g01500.1	protein|2-oxo acid dehydrogenases acyltransferase domain containing protein, expressed	 	4	317	0.874	 	 	LOC_Os02g01500.1	-0.366127898797898	0.228025437602317	 		
LOC_Os02g05340.1	protein|proteasome/cyclosome repeat containing protein, expressed	  LOC_Os02g05340.2	2	156	0.472	 	 	LOC_Os02g05340.1	-0.60228434383506	0.488446039541619	 		
LOC_Os09g02284.1	protein|DNA-directed RNA polymerase subunit, putative, expressed	 	1	71	---	 	 	LOC_Os09g02284.1	-0.163256342804824	0.226860596902153	 		
LOC_Os11g05050.1	protein|stem-specific protein TSJT1, putative, expressed	  LOC_Os12g05050.1	1	66	---	 	 	LOC_Os11g05050.1	1.62271742271657	0.481079209167611	 		
LOC_Os01g74280.1	protein|TGD2, putative, expressed	 	1	62	---	 	 	LOC_Os01g74280.1	-0.347845951265396	0.335568568190404	 		
LOC_Os02g42350.1	protein|nitrilase, putative, expressed	  LOC_Os02g42350.2	1	34	---	 	 	LOC_Os02g42350.1	0.731175145663149	0.52052638206775	 		
LOC_Os07g10150.1	protein|coatomer subunit gamma-2, putative, expressed	 	3	54	0.702	 	 	LOC_Os07g10150.1	-0.133391326074899	0.223712378793603	 		
LOC_Os07g38850.1	protein|prenyltransferase, putative, expressed	 	1	50	---	 	 	LOC_Os07g38850.1	-4.93073733756289	0.199502581538849	-		
LOC_Os04g36050.1	protein|cleft lip and palate transmembrane protein 1, putative, expressed	 	1	22	---	 	 	LOC_Os04g36050.1	-0.151509948664692	0.218108550560383	 		
LOC_Os07g40620.1	protein|saccharopine dehydrogenase, putative, expressed	 	3	89	0.753	 	 	LOC_Os07g40620.1	0.357519692333439	0.334151870041556	 		
LOC_Os05g06920.1	protein|relA-SpoT like protein RSH4, putative, expressed	 	1	38	---	 	 	LOC_Os05g06920.1	-4.08756931713812	0.796593628006548	-		
LOC_Os03g29190.1	protein|PDI, putative, expressed	  LOC_Os03g29190.2	4	144	0.295	 	 			
LOC_Os09g07300.1	protein|BIG, putative, expressed	 	4	52	0.815	 	 			
LOC_Os06g37180.1	protein|ATP synthase, putative, expressed	 	29	949	0.921	 	 	LOC_Os06g37180.1	0.135036170828674	0.232905175670570	 		
LOC_Os12g33020.1	protein|mitochondrial import inner membrane translocase subunit Tim17, putative, expressed	 	3	89	1.030	 	 			
LOC_Os01g05610.1	protein|Core histone H2A/H2B/H3/H4 domain containing protein, putative, expressed	  LOC_Os01g05630.1 LOC_Os01g05900.1 LOC_Os01g05970.1 LOC_Os01g06010.1 LOC_Os01g62230.1 LOC_Os05g49860.1 LOC_Os08g38300.1 LOC_Os03g17084.1	19	367	1.076	 	 	LOC_Os01g05610.1	1.10748442666641	0.324927590983503	 		
LOC_Os03g45720.1	protein|glyoxalase family protein, putative, expressed	 	19	929	1.495	*	 	LOC_Os03g45720.1	0.0143784665593297	0.131784410023926	 		
LOC_Os03g17210.1	protein|expressed protein	 	1	23	---	 	 			
LOC_Os05g51830.1	protein|ZOS5-12 - C2H2 zinc finger protein, expressed	 	1	32	---	 	 	LOC_Os05g51830.1	-0.775029034561775	0.490618310036519	 		
LOC_Os03g51520.2	protein|fip1 motif family protein, expressed >LOC_Os03g51520.1 protein|fip1 motif family protein, expressed	 	1	38	---	 	 	LOC_Os03g51520.2	0.0847981520616051	0.184517063342148	 		
LOC_Os03g52690.1	protein|CBS domain containing membrane protein, putative, expressed	  LOC_Os03g52690.2 LOC_Os03g52690.8	8	226	0.745	 	 			
LOC_Os02g33010.1	protein|expressed protein	 	2	64	1.003	 	 	LOC_Os02g33010.1	-0.571866284996687	0.452776728371742	 		
LOC_Os03g06620.1	protein|1,2-dihydroxy-3-keto-5-methylthiopentene dioxygenase protein, putative, expressed	 	5	111	0.772	 	 	LOC_Os03g06620.1	-0.531304757403558	0.457184233723712	 		
LOC_Os01g16900.1	protein|dehydrogenase, putative, expressed >LOC_Os01g16900.2 protein|dehydrogenase, putative, expressed	 	7	192	1.101	 	 			
LOC_Os09g35710.1	protein|UBX domain-containing protein, putative, expressed	  LOC_Os09g35710.3	3	97	1.815	 	 			
LOC_Os03g63950.1	protein|plastid-specific 30S ribosomal protein 1, chloroplast precursor, putative, expressed	 	7	182	0.648	*	 			
LOC_Os06g05660.1	protein|NAP domain containing protein, putative, expressed	  LOC_Os06g05660.3	12	270	1.471	*	 			
LOC_Os06g34790.1	protein|DUF538 domain containing protein, putative, expressed	 	2	28	---	 	 	LOC_Os06g34790.1	0.157574249670069	0.240209041682408	 		
LOC_Os02g40830.1	protein|succinyl-CoA ligase beta-chain, mitochondrial precursor, putative, expressed	  LOC_Os02g40830.2	14	269	0.831	*	 			
LOC_Os08g05690.1	protein|ABC transporter, ATP-binding protein, putative, expressed	 	1	20	---	 	 			
LOC_Os10g31820.1	protein|fluG, putative, expressed	 	2	33	---	 	 	LOC_Os10g31820.1	-5.5077946401987	0.232968140032741	-		
LOC_Os10g10244.1	protein|alanyl-tRNA synthetase, putative, expressed	 	21	547	1.162	 	 	LOC_Os10g10244.1	0.113512802922997	0.212725097594761	 		
LOC_Os07g37250.1	protein|THYLAKOID FORMATION1, chloroplast precursor, putative, expressed	 	11	257	1.189	 	 	LOC_Os07g37250.1	-0.368949999868271	0.36768039289762	 		
LOC_Os10g26390.1	protein|uncharacterized oxidoreductase, putative, expressed	 	9	300	0.946	 	 			
LOC_Os08g13920.1	protein|glycosyl hydrolases family 16, putative, expressed	 	15	386	0.507	*	-	LOC_Os08g13920.1	0.212694346897995	0.26555219745624	 		
LOC_Os12g06810.1	protein|WD domain, G-beta repeat domain containing protein, expressed	  LOC_Os12g06810.2 LOC_Os12g06810.4	1	45	---	 	 			
LOC_Os07g46310.1	protein|magnesium-chelatase, putative, expressed	 	1	85	---	 	 			
LOC_Os08g22864.1	protein|sec8 exocyst complex component specific domain containing protein, expressed	  LOC_Os08g22864.2	2	96	1.135	 	 			
LOC_Os06g06250.2	protein|GDSL-like lipase/acylhydrolase, putative, expressed	 	1	49	---	 	 			
LOC_Os07g39750.1	protein|GDSL-like lipase/acylhydrolase, putative, expressed	 	2	34	---	 	 			
LOC_Os01g18320.1	protein|protoporphyrinogen oxidase, chloroplast precursor, putative, expressed	 	17	383	0.769	*	 	LOC_Os01g18320.1	-0.3828626250495	0.312145825462788	 		
LOC_Os01g42520.1	protein|expressed protein	 	7	240	0.648	 	 	LOC_Os01g42520.1	0.0727563424353141	0.137986399697771	 		
LOC_Os08g09940.1	protein|GTP-binding protein, putative, expressed	 	6	199	0.752	*	 	LOC_Os08g09940.1	-0.67068206569566	0.522950510011334	 		
LOC_Os09g08910.1	protein|ATP synthase, putative, expressed	 	24	795	0.951	 	 	LOC_Os09g08910.1	1.31993679706827	0.332011081727742	 		
LOC_Os06g30894.1	protein|expressed protein	 	2	98	1.599	 	 			
LOC_Os02g56190.1	protein|expressed protein	 	1	23	---	 	 	LOC_Os02g56190.1	-0.622982107724461	0.346146581035134	 		
LOC_Os01g47330.1	protein|ribosomal protein L7/L12 C-terminal domain containing protein, expressed	 	16	592	2.338	 	 	LOC_Os01g47330.1	-0.436116424758391	0.399319984888553	 		
LOC_Os08g42850.1	protein|peptidyl-prolyl cis-trans isomerase, FKBP-type, putative, expressed	 	34	819	1.821	 	 			
LOC_Os11g11330.1	protein|retrotransposon protein, putative, unclassified, expressed	 	1	61	---	 	 	LOC_Os11g11330.1	0.112747424664364	0.172553834529656	 		
LOC_Os02g50850.2	protein|BAH domain containing protein, putative, expressed	 	2	32	---	 	 	LOC_Os02g50850.2	-0.8137696960512	0.560068001511145	 		
LOC_Os08g02860.1	protein|transposon protein, putative, unclassified, expressed	 	3	49	1.122	 	 	LOC_Os08g02860.1	-0.259341552748533	0.286519330059187	 		
LOC_Os12g41250.1	protein|methylcrotonoyl-CoA carboxylase subunit alpha, mitochondrial precursor, putative, expressed	 	9	318	0.987	 	 	LOC_Os12g41250.1	-0.69111779150928	0.357196826596147	 		
LOC_Os03g64020.1	protein|expressed protein	  LOC_Os03g64020.2	5	210	0.827	 	 			
LOC_Os04g51910.1	protein|proteasome/cyclosome repeat containing protein, expressed	 	1	76	---	 	 	LOC_Os04g51910.1	-0.966281290521899	0.59960962095454	 		
LOC_Os01g03760.1	protein|expressed protein	  LOC_Os01g03760.2	3	40	1.089	 	 			
LOC_Os08g42000.1	protein|nuclear transport factor, putative, expressed	 	3	51	---	 	 	LOC_Os08g42000.1	-0.442015562971818	0.406371993451706	 		
LOC_Os08g01170.1	protein|acetyltransferase, GNAT family, putative, expressed	 	1	70	---	 	 	LOC_Os08g01170.1	-2.25629985847815	0.723712378793603	-		
LOC_Os03g60740.1	protein|expressed protein	 	3	150	1.162	 	 	LOC_Os03g60740.1	0.384593121222398	0.348476262435462	 		
LOC_Os01g16530.1	protein|OsClp1 - Putative Clp protease homologue, expressed	 	3	92	1.040	 	 	LOC_Os01g16530.1	-0.134806716692891	0.21854930109558	 		
LOC_Os12g43520.1	protein|cbbY protein-related, putative, expressed	 	2	46	---	 	 	LOC_Os12g43520.1	-0.447893659637798	0.390221634554842	 		
LOC_Os01g13190.1	protein|histidinol dehydrogenase, chloroplast precursor, putative, expressed	 	8	262	0.934	 	 	LOC_Os01g13190.1	-1.10454108637817	0.579523989421987	-		
LOC_Os01g71350.1	protein|glycosyl hydrolases family 17, putative, expressed	 	1	30	---	 	 	LOC_Os01g71350.1	-1.47206844431522	0.249874071275658	-		
LOC_Os09g23650.1	protein|FAM10 family protein, putative, expressed	 	1	28	---	 	 	LOC_Os09g23650.1	0	0.124323133106662	 		
LOC_Os11g47820.1	protein|glucan endo-1,3-beta-glucosidase precursor, putative, expressed	  LOC_Os11g47820.2	1	26	---	 	 			
LOC_Os02g02410.1	protein|DnaK family protein, putative, expressed	 	22	739	0.839	*	 	LOC_Os02g02410.1	-0.942037974417681	0.630651051504848	 		
LOC_Os02g40890.1	protein|GLTP domain containing protein, putative, expressed	 	2	50	0.631	 	 			
LOC_Os05g48900.1	protein|fasciclin domain containing protein, expressed	 	7	120	1.459	 	 	LOC_Os05g48900.1	6.91288933622996	0.50497418461151	 		
LOC_Os02g08260.1	protein|HD domain containing protein 2, putative, expressed	 	1	32	---	 	 	LOC_Os02g08260.1	-0.538658791354071	0.391764261428032	 		
LOC_Os07g41694.1	protein|acidic leucine-rich nuclear phosphoprotein 32-related protein 1, putative, expressed	 	1	42	---	 	 	LOC_Os07g41694.1	0.546739689291112	0.451674852033749	 		
LOC_Os11g04670.1	protein|2-isopropylmalate synthase B, putative, expressed	  LOC_Os12g04440.1	8	395	0.844	 	 			
LOC_Os01g66940.1	protein|kinase, pfkB family, putative, expressed	 	5	233	0.812	*	 	LOC_Os01g66940.1	-0.928264246401085	0.576123913864753	 		
LOC_Os06g02490.1	protein|acyl CoA binding protein, putative, expressed	 	1	59	---	 	 	LOC_Os06g02490.1	0.0828605656102042	0.200352600428158	 		
LOC_Os03g61710.1	protein|GHMP kinases ATP-binding protein, putative, expressed	 	1	29	---	 	 	LOC_Os03g61710.1	-0.408993522944853	0.350365193300592	 		
LOC_Os12g07230.1	protein|CAMK_CAMK_like.45 - CAMK includes calcium/calmodulin depedent protein kinases, expressed	 	1	46	---	 	 	LOC_Os12g07230.1	4.95419631038687	0.199502581538849	 		
LOC_Os10g35550.1	protein|pre-mRNA-processing factor 6, putative, expressed	 	1	34	---	 	 	LOC_Os10g35550.1	-0.919354893533398	0.532615539604584	 		
LOC_Os02g54980.1	protein|pheophorbide a oxygenase, chloroplast precursor, putative, expressed	 	8	204	0.916	 	 	LOC_Os02g54980.1	-0.273017843636371	0.310193930235487	 		
LOC_Os04g10380.1	protein|glycine-rich protein, putative, expressed	 	1	31	---	 	 	LOC_Os04g10380.1	-0.344887008411564	0.280002518574487	 		
LOC_Os08g27010.1	protein|APE1, putative, expressed	 	20	436	1.244	*	 	LOC_Os08g27010.1	0.344786001661475	0.355622717541871	 		
LOC_Os01g53330.1	protein|anthocyanidin 5,3-O-glucosyltransferase, putative, expressed	 	1	52	---	 	 	LOC_Os01g53330.1	0.591615986953095	0.438735675607606	 		
LOC_Os07g02710.1	protein|expressed protein	 	1	119	---	 	 	LOC_Os07g02710.1	0.707064108452344	0.304999370356378	 		
LOC_Os03g61990.2	protein|glycine-rich RNA-binding protein 7, putative, expressed >LOC_Os03g61990.5 protein|glycine-rich RNA-binding protein 7, putative, expressed >LOC_Os03g61990.1 protein|glycine-rich RNA-binding protein 7, putative, expressed >LOC_Os03g61990.4 pro	 	5	90	1.352	*	 			
LOC_Os08g03290.1	protein|glyceraldehyde-3-phosphate dehydrogenase, putative, expressed	  LOC_Os08g03290.2 LOC_Os08g03290.3	3	954	0.761	 	 			
LOC_Os05g49380.2	protein|OsDegp9 - Putative Deg protease homologue, expressed >LOC_Os05g49380.1 protein|OsDegp9 - Putative Deg protease homologue, expressed	 	10	163	1.202	 	 	LOC_Os05g49380.2	-2.35026344187482	0.479253242664652	-		
LOC_Os07g10250.1	protein|DEAD-box ATP-dependent RNA helicase 52B, putative, expressed	 	1	182	---	 	 	LOC_Os07g10250.1	-1.20939316093809	0.668146329177685	-		
LOC_Os09g07460.1	protein|kelch repeat protein, putative, expressed	 	2	82	0.863	 	 	LOC_Os09g07460.1	-0.0957892702090634	0.178031734038534	 		
LOC_Os01g46710.1	protein|transposon protein, putative, CACTA, En/Spm sub-class, expressed	 	5	174	1.675	*	+	LOC_Os01g46710.1	0.0476384572099216	0.165501825966503	 		
LOC_Os01g51310.1	protein|expressed protein	 	1	25	---	 	 			
LOC_Os03g64210.1	protein|T-complex protein, putative, expressed	 	9	632	1.309	*	 			
LOC_Os08g02550.1	protein|proteasome subunit, putative, expressed	 	1	22	---	 	 	LOC_Os08g02550.1	-0.387111062827106	0.274807958695378	 		
LOC_Os03g03670.1	protein|expressed protein	 	4	151	1.015	 	 	LOC_Os03g03670.1	-0.116111780428188	0.222043823196071	 		
LOC_Os05g04220.1	protein|nitrogen regulatory protein P-II, putative, expressed	 	1	60	---	 	 			
LOC_Os01g66980.1	protein|expressed protein	  LOC_Os01g66980.2	7	117	1.363	*	 			
LOC_Os02g01280.1	protein|T-complex protein, putative, expressed	 	1	453	---	 	 	LOC_Os02g01280.1	0.397690255714947	0.266465180707719	 		
LOC_Os03g56280.1	protein|lactate/malate dehydrogenase, putative, expressed	 	57	1531	0.858	 	 	LOC_Os03g56280.1	-0.0333565141270561	0.159047978843974	 		
LOC_Os01g64520.1	protein|uricase, putative, expressed	  LOC_Os01g64520.2	1	38	---	 	 			
LOC_Os11g32260.1	protein|lysosomal alpha-mannosidase precursor, putative, expressed	  LOC_Os11g32260.2	30	474	0.617	*	-			
LOC_Os08g06480.1	protein|lissencephaly type-1-like homology motif, putative, expressed	 	1	41	---	 	 	LOC_Os08g06480.1	0.704392755718207	0.475160559123536	 		
LOC_Os09g08660.1	protein|4-nitrophenylphosphatase, putative, expressed	 	2	98	1.139	 	 	LOC_Os09g08660.1	0.0503225307938603	0.156183100365193	 		
LOC_Os01g13430.1	protein|importin-alpha re-exporter, putative, expressed	 	3	86	0.920	 	 	LOC_Os01g13430.1	-0.358032068572611	0.269739327540612	 		
LOC_Os02g39795.1	protein|S-adenosyl-l-methionine decarboxylase leader peptide, putative, expressed	 	2	39	---	 	 			
LOC_Os04g37619.1	protein|zeaxanthin epoxidase, chloroplast precursor, putative, expressed	 	9	246	0.861	 	 	LOC_Os04g37619.1	0.107260966660142	0.215778869160055	 		
LOC_Os08g42410.1	protein|transketolase, putative, expressed	  LOC_Os08g42410.2	5	111	0.780	 	 			
LOC_Os05g43280.1	protein|MATH domain containing protein, expressed	 	1	20	---	 	 	LOC_Os05g43280.1	-0.211981606213733	0.261428031734039	 		
LOC_Os09g32526.1	protein|peptidyl-prolyl cis-trans isomerase, FKBP-type, putative, expressed	 	1	97	---	 	 			
LOC_Os04g56160.1	protein|plasma membrane ATPase, putative, expressed	 	26	1428	0.718	*	 			
LOC_Os03g53650.3	protein|cysteine synthase, putative, expressed >LOC_Os03g53650.2 protein|cysteine synthase, putative, expressed	 	1	372	---	 	 			
LOC_Os04g58640.1	protein|cleavage and polyadenylation specificity factor subunit 5, putative, expressed	 	1	26	---	 	 	LOC_Os04g58640.1	0.236943004805755	0.267976325399824	 		
LOC_Os06g34120.1	protein|GDSL-like lipase/acylhydrolase, putative, expressed	 	1	28	---	 	 	LOC_Os06g34120.1	1.23746774179855	0.364909960962095	 		
LOC_Os02g52940.2	protein|soluble inorganic pyrophosphatase, putative, expressed	 	41	915	1.474	 	 			
LOC_Os02g56960.1	protein|ribosomal protein, putative, expressed >LOC_Os03g04590.1 protein|ribosomal protein, putative, expressed >LOC_Os10g32920.1 protein|ribosomal protein, putative, expressed	 	5	77	1.134	 	 	LOC_Os02g56960.1	-0.461312204125066	0.407505351970785	 		
LOC_Os10g23120.1	protein|pyridoxamine 5~-phosphate oxidase family protein, putative, expressed	 	4	63	0.964	 	 	LOC_Os10g23120.1	-0.392728739970681	0.345391008689082	 		
LOC_Os08g44340.1	protein|monodehydroascorbate reductase, putative, expressed	 	1	166	---	 	 	LOC_Os08g44340.1	-0.0652246146573187	0.166918524115351	 		
LOC_Os01g16190.1	protein|26S proteasome non-ATPase regulatory subunit 14, putative, expressed	  LOC_Os05g30800.1	3	87	---	 	 	LOC_Os01g16190.1	-0.520263113049932	0.432502203752676	 		
LOC_Os05g04510.1	protein|S-adenosylmethionine synthetase, putative, expressed >LOC_Os05g04510.2 protein|S-adenosylmethionine synthetase, putative, expressed	 	1	82	---	 	 	LOC_Os05g04510.1	0.0727563424353141	0.137986399697771	 		
LOC_Os03g46770.1	protein|RNA recognition motif containing protein, expressed	 	3	59	1.608	 	 	LOC_Os03g46770.1	-0.320902713006755	0.339251983377408	 		
LOC_Os03g51220.1	protein|SWI/SNF-related matrix-associated actin-dependent regulator of chromatin subfamily C member, putative, expressed	 	1	46	---	 	 	LOC_Os03g51220.1	-0.353204839447625	0.290013852159678	 		
LOC_Os02g02550.1	protein|peptidyl-prolyl cis-trans isomerase, FKBP-type, putative, expressed	 	15	455	2.043	*	+	LOC_Os02g02550.1	0.0296696559305353	0.152877471351215	 		
LOC_Os09g37600.1	protein|lysM domain-containing GPI-anchored protein precursor, putative, expressed	 	1	42	---	 	 			
LOC_Os02g38240.1	protein|rhodanese family protein, putative, expressed	 	1	29	---	 	 	LOC_Os02g38240.1	-0.534164596416958	0.396612517315200	 		
LOC_Os03g31170.1	protein|inosine-uridine preferring nucleoside hydrolase family protein, putative, expressed	  LOC_Os03g31170.2 LOC_Os03g31170.3	2	61	---	 	 			
LOC_Os01g22510.1	protein|cyclase/dehydrase family protein, expressed	 	1	24	---	 	 	LOC_Os01g22510.1	-0.855199592713303	0.574896108802418	 		
LOC_Os01g37800.1	protein|ras-related protein, putative, expressed	 	4	286	1.030	 	 	LOC_Os01g37800.1	0.259771439274891	0.300402971917894	 		
LOC_Os02g10640.1	protein|26S protease regulatory subunit, putative, expressed	  LOC_Os06g40560.1	1	50	---	 	 	LOC_Os02g10640.1	-0.245290505701731	0.291430550308525	 		
LOC_Os01g01450.1	protein|stress responsive protein, putative, expressed	  LOC_Os01g01450.2	7	224	0.972	 	 	LOC_Os01g01450.1	4.95419631038687	0.199502581538849	 		
LOC_Os01g72800.1	protein|signal recognition particle receptor, putative, expressed	 	6	100	0.798	 	 	LOC_Os01g72800.1	0.425657551292039	0.388867900768165	 		
LOC_Os09g36090.1	protein|plus-3 domain containing protein, expressed	 	4	296	1.900	 	 	LOC_Os09g36090.1	0.249952007953467	0.273611635814129	 		
LOC_Os12g34460.2	protein|auxin-binding protein 4 precursor, putative, expressed	 	1	27	---	 	 	LOC_Os12g34460.2	-0.625310278722367	0.377313940309785	 		
LOC_Os03g56320.1	protein|expressed protein >LOC_Os03g56320.2 protein|expressed protein >LOC_Os03g56320.3 protein|expressed protein	 	1	37	---	 	 			
LOC_Os01g45190.1	protein|DEAD-box ATP-dependent RNA helicase, putative, expressed	  LOC_Os01g45190.3 LOC_Os03g36930.1	4	156	0.872	 	 			
LOC_Os03g02320.1	protein|STE_PAK_Ste20_STLK.3 - STE kinases include homologs to sterile 7, sterile 11 and sterile 20 from yeast, expressed	  LOC_Os03g02320.2 LOC_Os10g37480.1 LOC_Os10g37480.2	1	44	---	 	 			
LOC_Os01g01150.2	protein|RNA recognition motif, putative, expressed >LOC_Os01g01150.1 protein|RNA recognition motif, putative, expressed >LOC_Os01g01150.3 protein|RNA recognition motif, putative, expressed	 	5	198	1.148	 	 			
LOC_Os08g07510.1	protein|expressed protein	 	1	21	---	 	 			
LOC_Os03g24580.1	protein|transmembrane protein 85, putative, expressed	 	2	118	0.912	 	 			
LOC_Os03g12560.1	protein|expressed protein	 	2	112	---	 	 	LOC_Os03g12560.1	-0.529820946528695	0.426929857700541	 		
LOC_Os04g43990.1	protein|DUF584 domain containing protein, putative, expressed	 	1	15	---	 	 	LOC_Os04g43990.1	-0.296627667469642	0.319890442009822	 		
LOC_Os02g29400.1	protein|expressed protein	 	2	69	0.705	*	 	LOC_Os02g29400.1	-0.0386319823175342	0.161440624606473	 		
LOC_Os01g24690.1	protein|60S ribosomal protein L23A, putative, expressed	  LOC_Os01g24690.2 LOC_Os01g24690.3 LOC_Os04g42270.1	3	44	---	 	 			
LOC_Os01g59340.2	protein|dihydropyrimidinase, putative, expressed	  LOC_Os01g59340.3	4	50	---	 	 			
LOC_Os02g54700.2	protein|RNA recognition motif containing protein, putative, expressed	 	3	93	1.337	 	 	LOC_Os02g54700.2	-0.567689905698962	0.431809595768795	 		
LOC_Os09g29070.1	protein|glucose-6-phosphate isomerase, putative, expressed	 	1	28	---	 	 	LOC_Os09g29070.1	-0.0376945233477360	0.159803551190026	 		
LOC_Os02g08520.1	protein|peptidase, T1 family, putative, expressed	  LOC_Os06g43570.1	1	29	---	 	 	LOC_Os02g08520.1	4.93073733756289	0.199502581538849	 		
LOC_Os10g02630.1	protein|transposon protein, putative, CACTA, En/Spm sub-class, expressed	 	1	43	---	 	 	LOC_Os10g02630.1	0.311471523951951	0.320866389623473	 		
LOC_Os06g49890.1	protein|coiled-coil domain-containing protein 90A, mitochondrial precursor, putative, expressed	 	1	45	---	 	 	LOC_Os06g49890.1	-0.190822342335578	0.197109935776351	 		
LOC_Os01g48420.1	protein|peroxiredoxin, putative, expressed	 	20	672	1.273	*	 	LOC_Os01g48420.1	0.310648249475046	0.334246316584813	 		
LOC_Os01g64630.4	protein|actin, putative, expressed >LOC_Os01g64630.1 protein|actin, putative, expressed	 	15	637	0.808	*	 			
LOC_Os07g43370.1	protein|amine oxidase family protein, putative, expressed	 	6	107	0.373	 	 	LOC_Os07g43370.1	-0.408749524014429	0.354709734290392	 		
LOC_Os03g15780.1	protein|anthranilate synthase component I-1, chloroplast precursor, putative, expressed	  LOC_Os03g15780.2 LOC_Os03g15780.4 LOC_Os03g15780.5	1	58	---	 	 			
LOC_Os10g36880.1	protein|kinesin motor domain containing protein, putative, expressed	 	1	19	---	 	 	LOC_Os10g36880.1	-0.0829065449300895	0.166918524115351	 		
LOC_Os03g12250.1	protein|atypical receptor-like kinase MARK, putative, expressed	 	1	40	---	 	 	LOC_Os03g12250.1	-0.516962400603348	0.216817781135877	 		
LOC_Os10g32710.1	protein|WD domain, G-beta repeat domain containing protein, expressed >LOC_Os10g32710.3 protein|WD domain, G-beta repeat domain containing protein, expressed >LOC_Os10g32710.2 protein|WD domain, G-beta repeat domain containing protein, expressed	 	3	73	1.014	 	 			
LOC_Os02g09170.2	protein|sucrose-phosphate synthase, putative, expressed >LOC_Os02g09170.1 protein|sucrose-phosphate synthase, putative, expressed	 	2	141	0.959	 	 			
LOC_Os03g22340.1	protein|60S ribosomal protein L22-2, putative, expressed	 	6	275	1.622	*	+	LOC_Os03g22340.1	-0.720935484347257	0.419909331318474	 		
LOC_Os02g45650.1	protein|peptidase, putative, expressed	 	3	72	0.843	 	 	LOC_Os02g45650.1	-0.387889710737952	0.315357007933510	 		
LOC_Os06g40190.1	protein|phospholipase D, putative, expressed	 	5	122	0.900	 	 	LOC_Os06g40190.1	0.59943298352949	0.368498929605843	 		
LOC_Os12g24170.1	protein|beta-galactosidase precursor, putative, expressed	 	4	58	0.842	*	 	LOC_Os12g24170.1	-0.854785521415162	0.562806951265584	 		
LOC_Os03g24380.1	protein|glutathione peroxidase domain containing protein, expressed	 	2	38	---	 	 			
LOC_Os01g69990.1	protein|GYF domain containing protein, putative, expressed	 	8	218	1.271	 	 	LOC_Os01g69990.1	-0.113829324490984	0.209230575494270	 		
LOC_Os10g10990.1	protein|transcription initiation factor IIF, alpha subunit domain containing protein, expressed	  LOC_Os10g10990.2 LOC_Os10g10990.3	7	288	1.383	*	 			
LOC_Os03g04470.1	protein|expressed protein	 	2	104	0.855	 	 	LOC_Os03g04470.1	0.555264147769437	0.278869160055409	 		
LOC_Os01g56600.1	protein|signal recognition particle 54 kDa protein, putative, expressed	 	1	35	---	 	 	LOC_Os01g56600.1	-0.336971469085817	0.329492507240902	 		
LOC_Os07g38580.1	protein|zinc finger family protein, putative, expressed	 	2	44	---	 	 	LOC_Os07g38580.1	-0.63013039995722	0.474247575872056	 		
LOC_Os02g28810.1	protein|ribosomal protein, putative, expressed	 	14	311	0.978	 	 	LOC_Os02g28810.1	4.93073733756289	0.199502581538849	 		
LOC_Os06g34710.1	protein|expressed protein	 	6	125	0.865	 	 	LOC_Os06g34710.1	0.543073327917982	0.391229064349578	 		
LOC_Os11g01600.1	protein|macrophage migration inhibitory factor, putative, expressed	  LOC_Os11g01600.2	3	88	1.283	 	 			
LOC_Os01g44230.1	protein|transcription factor X1, putative, expressed	  LOC_Os01g44230.2	1	83	---	 	 	LOC_Os01g44230.1	-0.143175702697771	0.224656844226168	 		
LOC_Os06g05860.1	protein|6-phosphofructokinase, putative, expressed	 	2	102	---	 	 	LOC_Os06g05860.1	-0.866079621668219	0.594698400705201	 		
LOC_Os03g56800.1	protein|CBS domain containing membrane protein, putative, expressed	 	5	101	0.864	 	 			
LOC_Os11g02630.1	protein|expressed protein >LOC_Os12g02550.1 protein|expressed protein	 	4	67	0.554	*	-	LOC_Os11g02630.1	-0.988125899711708	0.199502581538849	 		
LOC_Os04g30780.1	protein|eukaryotic translation initiation factor 3 subunit H, putative, expressed	 	2	55	---	 	 			
LOC_Os12g32284.1	protein|glycine-rich protein, putative, expressed	 	3	90	0.748	 	 	LOC_Os12g32284.1	-0.56005269110998	0.406151618184108	 		
LOC_Os02g49870.1	protein|expressed protein	  LOC_Os02g49870.2	7	257	0.947	 	 			
LOC_Os09g21230.1	protein|AMP-binding enzyme, putative, expressed	  LOC_Os09g21230.2 LOC_Os09g21230.4 LOC_Os09g21230.5	1	42	---	 	 			
LOC_Os03g58630.1	protein|thioredoxin, putative, expressed	 	2	36	---	 	 	LOC_Os03g58630.1	-1.30773542226575	0.68366704445284	-		
LOC_Os03g07440.1	protein|putativ eribonuclease P, putative, expressed	 	6	293	0.902	 	 	LOC_Os03g07440.1	-0.0107959066800244	0.131501070394157	 		
LOC_Os10g28030.1	protein|OsPOP22 - Putative Prolyl Oligopeptidase homologue, expressed	  LOC_Os10g28030.2	2	47	---	 	 			
LOC_Os06g09830.1	protein|cupin superfamily protein, putative, expressed	 	2	47	---	 	 	LOC_Os06g09830.1	-0.286304185156641	0.20797128825085	 		
LOC_Os01g25610.1	protein|40S ribosomal protein S4, putative, expressed	 	1	248	---	 	 	LOC_Os01g25610.1	0.580102629436304	0.475601309658733	 		
LOC_Os10g39800.1	protein|expressed protein	 	1	32	---	 	 			
LOC_Os04g23890.3	protein|AGC_PVPK_like_kin82y.10 - ACG kinases include homologs to PKA, PKG and PKC, expressed >LOC_Os04g23890.2 protein|AGC_PVPK_like_kin82y.10 - ACG kinases include homologs to PKA, PKG and PKC, expressed >LOC_Os04g23890.1 protein|AGC_PVPK_like_kin	  LOC_Os04g23890.4	13	330	1.400	*	 			
LOC_Os03g21510.3	protein|inactive receptor kinase At2g26730 precursor, putative, expressed >LOC_Os03g21510.2 protein|inactive receptor kinase At2g26730 precursor, putative, expressed >LOC_Os03g21510.1 protein|inactive receptor kinase At2g26730 precursor, putative, e	  LOC_Os07g48310.1	1	23	---	 	 			
LOC_Os08g10304.1	protein|expressed protein	 	1	18	---	 	 			
LOC_Os03g58940.1	protein|LTPL83 - Protease inhibitor/seed storage/LTP family protein precursor, putative, expressed	 	2	72	1.953	*	+	LOC_Os03g58940.1	0.84917030640889	0.532300717793729	 		
LOC_Os12g42980.1	protein|cysteine synthase, putative, expressed	 	23	934	0.384	*	-	LOC_Os12g42980.1	-0.587126522880334	0.485581161062838	 		
LOC_Os12g01530.1	protein|ferritin-1, chloroplast precursor, putative, expressed	  LOC_Os12g01530.2	8	248	0.724	*	 			
LOC_Os05g46480.2	protein|late embryogenesis abundant protein, group 3, putative, expressed >LOC_Os05g46480.1 protein|late embryogenesis abundant protein, group 3, putative, expressed	  LOC_Os05g46480.3 LOC_Os05g46480.4	1	26	---	 	 			
LOC_Os06g48530.1	protein|ZOS6-09 - C2H2 zinc finger protein, expressed	 	2	40	---	 	 	LOC_Os06g48530.1	-0.0926492879656742	0.190844981740335	 		
LOC_Os12g14930.1	protein|ATP synthase protein MI25, putative, expressed	 	4	52	0.731	 	 			
LOC_Os09g29404.2	protein|glycogen operon protein glgX, putative, expressed	  LOC_Os09g29404.3	2	57	---	 	 			
LOC_Os03g28420.1	protein|3-oxoacyl-synthase, putative, expressed	 	2	28	---	 	 	LOC_Os03g28420.1	0.316097520342876	0.331066616295177	 		
LOC_Os05g30350.1	protein|Os5bglu22 - beta-glucosidase homologue, similar to G. max isohydroxyurate hydrolase, expressed	  LOC_Os05g30350.2	2	50	0.671	 	 			
LOC_Os03g03350.1	protein|polygalacturonase, putative, expressed	 	1	33	---	 	 			
LOC_Os11g16410.1	protein|oxidoreductase, short chain dehydrogenase/reductase family, putative, expressed	  LOC_Os11g16410.2 LOC_Os11g16410.3 LOC_Os11g16410.5	2	49	---	 	 			
LOC_Os06g07140.1	protein|peptidase, T1 family, putative, expressed	  LOC_Os06g07878.1	4	138	0.920	 	 	LOC_Os06g07140.1	0.137416407114487	0.231551441883894	 		
LOC_Os05g23610.1	protein|protein phosphatase inhibitor 2 containing protein, expressed	  LOC_Os05g23610.2	2	99	1.765	 	 			
LOC_Os09g28620.1	protein|gibberellin receptor GID1L2, putative, expressed	 	3	63	1.058	 	 	LOC_Os09g28620.1	-0.86432507645895	0.460615791462032	 		
LOC_Os08g41390.1	protein|peptidyl-prolyl isomerase, putative, expressed	  LOC_Os08g41390.2	6	175	1.164	 	 			
LOC_Os04g32660.1	protein|cytochrome b-c1 complex subunit Rieske, mitochondrial precursor, putative, expressed	 	1	57	---	 	 	LOC_Os04g32660.1	0.0752650515063025	0.198495151744113	 		
LOC_Os03g18510.1	protein|expressed protein	 	1	45	---	 	 	LOC_Os03g18510.1	-1.11661533278071	0.593659488729379	-		
LOC_Os07g43700.2	protein|lactate/malate dehydrogenase, putative, expressed >LOC_Os07g43700.1 protein|lactate/malate dehydrogenase, putative, expressed	 	4	235	0.764	 	 	LOC_Os07g43700.2	-5.4262647547021	0.231425513159552	-		
LOC_Os04g42930.1	protein|OsGrx_C2.2 - glutaredoxin subgroup I, expressed	 	8	355	1.348	*	 			
LOC_Os07g09800.1	protein|expressed protein	 	14	441	2.140	*	+	LOC_Os07g09800.1	0.28620662556093	0.309627250975948	 		
LOC_Os03g11900.1	protein|transporter family protein, putative, expressed	 	1	69	---	 	 	LOC_Os03g11900.1	-0.230666653654526	0.270306006800151	 		
LOC_Os12g37650.1	protein|DUF538 domain containing protein, putative, expressed	 	1	26	---	 	 	LOC_Os12g37650.1	0.166564546068611	0.244270243042438	 		
LOC_Os03g38230.1	protein|peptidase M50 family protein, putative, expressed	 	5	164	0.816	 	 	LOC_Os03g38230.1	-0.617984225994853	0.427748394408765	 		
LOC_Os09g10750.1	protein|rhodanese-like, putative, expressed	 	4	138	0.914	 	 	LOC_Os09g10750.1	0.273040940361233	0.309060571716408	 		
LOC_Os03g36750.1	protein|cbbY, putative, expressed	 	4	124	1.061	 	 	LOC_Os03g36750.1	-1.36294502169969	0.72695504344541	-		
LOC_Os07g07060.1	protein|prolyl-tRNA synthetase, putative, expressed	 	3	96	0.936	 	 	LOC_Os07g07060.1	-0.4232916004915	0.347279939554212	 		
LOC_Os06g41990.2	protein|M16 domain containing zinc peptidase, putative, expressed >LOC_Os06g41990.1 protein|M16 domain containing zinc peptidase, putative, expressed	 	4	179	1.115	 	 	LOC_Os06g41990.2	0.0727563424353141	0.137986399697771	 		
LOC_Os09g36240.1	protein|deoxyribodipyrimidine photolyase family protein, expressed >LOC_Os09g36240.3 protein|deoxyribodipyrimidine photolyase family protein, expressed	 	11	173	0.807	 	 			
LOC_Os08g09210.1	protein|phosphoribosylamine--glycine ligase, putative, expressed >LOC_Os08g09210.2 protein|phosphoribosylamine--glycine ligase, putative, expressed	 	1	57	---	 	 			
LOC_Os01g25880.1	protein|dephospho-CoA kinase, putative, expressed	 	4	122	1.181	 	 	LOC_Os01g25880.1	0.214967314669187	0.235581161062838	 		
LOC_Os01g42830.1	protein|adaptin ear-binding coat-associated protein 2, putative, expressed	 	2	108	1.072	 	 	LOC_Os01g42830.1	-0.397722227219565	0.320771943080217	 		
LOC_Os03g03990.1	protein|signal recognition particle 43 kDa protein, chloroplast precursor, putative, expressed	 	9	320	1.557	*	 			
LOC_Os03g16860.1	protein|DnaK family protein, putative, expressed	 	15	1766	1.043	 	 	LOC_Os03g16860.1	0.737963653729283	0.295995466565924	 		
LOC_Os06g36770.1	protein|serine/threonine protein phosphatase 2A 55 kDa regulatory subunit B, putative, expressed	  LOC_Os06g36770.2 LOC_Os06g36770.3	1	40	---	 	 			
LOC_Os07g22600.1	protein|spermidine synthase, putative, expressed	  LOC_Os07g22600.2	4	129	0.928	 	 			
LOC_Os08g34210.1	protein|aldehyde dehydrogenase, putative, expressed	 	23	604	0.914	 	 			
LOC_Os01g58580.1	protein|ICE-like protease p20 domain containing protein, putative, expressed	 	6	143	0.827	 	 	LOC_Os01g58580.1	-0.350655272719966	0.324675733534819	 		
LOC_Os02g14630.1	protein|hydroquinone glucosyltransferase, putative, expressed	 	1	44	---	 	 			
LOC_Os01g49890.1	protein|threonine synthase, chloroplast precursor, putative, expressed	 	9	239	1.009	 	 	LOC_Os01g49890.1	-0.772746163618541	0.524807958695378	 		
LOC_Os01g17430.1	protein|coatomer subunit beta-1, putative, expressed	 	2	97	0.539	*	-	LOC_Os01g17430.1	0.483303383537259	0.396203248961088	 		
LOC_Os03g10590.1	protein|splicing factor, putative, expressed	 	1	57	---	 	 	LOC_Os03g10590.1	-0.495086499214696	0.300969651177434	 		
LOC_Os01g06020.1	protein|aspartyl-tRNA synthetase, putative, expressed	 	1	45	---	 	 	LOC_Os01g06020.1	0.322898553862481	0.296845485455232	 		
LOC_Os12g34018.1	protein|ATP synthase protein YMF19, putative, expressed	 	1	44	---	 	 			
LOC_Os01g10050.2	protein|DEAD-box ATP-dependent RNA helicase, putative, expressed >LOC_Os01g10050.1 protein|DEAD-box ATP-dependent RNA helicase, putative, expressed	 	3	55	---	 	 			
LOC_Os01g08560.2	protein|DnaK family protein, putative, expressed >LOC_Os01g08560.1 protein|DnaK family protein, putative, expressed	 	18	630	1.421	*	 			
LOC_Os08g14000.1	protein|retrotransposon protein, putative, Ty1-copia subclass, expressed	  LOC_Os11g17540.1	4	178	0.943	 	 			
LOC_Os04g10400.1	protein|electron transfer flavoprotein subunit beta, putative, expressed	 	1	58	---	 	 	LOC_Os04g10400.1	-0.6508817200839	0.459639843848382	 		
LOC_Os01g31610.1	protein|tyrosyl-tRNA synthetase, putative, expressed	 	5	200	1.048	 	 	LOC_Os01g31610.1	-0.770187013681623	0.376747261050246	 		
LOC_Os03g55540.1	protein|ZOS3-18 - C2H2 zinc finger protein, expressed	 	1	29	---	 	 	LOC_Os03g55540.1	-2.24549287803305	0.761365067371867	-		
LOC_Os03g52239.1	protein|homeobox domain containing protein, expressed	 	1	38	---	 	 	LOC_Os03g52239.1	-5.87036471958340	0.283150736683037	-		
LOC_Os07g35510.1	protein|glucan endo-1,3-beta-glucosidase precursor, putative, expressed	  LOC_Os08g14700.1	1	38	---	 	 	LOC_Os07g35510.1	-6.876516946565	0.494585064853293	-		
LOC_Os02g36570.1	protein|ABC1 family domain containing protein, putative, expressed	 	3	49	---	 	 	LOC_Os02g36570.1	0.313170869586412	0.293823196071024	 		
LOC_Os03g07840.1	protein|adenylosuccinate synthetase, chloroplast precursor, putative, expressed	 	3	49	0.785	 	 	LOC_Os03g07840.1	-0.426960666654663	0.335442639466062	 		
LOC_Os03g56310.1	protein|5-nucleotidase domain-containing protein, putative, expressed	  LOC_Os03g56310.2 LOC_Os03g56310.3	1	36	---	 	 			
LOC_Os01g27520.1	protein|tRNA synthetases class II domain containing protein, expressed	 	15	359	0.964	 	 	LOC_Os01g27520.1	-1.51340923969612	0.253588968643748	-		
LOC_Os04g39270.1	protein|indole-3-glycerol phosphate synthase, chloroplast precursor, putative, expressed	 	6	146	0.857	 	 	LOC_Os04g39270.1	-0.767555969157365	0.541021281954414	 		
LOC_Os05g03820.3	protein|glutamate--cysteine ligase, chloroplast precursor, putative, expressed >LOC_Os05g03820.2 protein|glutamate--cysteine ligase, chloroplast precursor, putative, expressed >LOC_Os05g03820.1 protein|glutamate--cysteine ligase, chloroplast precurs	  LOC_Os07g27790.1	4	145	1.056	 	 			
LOC_Os06g37000.1	protein|RNA recognition motif containing protein, expressed >LOC_Os06g37000.2 protein|RNA recognition motif containing protein, expressed	 	2	215	1.547	 	 			
LOC_Os03g59020.1	protein|T-complex protein, putative, expressed	 	3	69	0.845	 	 	LOC_Os03g59020.1	-0.0881830204099989	0.198621080468455	 		
LOC_Os05g44760.1	protein|hexokinase, putative, expressed	 	9	342	0.738	 	 	LOC_Os05g44760.1	-1.00529429966951	0.352033748898124	-		
LOC_Os08g02130.2	protein|RNA recognition motif containing protein, putative, expressed >LOC_Os08g02130.1 protein|RNA recognition motif containing protein, putative, expressed	 	1	33	---	 	 			
LOC_Os04g30890.1	protein|MYB family transcription factor, putative, expressed	 	1	26	---	 	 	LOC_Os04g30890.1	-1.05793556513266	0.519015237375645	-		
LOC_Os05g03830.1	protein|aminotransferase, putative, expressed	 	3	64	0.798	 	 			
LOC_Os01g03520.1	protein|ubiquitin conjugating enzyme protein, putative, expressed	 	1	21	---	 	 	LOC_Os01g03520.1	-0.466798926968585	0.379580657347941	 		
LOC_Os05g22940.1	protein|acetyl-CoA carboxylase, putative, expressed	 	11	308	0.940	 	 	LOC_Os05g22940.1	-0.195613897165191	0.248772194937665	 		
LOC_Os07g22930.3	protein|starch synthase, putative, expressed >LOC_Os07g22930.2 protein|starch synthase, putative, expressed	  LOC_Os07g22930.4	6	147	3.425	*	+			
LOC_Os08g25700.1	protein|expressed protein	 	1	86	---	 	 	LOC_Os08g25700.1	0.90071287413527	0.505068631154766	 		
LOC_Os01g61410.1	protein|NADH-ubiquinone oxidoreductase, mitochondrial precursor, putative, expressed	  LOC_Os01g61410.3 LOC_Os01g61410.4	2	40	---	 	 			
LOC_Os01g58000.1	protein|ATP synthase epsilon chain, putative, expressed	  LOC_Os06g39756.1 LOC_Os10g21264.1 LOC_Os12g19430.1	6	222	1.104	 	 			
LOC_Os05g03610.1	protein|phospholipase C, putative, expressed	 	1	104	---	 	 	LOC_Os05g03610.1	-1.04865963166097	0.434233723712379	-		
LOC_Os03g20630.2	protein|histidine triad family protein, putative, expressed	 	6	112	1.505	*	 			
LOC_Os02g30050.1	protein|ribosomal protein L29, putative, expressed	 	2	27	---	 	 	LOC_Os02g30050.1	0.392771372573154	0.377282458128699	 		
LOC_Os12g43630.1	protein|lactate/malate dehydrogenase, putative, expressed	  LOC_Os12g43630.2 LOC_Os12g43630.3	3	88	0.841	 	 			
LOC_Os03g28170.1	protein|expressed protein	 	1	36	---	 	 	LOC_Os03g28170.1	0.402668941848426	0.198180329933258	 		
LOC_Os01g24950.1	protein|exocyst complex component 6, putative, expressed >LOC_Os01g24950.2 protein|exocyst complex component 6, putative, expressed	 	1	25	---	 	 	LOC_Os01g24950.1	0.224535665089357	0.219777106157915	 		
LOC_Os01g52864.1	protein|transmembrane protein, putative, expressed	  LOC_Os01g52864.2 LOC_Os01g52864.3 LOC_Os01g52864.4	1	65	---	 	 			
LOC_Os05g07050.1	protein|pre-mRNA-processing-splicing factor 8, putative, expressed	 	4	51	---	 	 	LOC_Os05g07050.1	-0.863742043909426	0.590479788439743	 		
LOC_Os04g35700.1	protein|STE_MEKK_ste11_MAP3K.16 - STE kinases include homologs to sterile 7, sterile 11 and sterile 20 from yeast, expressed	  LOC_Os04g35700.2	1	16	---	 	 	LOC_Os04g35700.1	-0.237711492243507	0.284945221004911	 		
LOC_Os01g51634.1	protein|myosin-2 heavy chain, non muscle, putative, expressed	  LOC_Os03g48140.1 LOC_Os03g53660.1 LOC_Os05g46030.1 LOC_Os06g29350.1 LOC_Os10g25565.1	1	25	---	 	 			
LOC_Os02g28340.1	protein|transferase family protein, putative, expressed	 	3	71	0.852	 	 	LOC_Os02g28340.1	1.40064640697322	0.634586324140537	 		
LOC_Os06g30310.1	protein|alpha-glucan water dikinase, chloroplast precursor, putative, expressed	 	10	200	0.732	*	 	LOC_Os06g30310.1	0.267104070142841	0.169751920413046	 		
LOC_Os05g32820.1	protein|peptide-N4-asparagine amidase A, putative, expressed	 	9	145	0.761	 	 	LOC_Os05g32820.1	-7.33985000288463	0.57879989925702	-		
LOC_Os08g45190.1	protein|PGR5, putative, expressed	 	8	121	0.809	 	 	LOC_Os08g45190.1	0.0914405427626332	0.206586072283088	 		
LOC_Os07g31380.1	protein|NAD-dependent malic enzyme, mitochondrial precursor, putative, expressed	 	5	227	1.013	 	 	LOC_Os07g31380.1	-0.556605974981228	0.432407757209419	 		
LOC_Os03g16000.1	protein|src homology-3 domain protein 3, putative, expressed	 	1	54	---	 	 	LOC_Os03g16000.1	-0.275133883408422	0.226105024556101	 		
LOC_Os03g07150.1	protein|OsPP2Ac-5 - Phosphatase 2A isoform 5 belonging to family 2, expressed	  LOC_Os03g07150.2 LOC_Os03g59060.1 LOC_Os10g27050.1	1	61	---	 	 			
LOC_Os03g26960.1	protein|intron-binding protein aquarius, putative, expressed	 	1	40	---	 	 	LOC_Os03g26960.1	-1.04127883205038	0.558399445913613	-		
LOC_Os02g09150.1	protein|inorganic H+ pyrophosphatase, putative, expressed	 	2	646	0.753	 	 			
LOC_Os06g15400.1	protein|expressed protein	 	17	414	0.923	*	 	LOC_Os06g15400.1	0.0556008884852606	0.172616798891827	 		
ChrSy.fgenesh.mRNA.49	protein|expressed protein	 	1	44	---	 	 			
LOC_Os01g03144.1	protein|white-brown complex homolog protein 7, putative, expressed	 	4	107	0.744	 	 	LOC_Os01g03144.1	-0.0376157362505486	0.157725727238383	 		
LOC_Os02g52250.1	protein|SKIP/SNW domain containing protein, expressed	 	8	173	2.193	*	+	LOC_Os02g52250.1	-0.776030647187091	0.544012089157537	 		
LOC_Os02g02990.1	protein|translation initiation factor eIF3 subunit, putative, expressed	 	2	36	2.528	 	 	LOC_Os02g02990.1	-6.15987133677839	0.38540486084876	-		
LOC_Os02g51040.1	protein|expansin precursor, putative, expressed	 	1	56	---	 	 			
LOC_Os02g18320.1	protein|BRASSINOSTEROID INSENSITIVE 1-associated receptor kinase 1 precursor, putative, expressed	 	1	17	---	 	 	LOC_Os02g18320.1	-0.222252875460159	0.230134743735046	 		
LOC_Os02g50790.2	protein|nuclear-pore anchor, putative, expressed	 	4	214	1.429	 	 	LOC_Os02g50790.2	-0.245551054577992	0.276507996473996	 		
LOC_Os04g45970.2	protein|glutamate dehydrogenase protein, putative, expressed	 	2	70	1.166	 	 			
LOC_Os01g47780.1	protein|fasciclin domain containing protein, expressed	 	6	151	1.785	*	+			
LOC_Os11g28104.1	protein|TKL_IRAK_DUF26-lf.4 - DUF26 kinases have homology to DUF26 containing loci, expressed	 	1	41	---	 	 	LOC_Os11g28104.1	2.04498038216675	0.68023548671452	 		
LOC_Os09g21250.1	protein|expressed protein	 	1	38	---	 	 	LOC_Os09g21250.1	-1.38838637118885	0.591927968769676	-		
LOC_Os12g27790.1	protein|OsFBX443 - F-box domain containing protein, expressed	 	1	16	---	 	 			
LOC_Os01g03549.1	protein|multi-copper oxidase type I family protein, putative, expressed	 	4	163	0.982	 	 	LOC_Os01g03549.1	0.217710105886185	0.275154262687319	 		
LOC_Os02g10510.1	protein|Ubiquitin family domain containing protein, expressed	 	5	121	0.892	 	 	LOC_Os02g10510.1	-0.578834032169838	0.424253872308273	 		
LOC_Os04g58280.1	protein|stem-specific protein TSJT1, putative, expressed	  LOC_Os04g58280.2	3	84	0.001	 	 			
LOC_Os05g05700.1	protein|cullin, putative, expressed	  LOC_Os05g05700.2	3	51	0.964	 	 			
LOC_Os03g22950.1	protein|acyl carrier protein, putative, expressed	 	1	39	---	 	 	LOC_Os03g22950.1	-0.560483524635592	0.31227175418713	 		
LOC_Os03g18070.1	protein|omega-3 fatty acid desaturase, chloroplast precursor, putative, expressed	 	1	35	---	 	 	LOC_Os03g18070.1	0.68824462530423	0.529467321496033	 		
LOC_Os02g47020.1	protein|phosphoribulokinase/Uridine kinase family protein, expressed	 	30	1033	1.031	 	 	LOC_Os02g47020.1	-0.318272395090141	0.329870293413928	 		
LOC_Os09g28310.1	protein|bZIP transcription factor, putative, expressed	 	1	59	---	 	 	LOC_Os09g28310.1	-0.643641229722628	0.506831633295555	 		
LOC_Os04g20164.2	protein|amine oxidase precursor, putative, expressed	 	1	71	---	 	 	LOC_Os04g20164.2	-0.681692220791335	0.398344037274902	 		
LOC_Os04g58110.1	protein|pyruvate kinase, putative, expressed	 	19	441	0.960	 	 	LOC_Os04g58110.1	-0.0626363885522564	0.17154640473492	 		
LOC_Os10g02040.1	protein|peroxidase precursor, putative, expressed	  LOC_Os10g02040.2	7	176	0.456	*	-			
LOC_Os10g41410.2	protein|nucleoside diphosphate kinase, putative, expressed	 	5	159	1.374	*	 			
LOC_Os04g02900.1	protein|dehydrogenase E1 component domain containing protein, expressed	  LOC_Os04g02900.2	3	93	0.832	 	 			
LOC_Os08g37940.1	protein|HAD-superfamily hydrolase subfamily IA, variant 3, putative, expressed	 	2	68	0.939	 	 	LOC_Os08g37940.1	2.33435383693551	0.722453091550183	 		
LOC_Os05g31140.1	protein|glycosyl hydrolases family 17, putative, expressed	  LOC_Os05g31140.3	3	141	0.877	 	 			
LOC_Os07g37830.1	protein|peptidyl-prolyl cis-trans isomerase CYP37, chloroplast precursor, putative, expressed	  LOC_Os07g37830.2	17	379	0.691	*	 			
LOC_Os10g35810.1	protein|thylakoid lumenal protein, putative, expressed	 	29	582	1.357	 	 	LOC_Os10g35810.1	0.715589334130225	0.544326910968392	 		
LOC_Os04g15690.1	protein|DSBA-like thioredoxin domain containing protein, expressed	 	11	266	0.643	*	 	LOC_Os04g15690.1	-0.321928094887363	0.247103639340133	 		
LOC_Os05g28090.1	protein|expressed protein	 	1	38	---	 	 			
LOC_Os04g16770.1	protein|photosynthetic reaction center protein, putative, expressed >LOC_Os08g35420.1 protein|photosynthetic reaction center protein, putative, expressed	  LOC_Os10g21192.1	81	2696	0.732	*	 	LOC_Os04g16770.1	-1.05157034824771	0.4676363178441	-		
LOC_Os02g44630.1	protein|aquaporin protein, putative, expressed >LOC_Os02g44630.2 protein|aquaporin protein, putative, expressed	 	6	545	0.704	*	 			
LOC_Os05g01050.2	protein|DNA-binding protein-related, putative, expressed >LOC_Os05g01050.3 protein|DNA-binding protein-related, putative, expressed >LOC_Os05g01050.1 protein|DNA-binding protein-related, putative, expressed	 	1	43	---	 	 			
LOC_Os03g49380.1	protein|lipoxygenase, putative, expressed	  LOC_Os03g49380.3	1	21	---	 	 			
LOC_Os02g55300.1	protein|CAF1 family ribonuclease containing protein, putative, expressed	  LOC_Os09g24990.2	1	25	---	 	 	LOC_Os02g55300.1	0.194443173715308	0.234605213449188	 		
LOC_Os04g52164.1	protein|transferase family protein, putative, expressed	  LOC_Os04g52164.2	2	61	---	 	 			
LOC_Os05g25210.1	protein|expressed protein	 	1	44	---	 	 	LOC_Os05g25210.1	-0.306545062187977	0.282930361415439	 		
LOC_Os02g02390.1	protein|S1 RNA binding domain containing protein, expressed	 	5	80	1.472	 	 	LOC_Os02g02390.1	0.0859974322458408	0.199219241909079	 		
LOC_Os02g08544.1	protein|homeobox protein knotted-1, putative, expressed	  LOC_Os02g08544.2 LOC_Os06g43860.1 LOC_Os06g43860.2	2	56	0.825	 	 			
LOC_Os06g39708.1	protein|photosystem II P680 chlorophyll A apoprotein, putative, expressed	 	66	1937	0.813	 	 			
LOC_Os05g44050.1	protein|ras-related protein, putative, expressed	 	2	201	0.938	 	 	LOC_Os05g44050.1	-0.129276650929637	0.219682659614658	 		
LOC_Os01g73540.1	protein|YGGT family protein, putative, expressed	 	1	91	---	 	 	LOC_Os01g73540.1	-0.473005021911113	0.408481299584435	 		
LOC_Os03g57760.1	protein|25.3 kDa vesicle transport protein, putative, expressed >LOC_Os03g57760.2 protein|25.3 kDa vesicle transport protein, putative, expressed	  LOC_Os06g09850.1 LOC_Os06g09850.3	1	44	---	 	 	LOC_Os03g57760.1	0.649813645071124	0.168492633169626	 		
LOC_Os08g29370.1	protein|peptidyl-prolyl cis-trans isomerase, chloroplast precursor, putative, expressed	  LOC_Os08g29370.2	32	993	1.211	*	 			
LOC_Os09g21470.1	protein|expressed protein	 	1	47	---	 	 			
LOC_Os09g31080.1	protein|induced stolen tip protein TUB8, putative, expressed	  LOC_Os09g31080.3	8	333	4.430	*	+			
LOC_Os03g17600.1	protein|expressed protein	 	2	76	0.988	 	 	LOC_Os03g17600.1	-0.415420522442801	0.395762498425891	 		
LOC_Os12g39660.1	protein|calcium-transporting ATPase, plasma membrane-type, putative, expressed	 	1	50	---	 	 	LOC_Os12g39660.1	-1.17841146733014	0.545523233849641	-		
LOC_Os05g01820.1	protein|cytochrome b5-like Heme/Steroid binding domain containing protein, expressed	 	6	250	0.918	 	 	LOC_Os05g01820.1	-0.542063415854239	0.419279687696764	 		
LOC_Os03g59310.1	protein|ribosomal protein, putative, expressed	 	4	246	0.829	*	 	LOC_Os03g59310.1	0.115722072725492	0.222201234101499	 		
LOC_Os04g14680.1	protein|OsAPx3 - Peroxisomal Ascorbate Peroxidase encoding gene 5,8, expressed	 	4	103	1.148	 	 	LOC_Os04g14680.1	0.68684211474037	0.256422364941443	 		
LOC_Os04g26834.1	protein|eukaryotic aspartyl protease domain containing protein, expressed	 	1	43	---	 	 			
LOC_Os07g38730.1	protein|tubulin/FtsZ domain containing protein, putative, expressed	 	1	169	---	 	 	LOC_Os07g38730.1	0.195713011136568	0.262026193174663	 		
LOC_Os03g53670.1	protein|YT521-B-like family domain containing protein, expressed	  LOC_Os03g53670.2	6	126	1.370	 	 			
LOC_Os06g46284.1	protein|glycosyl hydrolase, family 31, putative, expressed	  LOC_Os06g46284.2 LOC_Os06g46340.1	1	103	---	 	 			
LOC_Os02g44320.1	protein|LTPL113 - Protease inhibitor/seed storage/LTP family protein precursor, expressed	 	1	66	---	 	 	LOC_Os02g44320.1	4.95419631038687	0.199502581538849	 		
LOC_Os02g54470.2	protein|60S ribosomal protein L35a-3, putative, expressed >LOC_Os02g54470.1 protein|60S ribosomal protein L35a-3, putative, expressed	 	1	133	---	 	 			
LOC_Os08g01180.1	protein|nicalin, putative, expressed	 	2	68	---	 	 	LOC_Os08g01180.1	-0.559733992058444	0.436941191285732	 		
LOC_Os06g14310.1	protein|potassium channel AKT1, putative, expressed	 	2	17	---	 	 			
LOC_Os12g44150.1	protein|plasma membrane ATPase, putative, expressed	 	8	1050	0.855	*	 			
LOC_Os10g21236.1	protein|chloroplast ATP synthase a chain precursor, putative, expressed	  LOC_Os10g38276.1	4	36	---	 	 			
LOC_Os10g29620.1	protein|tyrosine protein kinase domain containing protein, putative, expressed	 	2	63	1.421	 	 	LOC_Os10g29620.1	0.406608408206231	0.311547664022163	 		
LOC_Os08g07960.2	protein|mitotic checkpoint protein, putative, expressed >LOC_Os08g07960.1 protein|mitotic checkpoint protein, putative, expressed	 	2	98	19.916	 	 			
LOC_Os05g05860.1	protein|retrotransposon protein, putative, unclassified, expressed	  LOC_Os08g05940.1	2	44	---	 	 	LOC_Os05g05860.1	-3.01158797427521	0.457404608991311	-		
LOC_Os04g43060.1	protein|enzyme of the cupin superfamily protein, putative, expressed	 	1	26	---	 	 	LOC_Os04g43060.1	-0.195389827906343	0.243294295428787	 		
LOC_Os03g19240.1	protein|AMP-binding enzyme, putative, expressed	 	4	251	1.192	 	 	LOC_Os03g19240.1	-0.95199305622553	0.607669059312429	 		
LOC_Os01g70520.1	protein|Os1bglu5 - beta-glucosidase homologue, similar to G. max isohydroxyurate hydrolase, expressed	  LOC_Os01g70520.2	3	102	0.852	 	 			
LOC_Os07g36420.1	protein|proteasome inhibitor-related, putative, expressed	 	1	36	---	 	 	LOC_Os07g36420.1	-1.23499686146993	0.648312555093817	-		
LOC_Os04g56620.1	protein|molybdopterin biosynthesis protein CNX1, putative, expressed	  LOC_Os04g56620.2	1	32	---	 	 			
LOC_Os07g19560.1	protein|TATA-binding protein-associated factor 2N, putative, expressed	  LOC_Os07g19560.2 LOC_Os09g12800.1	1	49	---	 	 			
LOC_Os06g40640.1	protein|fructose-bisphospate aldolase isozyme, putative, expressed	  LOC_Os06g40640.3	40	1478	0.909	 	 			
LOC_Os06g30901.1	protein|HEAT repeat family protein, putative, expressed	 	1	22	---	 	 	LOC_Os06g30901.1	5.52356195605701	0.234510766905931	 		
LOC_Os03g55800.1	protein|cytochrome P450, putative, expressed	 	1	43	---	 	 	LOC_Os03g55800.1	-1.90689059560852	0.364941443143181	-		
LOC_Os07g06680.1	protein|fasciclin domain containing protein, expressed	 	2	104	1.687	 	 	LOC_Os07g06680.1	0.749593202493956	0.207152751542627	 		
LOC_Os04g20220.1	protein|elongation factor Tu, putative, expressed	 	8	146	0.636	 	 	LOC_Os04g20220.1	-0.287607185667262	0.299867774839441	 		
LOC_Os07g10540.1	protein|peptidase, M24 family protein, putative, expressed	  LOC_Os07g10540.2	3	71	0.836	 	 			
LOC_Os01g68330.1	protein|antigen peptide transporter-like 1, chloroplast precursor, putative, expressed	 	4	59	0.682	 	 	LOC_Os01g68330.1	-1.54949782006635	0.379486210804685	-		
LOC_Os01g65902.1	protein|apocytochrome f precursor, putative, expressed >LOC_Os10g21290.1 protein|apocytochrome f precursor, putative, expressed	 	67	1451	1.040	 	 	LOC_Os01g65902.1	-5.4262647547021	0.231425513159552	-		
LOC_Os08g37320.1	protein|expressed protein	 	8	147	1.536	*	 	LOC_Os08g37320.1	0.236914863768781	0.291587961213953	 		
LOC_Os09g08430.1	protein|ribosomal protein L22, putative, expressed	 	1	133	---	 	 	LOC_Os09g08430.1	-0.167041628760959	0.243451706334215	 		
LOC_Os05g47550.1	protein|ANTH/ENTH domain containing protein, putative, expressed	 	1	33	---	 	 	LOC_Os05g47550.1	-0.345942404377612	0.339346429920665	 		
LOC_Os08g27040.1	protein|lipid phosphatase protein, putative, expressed	  LOC_Os09g13870.3 LOC_Os09g13870.4	1	26	---	 	 	LOC_Os08g27040.1	-0.495294751195009	0.373095328044327	 		
LOC_Os02g13170.1	protein|mitochondrial carrier protein, putative, expressed	  LOC_Os09g33470.1	1	24	---	 	 	LOC_Os02g13170.1	0.554513921401872	0.359652436720816	 		
LOC_Os06g05700.1	protein|cysteine synthase, putative, expressed	 	1	49	---	 	 	LOC_Os06g05700.1	-0.661237206061272	0.435367082231457	 		
LOC_Os03g59050.1	protein|DEAD-box ATP-dependent RNA helicase, putative, expressed	 	2	245	1.383	 	 	LOC_Os03g59050.1	-0.0204034863944628	0.154168240775721	 		
LOC_Os05g26902.1	protein|chaperone protein dnaJ, putative, expressed >LOC_Os05g26926.1 protein|chaperone protein dnaJ, putative, expressed	 	9	157	1.042	 	 			
LOC_Os08g43160.1	protein|TCP family transcription factor, putative, expressed	 	1	53	---	 	 	LOC_Os08g43160.1	-0.72232872488244	0.517409646140285	 		
LOC_Os08g29650.1	protein|RNA recognition motif containing protein, expressed	 	1	63	---	 	 	LOC_Os08g29650.1	-0.844257968776831	0.397399571842337	 		
LOC_Os04g58620.1	protein|potasium efflux antiporter protein, putative, expressed	 	3	91	0.885	 	 	LOC_Os04g58620.1	-1.51293281444850	0.712473240146077	-		
LOC_Os01g74450.1	protein|aquaporin protein, putative, expressed	 	2	87	4.850	 	 	LOC_Os01g74450.1	-0.928575408999432	0.626589850144818	 		
LOC_Os03g08280.1	protein|peptidase, T1 family, putative, expressed	  LOC_Os03g08280.2	9	161	0.853	 	 			
LOC_Os05g37330.1	protein|60S acidic ribosomal protein, putative, expressed	 	12	488	1.373	*	 	LOC_Os05g37330.1	-0.332611267688671	0.339503840826092	 		
LOC_Os11g26910.1	protein|SKP1-like protein 1B, putative, expressed	 	4	237	0.829	 	 	LOC_Os11g26910.1	-0.643429768565451	0.514229945850649	 		
LOC_Os08g40830.3	protein|pumilio domain-containing protein PPD1, putative, expressed	  LOC_Os08g40830.1	1	28	---	 	 	LOC_Os08g40830.3	-0.207005520192654	0.224625362045082	 		
LOC_Os11g38260.1	protein|PAP fibrillin family domain containing protein, expressed	 	10	242	0.931	 	 	LOC_Os11g38260.1	-1.56458208315425	0.696354363430298	-		
LOC_Os07g29450.1	protein|expressed protein	 	1	45	---	 	 	LOC_Os07g29450.1	-0.139427073203223	0.218927087268606	 		
LOC_Os02g35610.1	protein|expressed protein	 	1	47	---	 	 			
LOC_Os05g51850.1	protein|AT hook-containing DNA-binding protein, putative, expressed	  LOC_Os05g51850.2 LOC_Os05g51850.3	2	51	---	 	 			
LOC_Os12g41500.1	protein|rhodanese-like domain containing protein, putative, expressed	 	7	199	1.045	 	 	LOC_Os12g41500.1	-0.906629922549559	0.508185367082231	 		
LOC_Os03g06100.1	protein|retrotransposon protein, putative, unclassified, expressed	 	1	13	---	 	 			
LOC_Os12g33958.1	protein|NADH-ubiquinone oxidoreductase 49 kDa subunit, putative, expressed	 	4	45	---	 	 	LOC_Os12g33958.1	6.4998458870832	0.437035637828989	 		
LOC_Os04g04930.1	protein|retrotransposon protein, putative, unclassified, expressed	 	1	15	---	 	 			
LOC_Os01g48760.1	protein|THAP domain-containing protein 4, putative, expressed	  LOC_Os01g48760.2	1	42	---	 	 			
LOC_Os11g40140.1	protein|peptidase, T1 family, putative, expressed	 	4	166	0.833	 	 	LOC_Os11g40140.1	-13.1354688168913	0.990114595139151	 		
LOC_Os02g27060.1	protein|high mobility group, putative, expressed	  LOC_Os02g27060.2	1	60	---	 	 			
LOC_Os07g37680.1	protein|expressed protein	  LOC_Os07g37680.2	1	29	---	 	 			
LOC_Os03g01750.1	protein|dual specificity protein phosphatase, putative, expressed >LOC_Os03g01750.2 protein|dual specificity protein phosphatase, putative, expressed	  LOC_Os03g01750.4 LOC_Os03g01750.5 LOC_Os03g01750.7	1	54	---	 	 			
LOC_Os07g03160.1	protein|WD domain, G-beta repeat domain containing protein, expressed	 	1	55	---	 	 			
LOC_Os05g23200.1	protein|expressed protein	 	1	31	---	 	 	LOC_Os05g23200.1	1.07275634243531	0.211182470721572	 		
LOC_Os03g49600.1	protein|Os3bglu7 - beta-glucosidase, exo-beta-glucanse, expressed	  LOC_Os03g49600.2 LOC_Os03g49600.3 LOC_Os03g49600.4 LOC_Os03g49600.5	2	41	---	 	 			
LOC_Os09g30340.1	protein|photosystem I reaction center subunit, chloroplast precursor, putative, expressed	 	5	47	0.846	*	 	LOC_Os09g30340.1	-0.262312400782612	0.304967888175293	 		
LOC_Os08g08430.1	protein|expressed protein	 	1	23	---	 	 			
LOC_Os02g57240.1	protein|oxidoreductase, aldo/keto reductase family protein, putative, expressed	 	1	26	---	 	 	LOC_Os02g57240.1	0.831304701843305	0.528082105528271	 		
LOC_Os10g26130.1	protein|phenylalanyl-tRNA synthetase, putative, expressed	  LOC_Os10g26130.2 LOC_Os10g26130.3	1	40	---	 	 			
LOC_Os09g38390.1	protein|octicosapeptide/Phox/Bem1p, putative, expressed	 	2	105	0.892	 	 			
LOC_Os01g08970.1	protein|SSRP1-like FACT complex subunit, putative, expressed	 	1	29	---	 	 			
LOC_Os02g33080.1	protein|N-carbamoylputrescine amidase, putative, expressed	  LOC_Os02g33080.2	1	38	---	 	 			
LOC_Os12g44380.1	protein|sucrose transporter, putativ, expressed	  LOC_Os12g44380.2	1	68	---	 	 			
LOC_Os01g56550.1	protein|transcription initiation factor IIF beta subunit, putative, expressed	  LOC_Os01g56550.2	2	32	---	 	 			
LOC_Os01g25600.1	protein|tetratricopeptide repeat domain containing protein, expressed	  LOC_Os01g25600.2	5	138	0.959	 	 	LOC_Os01g25600.1	-0.0598954174290242	0.165218486336733	 		
LOC_Os02g15820.1	protein|extra-large G-protein-related, putative, expressed	  LOC_Os02g15820.2	1	13	---	 	 			
LOC_Os04g53310.1	protein|soluble starch synthase 3, chloroplast precursor, putative, expressed	 	10	392	1.549	*	 	LOC_Os04g53310.1	0.116218518305076	0.219934517063342	 		
LOC_Os01g01960.1	protein|transcriptional repressor, putative, expressed	 	2	83	0.951	 	 	LOC_Os01g01960.1	-0.560731509869212	0.458475003148218	 		
LOC_Os02g14110.1	protein|aminotransferase, classes I and II, domain containing protein, expressed	 	3	153	0.906	 	 	LOC_Os02g14110.1	1.22111569997800	0.515048482558872	 		
LOC_Os11g37730.1	protein|glutathione S-transferase, N-terminal domain containing protein, expressed	  LOC_Os11g37730.2	1	39	---	 	 			
LOC_Os02g37420.1	protein|ras-related protein, putative, expressed	 	4	115	0.751	*	 	LOC_Os02g37420.1	-0.0460438681512001	0.166635184485581	 		
LOC_Os03g44800.1	protein|DUF593 domain containing protein, expressed	 	1	68	---	 	 	LOC_Os03g44800.1	-0.21915162242768	0.198085883390001	 		
LOC_Os01g51300.2	protein|WD domain, G-beta repeat domain containing protein, expressed	 	5	244	0.679	 	 			
LOC_Os06g48350.1	protein|CPuORF14 - conserved peptide uORF-containing transcript, expressed >LOC_Os06g48355.1 protein|expressed protein	  LOC_Os09g15770.1	1	33	---	 	 	LOC_Os06g48350.1	-0.32738252497947	0.305503085253746	 		
LOC_Os11g20790.1	protein|adenylate kinase, putative, expressed	 	4	137	1.472	*	 	LOC_Os11g20790.1	-0.312573565848397	0.301158544263947	 		
LOC_Os04g49990.1	protein|AT hook motif domain containing protein, expressed >LOC_Os04g49990.2 protein|AT hook motif domain containing protein, expressed	  LOC_Os10g42230.2	1	50	---	 	 			
LOC_Os12g17910.1	protein|T-complex protein, putative, expressed	 	45	1946	1.586	*	 	LOC_Os12g17910.1	0.168067055221730	0.226482810729127	 		
LOC_Os12g18880.1	protein|mago nashi, putative, expressed	 	2	49	1.264	 	 	LOC_Os12g18880.1	-0.0207585601667975	0.152971917894472	 		
LOC_Os03g06220.1	protein|DEAD-box ATP-dependent RNA helicase, putative, expressed	 	1	41	---	 	 	LOC_Os03g06220.1	-0.0141036539307730	0.130084372245309	 		
LOC_Os11g01300.1	protein|protein transport protein Sec61 subunit beta, putative, expressed	  LOC_Os12g01260.1	2	90	0.864	 	 	LOC_Os11g01300.1	-0.228469629253447	0.261302103009697	 		
LOC_Os10g21396.1	protein|NADPH-dependent oxidoreductase, putative, expressed	 	1	100	---	 	 			
LOC_Os04g40310.1	protein|dehydrogenase, putative, expressed	  LOC_Os04g40310.2	5	187	0.878	 	 			
LOC_Os01g67530.1	protein|AMP-binding enzyme, putative, expressed	 	2	95	1.180	 	 	LOC_Os01g67530.1	0.349467714527199	0.328233219997481	 		
LOC_Os08g44850.1	protein|C2 domain containing protein, putative, expressed	 	13	207	1.060	 	 	LOC_Os08g44850.1	-0.80598419032419	0.533465558493892	 		
LOC_Os01g47430.1	protein|protein of unknown function DUF1296 domain containing protein, expressed	  LOC_Os01g47430.2	1	24	---	 	 			
LOC_Os07g28400.1	protein|CDGSH iron sulfur domain-containing protein 1, putative, expressed	 	5	255	1.390	 	 	LOC_Os07g28400.1	0.869616485699487	0.598287369348949	 		
LOC_Os07g37420.1	protein|versicolorin reductase, putative, expressed	 	1	56	---	 	 	LOC_Os07g37420.1	0.0820613699152564	0.200856315325526	 		
LOC_Os10g41560.1	protein|expressed protein	 	1	22	---	 	 	LOC_Os10g41560.1	-0.351598961563705	0.315388490114595	 		
LOC_Os07g07260.1	protein|glutamine-dependent NAD, putative, expressed	 	1	36	---	 	 			
LOC_Os05g48240.1	protein|dynamin family protein, putative, expressed	 	2	42	---	 	 			
LOC_Os09g26730.1	protein|chaperonin, putative, expressed	 	27	901	1.441	*	 	LOC_Os09g26730.1	-0.306606376329177	0.285417453721194	 		
LOC_Os03g62750.1	protein|inner membrane protein, putative, expressed	  LOC_Os03g62750.2 LOC_Os03g62750.3 LOC_Os03g62750.4	1	78	---	 	 			
LOC_Os08g35760.1	protein|Cupin domain containing protein, expressed	 	35	818	0.567	 	 			
LOC_Os01g52050.1	protein|systemin receptor SR160 precursor, putative, expressed	 	1	24	---	 	 	LOC_Os01g52050.1	-0.0146653871817512	0.127565797758469	 		
LOC_Os02g47850.2	protein|class I glutamine amidotransferase, putative, expressed	 	7	228	0.789	 	 			
LOC_Os08g09250.2	protein|glyoxalase family protein, putative, expressed	 	33	813	0.939	 	 	LOC_Os08g09250.2	0.0733731863302195	0.147588464928850	 		
LOC_Os05g49150.1	protein|eukaryotic translation initiation factor 3 subunit D, putative, expressed	 	4	102	1.227	 	 	LOC_Os05g49150.1	-0.873290334309406	0.572125676866893	 		
LOC_Os06g08090.1	protein|heparanase-like protein precursor, putative, expressed	  LOC_Os06g08090.2	2	109	0.768	 	 			
LOC_Os08g38910.1	protein|caffeoyl-CoA O-methyltransferase, putative, expressed	  LOC_Os08g38910.2 LOC_Os08g38910.3	2	73	1.517	*	 			
LOC_Os01g52460.1	protein|regulator of ribonuclease, putative, expressed >LOC_Os01g52460.2 protein|regulator of ribonuclease, putative, expressed	 	1	99	---	 	 			
LOC_Os01g59990.1	protein|ribosomal protein L24, putative, expressed >LOC_Os01g59990.2 protein|ribosomal protein L24, putative, expressed	  LOC_Os07g12250.1	2	87	0.981	 	 			
LOC_Os01g41710.1	protein|chlorophyll A-B binding protein, putative, expressed	 	6	486	0.711	 	 	LOC_Os01g41710.1	0.825158731112466	0.600207782395164	 		
LOC_Os03g54130.1	protein|cysteine protease 1 precursor, putative, expressed	 	4	206	0.608	*	-	LOC_Os03g54130.1	1.01494896750275	0.653507114972925	 		
LOC_Os02g58790.1	protein|cell division inhibitor, putative, expressed	  LOC_Os02g58790.3	3	49	1.184	 	 			
LOC_Os12g10610.1	protein|retrotransposon protein, putative, Ty3-gypsy subclass, expressed	 	1	180	---	 	 			
LOC_Os04g28090.1	protein|MYB family transcription factor, putative, expressed	 	2	80	1.157	 	 	LOC_Os04g28090.1	0.148405348336446	0.205578642488352	 		
LOC_Os12g24480.1	protein|expressed protein	 	1	21	---	 	 			
LOC_Os06g01370.1	protein|DNA-binding protein-related, putative, expressed	 	1	36	---	 	 	LOC_Os06g01370.1	0.0604488639488697	0.158418335222264	 		
LOC_Os07g04840.1	protein|PsbP, putative, expressed	 	129	3468	1.302	 	 			
LOC_Os12g32280.1	protein|SWIB/MDM2 domain containing protein, expressed	 	3	117	1.521	 	 	LOC_Os12g32280.1	0.171025035838641	0.241688704193427	 		
LOC_Os06g43770.1	protein|expressed protein	 	1	18	---	 	 	LOC_Os06g43770.1	0.0234589728239890	0.136412290643496	 		
LOC_Os11g43900.1	protein|translationally-controlled tumor protein, putative, expressed	 	10	213	1.278	*	 			
LOC_Os11g10480.1	protein|dehydrogenase, putative, expressed	  LOC_Os11g10480.2 LOC_Os11g10480.4	2	63	1.177	 	 			
LOC_Os05g24601.1	protein|coatomer subunit delta, putative, expressed	  LOC_Os05g24601.2 LOC_Os05g24601.3	2	133	0.454	 	 			
LOC_Os09g38690.1	protein|transporter family protein, putative, expressed	  LOC_Os09g38690.2 LOC_Os09g38690.3 LOC_Os09g38690.4	1	25	---	 	 			
LOC_Os09g29430.1	protein|citrate transporter, putative, expressed	 	1	41	---	 	 	LOC_Os09g29430.1	-0.191060081803001	0.25	 		
LOC_Os03g64170.1	protein|GDSL-like lipase/acylhydrolase, putative, expressed	  LOC_Os03g64170.2	1	20	---	 	 			
LOC_Os01g45274.1	protein|carbonic anhydrase, chloroplast precursor, putative, expressed	 	43	907	1.260	 	 			
LOC_Os04g33630.1	protein|2Fe-2S iron-sulfur cluster binding domain containing protein, expressed	 	8	169	1.259	*	 	LOC_Os04g33630.1	0.636415295746909	0.414714771439365	 		
LOC_Os01g65260.1	protein|amidophosphoribosyltransferase, chloroplast precursor, putative, expressed	 	3	221	1.214	 	 	LOC_Os01g65260.1	0.47195353889197	0.418240775720942	 		
LOC_Os04g16680.1	protein|fructose-1,6-bisphosphatase, putative, expressed	 	63	1570	1.014	 	 	LOC_Os04g16680.1	-0.99417480038529	0.65067371867523	 		
LOC_Os03g27460.2	protein|heat shock protein DnaJ, putative, expressed >LOC_Os03g27460.3 protein|heat shock protein DnaJ, putative, expressed >LOC_Os03g27460.1 protein|heat shock protein DnaJ, putative, expressed	 	1	91	---	 	 	LOC_Os03g27460.2	-1.15541775785781	0.352568945976577	-		
LOC_Os01g47350.1	protein|enoyl-CoA hydratase/isomerase family protein, putative, expressed	 	1	35	---	 	 	LOC_Os01g47350.1	0.298013448391364	0.275185744868404	 		
LOC_Os08g33370.2	protein|14-3-3 protein, putative, expressed >LOC_Os08g33370.1 protein|14-3-3 protein, putative, expressed	 	9	583	0.986	 	 			
LOC_Os01g66000.1	protein|NADH dehydrogenase I subunit N, putative, expressed	 	3	88	1.180	 	 	LOC_Os01g66000.1	0.350587871478201	0.356756076060950	 		
LOC_Os03g56869.1	protein|ribose-5-phosphate isomerase A, putative, expressed	 	1	49	---	 	 	LOC_Os03g56869.1	0.564980421233378	0.439081979599547	 		
LOC_Os08g25900.1	protein|PsbP, putative, expressed	  LOC_Os10g32400.1 LOC_Os10g32400.2	5	134	1.455	*	 	LOC_Os08g25900.1	-0.403261907377054	0.364280317340385	 		
LOC_Os01g58380.1	protein|3-hydroxybutyryl-CoA dehydrogenase, putative, expressed	 	1	28	---	 	 	LOC_Os01g58380.1	-0.197631076501453	0.24845737312681	 		
LOC_Os03g63410.1	protein|elongation factor Tu, putative, expressed	 	17	651	0.777	*	 			
LOC_Os01g70400.1	protein|expressed protein	 	7	257	0.634	*	 	LOC_Os01g70400.1	-0.413752163701773	0.388804936405994	 		
LOC_Os06g28950.1	protein|expressed protein	 	11	298	1.048	 	 	LOC_Os06g28950.1	0.136228668245603	0.222862359904294	 		
LOC_Os02g47790.1	protein|monodehydroascorbate reductase, putative, expressed	 	1	37	---	 	 	LOC_Os02g47790.1	0	0.124323133106662	 		
LOC_Os09g39180.1	protein|RNA recognition motif containing protein, putative, expressed	 	17	617	1.433	*	 	LOC_Os09g39180.1	0.559555076314009	0.470312303236368	 		
LOC_Os11g09329.1	protein|VHS and GAT domain containing protein, expressed	 	4	113	2.477	 	 	LOC_Os11g09329.1	-0.324754138966126	0.323227553204886	 		
LOC_Os07g36250.1	protein|peptide chain release factor protein, putative, expressed	  LOC_Os07g36250.2	2	66	---	 	 			
LOC_Os03g59280.1	protein|plastocyanin-like domain containing protein, putative, expressed	 	2	52	---	 	 			
LOC_Os11g03230.1	protein|nucleoside-triphosphatase, putative, expressed	  LOC_Os11g03230.2 LOC_Os11g03230.3 LOC_Os11g03270.1 LOC_Os11g03290.1 LOC_Os12g02980.1 LOC_Os12g02980.2	1	28	---	 	 			
LOC_Os05g40820.1	protein|ribosomal protein L24, putative, expressed	  LOC_Os05g40820.2	2	102	0.925	 	 			
LOC_Os10g39930.2	protein|cytochrome P450 97B2, putative, expressed >LOC_Os10g39930.1 protein|cytochrome P450 97B2, putative, expressed	 	2	89	1.129	 	 	LOC_Os10g39930.2	0.559007379484947	0.400421861226546	 		
LOC_Os02g10860.1	protein|bZIP transcription factor domain containing protein, expressed	 	1	60	---	 	 	LOC_Os02g10860.1	-0.752446580955215	0.282111824707216	 		
LOC_Os02g37000.1	protein|mitochondrial prohibitin complex protein 1, putative, expressed	  LOC_Os04g38900.1 LOC_Os04g38900.2	1	46	---	 	 	LOC_Os02g37000.1	-0.229133999215503	0.161472106787558	 		
LOC_Os03g17310.1	protein|calcium-transporting ATPase, endoplasmic reticulum-type, putative, expressed	 	2	61	---	 	 	LOC_Os03g17310.1	-0.66749659389318	0.490020148595895	 		
LOC_Os03g07300.1	protein|ribulose-phosphate 3-epimerase, chloroplast precursor, putative, expressed	 	11	457	1.247	*	 	LOC_Os03g07300.1	0.00634951237553031	0.132225160559124	 		
LOC_Os02g36710.1	protein|SET, putative, expressed	 	2	82	---	 	 	LOC_Os02g36710.1	0.119263045880857	0.206239768291147	 		
LOC_Os03g15870.1	protein|ribosomal protein L4, putative, expressed	 	10	162	0.882	 	 	LOC_Os03g15870.1	0.0213412860378436	0.153223775343156	 		
LOC_Os03g56300.1	protein|4Fe-4S binding domain containing protein, expressed	 	1	20	---	 	 	LOC_Os03g56300.1	-0.095600462308525	0.208380556604962	 		
LOC_Os03g14990.1	protein|chorismate synthase 2, chloroplast precursor, putative, expressed	 	8	249	0.788	 	 	LOC_Os03g14990.1	-1.22836434409874	0.651618184107795	-		
LOC_Os11g34190.1	protein|expressed protein	 	4	103	1.357	 	 	LOC_Os11g34190.1	-0.551737326522673	0.427496536960081	 		
LOC_Os03g04570.1	protein|peptide transporter PTR3-A, putative, expressed	 	1	40	---	 	 	LOC_Os03g04570.1	-1.26323410062834	0.518668933383705	-		
LOC_Os06g23440.1	protein|eukaryotic translation initiation factor 1A, putative, expressed	 	1	34	---	 	 	LOC_Os06g23440.1	0.279558885795353	0.297097342903916	 		
LOC_Os07g47290.1	protein|xylose isomerase, putative, expressed	 	7	190	0.885	 	 			
LOC_Os04g23820.1	protein|methionyl-tRNA synthetase, putative, expressed	 	7	225	1.169	 	 	LOC_Os04g23820.1	-0.0815608798687584	0.191946858078328	 		
LOC_Os04g40740.1	protein|kelch repeat protein, putative, expressed	  LOC_Os04g40740.2 LOC_Os04g40740.3 LOC_Os04g40740.4	1	29	---	 	 			
LOC_Os01g40420.1	protein|CBS domain containing membrane protein, putative, expressed	 	2	65	---	 	 			
LOC_Os01g11010.1	protein|peptide-N4-asparagine amidase A, putative, expressed	 	1	54	---	 	 			
LOC_Os12g35630.1	protein|elongation factor TS family protein, expressed	 	76	2641	1.289	*	 	LOC_Os12g35630.1	-0.00772035019217749	0.131626999118499	 		
LOC_Os02g56130.1	protein|PCNA - Putative DNA replicative polymerase clamp, expressed	 	1	23	---	 	 	LOC_Os02g56130.1	-0.593209861103932	0.340700163707342	 		
LOC_Os09g16330.2	protein|pleiotropic drug resistance protein, putative, expressed	 	2	43	0.715	 	 			
LOC_Os04g53810.1	protein|leucoanthocyanidin reductase, putative, expressed	 	4	126	1.302	*	 	LOC_Os04g53810.1	0.669175504624241	0.459136128951014	 		
LOC_Os02g42374.1	protein|e2f-associated phosphoprotein, putative, expressed	  LOC_Os02g42374.2	1	69	---	 	 			
LOC_Os08g35190.1	protein|auxin-repressed protein, putative, expressed	 	2	104	1.706	 	 	LOC_Os08g35190.1	0.511240029165641	0.373315703311925	 		
LOC_Os10g34400.2	protein|expressed protein >LOC_Os10g34400.1 protein|expressed protein	 	1	27	---	 	 			
LOC_Os08g17390.1	protein|expressed protein	 	13	299	1.171	 	 	LOC_Os08g17390.1	0.468799347217509	0.372182344792847	 		
LOC_Os05g38810.1	protein|PWWP domain containing protein, expressed	 	15	492	1.350	*	 	LOC_Os05g38810.1	0.0968296201614479	0.205610124669437	 		
LOC_Os07g15670.1	protein|peroxiredoxin, putative, expressed >LOC_Os07g15670.2 protein|peroxiredoxin, putative, expressed >LOC_Os07g15670.3 protein|peroxiredoxin, putative, expressed	 	2	39	---	 	 			
LOC_Os06g39344.1	protein|enoyl-CoA hydratase/isomerase family protein, putative, expressed	 	14	344	0.999	 	 			
LOC_Os02g34510.1	protein|vacuolar ATP synthase, putative, expressed	  LOC_Os05g01560.1 LOC_Os05g01560.2 LOC_Os11g06890.1 LOC_Os11g06890.2 LOC_Os12g07140.1	6	131	0.420	*	-	LOC_Os02g34510.1	-0.501033607235043	0.396643999496285	 		
LOC_Os06g02240.1	protein|RNA recognition motif containing protein, putative, expressed	 	1	32	---	 	 	LOC_Os06g02240.1	-0.112474729258412	0.199313688452336	 		
LOC_Os03g06200.1	protein|aminotransferase, putative, expressed	 	8	195	0.635	*	 	LOC_Os03g06200.1	0.232108497699493	0.255037148973681	 		
LOC_Os12g01780.1	protein|retrotransposon protein, putative, Ty1-copia subclass, expressed	 	1	15	---	 	 			
LOC_Os03g60509.2	protein|expressed protein	 	12	565	0.859	 	 			
LOC_Os01g32830.1	protein|expressed protein	 	1	74	---	 	 	LOC_Os01g32830.1	1.05139915250664	0.456774965369601	 		
LOC_Os10g21268.1	protein|ribulose bisphosphate carboxylase large chain precursor, putative, expressed	 	118	10435	0.976	 	 	LOC_Os10g21268.1	0.430884576247819	0.38512152121899	 		
LOC_Os04g58020.1	protein|MYB_Al protein, putative, expressed	 	2	118	1.225	 	 	LOC_Os04g58020.1	-0.671469243456034	0.5236746001763	 		
LOC_Os01g60650.1	protein|non-green plastid inner envelope membrane protein, putative, expressed	 	1	57	---	 	 	LOC_Os01g60650.1	0.0393045777758438	0.156246064727364	 		
LOC_Os12g40550.1	protein|peptidase, putative, expressed	 	3	48	---	 	 	LOC_Os12g40550.1	-1.09118100663861	0.593974310540234	-		
LOC_Os05g09490.1	protein|peptidase, T1 family, putative, expressed >LOC_Os05g09490.2 protein|peptidase, T1 family, putative, expressed	 	3	119	0.672	*	 			
LOC_Os05g23860.1	protein|rab GDP dissociation inhibitor alpha, putative, expressed	  LOC_Os05g34540.1	10	168	0.942	 	 	LOC_Os05g23860.1	-0.128941186581825	0.216691852411535	 		
LOC_Os01g07370.2	protein|KIP1, putative, expressed >LOC_Os01g07370.1 protein|KIP1, putative, expressed	 	3	43	---	 	 			
LOC_Os05g45660.2	protein|plasminogen activator inhibitor 1 RNA-binding protein, putative, expressed	 	9	255	1.618	*	+	LOC_Os05g45660.2	-0.617672873430227	0.499212945472862	 		
LOC_Os10g22460.1	protein|expressed protein	 	2	150	---	 	 	LOC_Os10g22460.1	0.110873217485195	0.207467573353482	 		
LOC_Os06g50490.1	protein|expressed protein	  LOC_Os06g50580.1 LOC_Os06g50670.1	2	71	---	 	 			
LOC_Os10g37630.1	protein|UBX domain-containing protein, putative, expressed	 	1	31	---	 	 	LOC_Os10g37630.1	-0.923868930784029	0.491122024933887	 		
LOC_Os08g23120.1	protein|RNA recognition motif containing protein, putative, expressed	 	3	75	1.161	 	 	LOC_Os08g23120.1	-0.88817139826193	0.347374386097469	 		
LOC_Os08g43070.1	protein|helix-loop-helix DNA-binding domain containing protein, expressed	 	1	18	---	 	 			
LOC_Os03g61930.1	protein|ACBP4, putative, expressed	  LOC_Os03g61930.2 LOC_Os03g61930.3	1	26	---	 	 			
LOC_Os03g52700.1	protein|expressed protein	 	2	44	---	 	 	LOC_Os03g52700.1	0.0536742506051835	0.155081224027201	 		
LOC_Os03g57280.1	protein|N-dimethylguanosine tRNA methyltransferase, putative, expressed	 	1	50	---	 	 	LOC_Os03g57280.1	0.313474144380947	0.262718801158544	 		
LOC_Os02g04460.1	protein|ribosomal protein L3, putative, expressed	 	16	508	1.197	*	 	LOC_Os02g04460.1	0.658024532878064	0.528900642236494	 		
LOC_Os01g19740.1	protein|calvin cycle protein CP12, putative, expressed	 	4	78	4.010	*	+	LOC_Os01g19740.1	0.483996044687661	0.430644755068631	 		
LOC_Os02g43830.1	protein|3-isopropylmalate dehydratase small subunit 2, putative, expressed >LOC_Os02g43830.2 protein|3-isopropylmalate dehydratase small subunit 2, putative, expressed	 	1	21	---	 	 			
LOC_Os11g34450.1	protein|14-3-3 protein, putative, expressed	 	6	484	0.811	 	 	LOC_Os11g34450.1	0.326235299211222	0.342242790580531	 		
LOC_Os09g38090.1	protein|expressed protein	 	28	1021	0.963	 	 	LOC_Os09g38090.1	-0.401428667798911	0.387954917516686	 		
LOC_Os05g27100.1	protein|expressed protein	 	2	120	1.410	 	 	LOC_Os05g27100.1	0.504150455133059	0.408638710489863	 		
LOC_Os02g24612.1	protein|ribosomal protein S2, putative, expressed >LOC_Os10g38278.1 protein|chloroplast 30S ribosomal protein S2, putative, expressed	  LOC_Os10g21234.1	2	31	---	 	 			
LOC_Os06g13810.1	protein|pyrophosphate--fructose 6-phosphate 1-phosphotransferase subunit beta, putative, expressed	 	8	197	0.735	*	 			
LOC_Os09g39940.1	protein|plastocyanin-like domain containing protein, putative, expressed	 	1	27	---	 	 	LOC_Os09g39940.1	-0.578490102961349	0.364815514418839	 		
LOC_Os01g08510.1	protein|MAR-binding filament-like protein 1, putative, expressed	 	11	292	1.541	*	 	LOC_Os01g08510.1	0.896758894098653	0.554904923813122	 		
LOC_Os04g31340.1	protein|CBS domain containing membrane protein, putative, expressed	 	2	65	---	 	 	LOC_Os04g31340.1	-0.843298991949617	0.55758090920539	 		
LOC_Os03g48920.1	protein|DUF1517 domain containing protein, putative, expressed	  LOC_Os03g48920.2	2	59	1.663	 	 			
LOC_Os05g51700.1	protein|nucleoside diphosphate kinase, putative, expressed	  LOC_Os05g51700.2	13	178	1.393	*	 			
LOC_Os07g08030.1	protein|ribose-5-phosphate isomerase A, putative, expressed	 	18	470	1.044	 	 	LOC_Os07g08030.1	0.316337878591665	0.336638962347311	 		
LOC_Os08g04450.1	protein|DAG protein, chloroplast precursor, putative, expressed >LOC_Os08g04450.3 protein|DAG protein, chloroplast precursor, putative, expressed >LOC_Os08g04450.2 protein|DAG protein, chloroplast precursor, putative, expressed	 	2	135	2.445	 	 			
LOC_Os02g28980.1	protein|peptidyl-prolyl isomerase, putative, expressed	 	1	61	---	 	 	LOC_Os02g28980.1	-0.339974550304816	0.235864500692608	 		
LOC_Os03g52040.1	protein|OsSCP19 - Putative Serine Carboxypeptidase homologue, expressed	  LOC_Os03g52040.2 LOC_Os03g52040.3	1	23	---	 	 			
LOC_Os04g55720.1	protein|D-3-phosphoglycerate dehydrogenase, chloroplast precursor, putative, expressed	 	7	172	0.899	 	 			
LOC_Os01g55780.1	protein|glycerophosphoryl diester phosphodiesterase family protein, putative, expressed	 	1	48	---	 	 	LOC_Os01g55780.1	-1.01135092433653	0.594383578894346	-		
LOC_Os09g20590.1	protein|CD2-binding protein-related, putative, expressed	  LOC_Os09g20590.2	2	120	1.463	 	 			
LOC_Os01g51530.1	protein|methyltransferase domain containing protein, expressed	 	15	314	1.120	 	 	LOC_Os01g51530.1	-0.725588504249431	0.47324014607732	 		
LOC_Os04g38600.1	protein|glyceraldehyde-3-phosphate dehydrogenase, putative, expressed	  LOC_Os04g38600.2 LOC_Os04g38600.3	70	2820	1.140	 	 			
LOC_Os06g45370.1	protein|fructose-1,6-bisphosphatase, putative, expressed	 	9	246	1.005	 	 	LOC_Os06g45370.1	-0.0550216321014384	0.164683289258280	 		
LOC_Os05g28740.1	protein|universal stress protein domain containing protein, putative, expressed	 	1	38	---	 	 	LOC_Os05g28740.1	-0.662267241794098	0.533591487218234	 		
LOC_Os04g44950.1	protein|short-chain dehydrogenase/reductase, putative, expressed	 	1	69	---	 	 	LOC_Os04g44950.1	0.396629243798384	0.302984510766906	 		
LOC_Os07g28040.1	protein|O-methyltransferase, putative, expressed	  LOC_Os07g28040.2	1	56	---	 	 			
LOC_Os05g35580.1	protein|amidophosphoribosyltransferase, chloroplast precursor, putative, expressed	 	4	175	0.896	 	 	LOC_Os05g35580.1	0.134394679012775	0.210930613272888	 		
LOC_Os12g42884.2	protein|5-methyltetrahydropteroyltriglutamate--homocysteine methyltransferase, putative, expressed >LOC_Os12g42884.1 protein|5-methyltetrahydropteroyltriglutamate--homocysteine methyltransferase, putative, expressed >LOC_Os12g42884.3 protein|5-methy	 	1	832	---	 	 			
LOC_Os12g12850.1	protein|ATP-dependent Clp protease ATP-binding subunit clpA homolog,chloroplast precursor, putative, expressed >LOC_Os12g12850.2 protein|ATP-dependent Clp protease ATP-binding subunit clpA homolog,chloroplast precursor, putative, expressed	 	20	1048	1.243	*	 			
LOC_Os07g38620.1	protein|pyridoxamine 5~-phosphate oxidase family protein, putative, expressed	 	1	16	---	 	 	LOC_Os07g38620.1	-0.639188797009922	0.507555723460521	 		
LOC_Os02g38920.1	protein|glyceraldehyde-3-phosphate dehydrogenase, putative, expressed	 	2	1050	---	 	 			
LOC_Os09g33950.1	protein|ferredoxin 1-like isoform 1, putative, expressed	 	4	103	1.239	 	 	LOC_Os09g33950.1	-0.087042908706671	0.205232338496411	 		
LOC_Os02g25230.1	protein|expressed protein	 	1	67	---	 	 			
LOC_Os07g38790.1	protein|beta-hexosaminidase precursor, putative, expressed	 	2	51	1.407	 	 	LOC_Os07g38790.1	0.44782233046537	0.287841581664778	 		
LOC_Os02g48610.2	protein|mitochondrial import inner membrane translocase subunit Tim17, putative, expressed >LOC_Os02g48610.1 protein|mitochondrial import inner membrane translocase subunit Tim17, putative, expressed	 	1	32	---	 	 			
LOC_Os03g24600.1	protein|peptide methionine sulfoxide reductase msrB, putative, expressed	 	6	93	1.520	*	 			
LOC_Os03g11050.1	protein|mannose-1-phosphate guanyltransferase, putative, expressed	  LOC_Os03g11050.3	3	70	0.895	 	 			
LOC_Os05g07690.1	protein|thioredoxin, putative, expressed >LOC_Os05g07690.2 protein|thioredoxin, putative, expressed	  LOC_Os05g07690.3	1	29	---	 	 			
LOC_Os01g07382.1	protein|expressed protein	 	3	84	0.984	 	 	LOC_Os01g07382.1	-0.220768678856784	0.221477143936532	 		
LOC_Os08g02690.1	protein|MA3 domain containing protein, expressed	 	6	209	1.012	 	 	LOC_Os08g02690.1	-0.0453871581423101	0.165690719053016	 		
LOC_Os09g30412.1	protein|heat shock protein, putative, expressed	 	2	1031	1.233	 	 	LOC_Os09g30412.1	-0.524218262098548	0.450793350963355	 		
LOC_Os04g52960.1	protein|nucleolin, putative, expressed	 	6	145	1.005	 	 	LOC_Os04g52960.1	-0.633446635832197	0.419846366956303	 		
LOC_Os02g33450.2	protein|peroxiredoxin, putative, expressed >LOC_Os02g33450.1 protein|peroxiredoxin, putative, expressed	 	38	940	1.211	 	 			
LOC_Os10g22100.1	protein|expressed protein	 	1	16	---	 	 	LOC_Os10g22100.1	-5.87036471958340	0.283150736683037	-		
LOC_Os04g39140.1	protein|acetyltransferase, GNAT family, putative, expressed	 	2	84	0.913	 	 	LOC_Os04g39140.1	-0.541607236722207	0.36831003651933	 		
LOC_Os03g20300.2	protein|glucose-6-phosphate 1-dehydrogenase, chloroplast precursor, putative, expressed >LOC_Os03g20300.1 protein|glucose-6-phosphate 1-dehydrogenase, chloroplast precursor, putative, expressed	  LOC_Os03g20300.3	2	50	---	 	 			
LOC_Os06g10770.1	protein|peptidase, putative, expressed	 	1	63	---	 	 	LOC_Os06g10770.1	-0.514226246041772	0.415155521974562	 		
LOC_Os05g11550.1	protein|serine/threonine protein phosphatase 5, putative, expressed	  LOC_Os05g11550.2	3	56	1.021	 	 			
LOC_Os07g08840.1	protein|thioredoxin, putative, expressed	 	13	262	1.199	*	 			
LOC_Os12g29400.1	protein|GRAM domain containing protein, expressed	 	1	17	---	 	 			
LOC_Os04g57890.1	protein|oligosaccharyl transferase, putative, expressed	 	1	40	---	 	 	LOC_Os04g57890.1	-1.14333260255213	0.572031230323637	-		
LOC_Os03g51950.1	protein|expressed protein	 	3	95	0.739	 	 			
LOC_Os06g12630.2	protein|glutathione S-transferase, N-terminal domain containing protein, expressed >LOC_Os06g12630.1 protein|glutathione S-transferase, N-terminal domain containing protein, expressed	 	16	235	1.512	 	 	LOC_Os06g12630.2	-1.26893500727348	0.232464425135373	-		
LOC_Os02g46962.1	protein|VHS and GAT domain containing protein, expressed >LOC_Os02g46962.2 protein|VHS and GAT domain containing protein, expressed >LOC_Os02g46962.3 protein|VHS and GAT domain containing protein, expressed	 	1	25	---	 	 			
LOC_Os01g21560.1	protein|esterase/lipase/thioesterase family protein, putative, expressed	 	2	49	---	 	 	LOC_Os01g21560.1	-0.135098766783893	0.213134365948873	 		
LOC_Os03g50885.1	protein|actin, putative, expressed	 	1	789	---	 	 	LOC_Os03g50885.1	-0.630898784888015	0.464456617554464	 		
LOC_Os05g29020.1	protein|expressed protein	 	4	101	0.665	*	 	LOC_Os05g29020.1	0.0863768833210896	0.182029971036393	 		
LOC_Os06g11135.1	protein|gibberellin receptor GID1L2, putative, expressed	 	5	152	0.916	 	 	LOC_Os06g11135.1	0.111710387497017	0.182502203752676	 		
LOC_Os10g42840.1	protein|NADH dehydrogenase 1 alpha subcomplex subunit 12, putative, expressed	 	1	35	---	 	 	LOC_Os10g42840.1	0.0958532215066447	0.205893464299207	 		
LOC_Os06g05650.1	protein|expressed protein	 	1	55	---	 	 	LOC_Os06g05650.1	0.394390072094753	0.36053393779121	 		
LOC_Os01g42800.1	protein|MEE18, putative, expressed	 	2	57	0.952	 	 	LOC_Os01g42800.1	-0.890299347017862	0.46448809973555	 		
LOC_Os12g10740.1	protein|leucine-rich repeat family protein, putative, expressed	 	5	99	0.637	 	 	LOC_Os12g10740.1	-1.16430045224843	0.669248205515678	-		
LOC_Os03g52490.1	protein|nucleic acid binding protein, putative, expressed	 	2	77	0.870	 	 	LOC_Os03g52490.1	0.139258693325036	0.224530915501826	 		
LOC_Os11g06750.1	protein|ribosomal protein L3, putative, expressed	  LOC_Os12g07010.1	18	356	0.848	 	 	LOC_Os11g06750.1	-0.231311488382175	0.261302103009697	 		
LOC_Os07g46350.1	protein|OsSCP40 - Putative Serine Carboxypeptidase homologue, expressed	 	1	32	---	 	 	LOC_Os07g46350.1	0.0611402948139039	0.160748016622592	 		
LOC_Os06g51220.2	protein|HMG1/2, putative, expressed >LOC_Os06g51220.3 protein|HMG1/2, putative, expressed >LOC_Os06g51220.4 protein|HMG1/2, putative, expressed	 	3	142	0.800	 	 			
LOC_Os05g33210.2	protein|cytochrome b-c1 complex subunit 9, putative, expressed	 	3	47	0.673	 	 	LOC_Os05g33210.2	-0.0421186428052687	0.157410905427528	 		
LOC_Os07g03230.1	protein|eukaryotic translation initiation factor 3 subunit C, putative, expressed >LOC_Os07g03230.2 protein|eukaryotic translation initiation factor 3 subunit C, putative, expressed	 	5	98	0.850	 	 			
LOC_Os05g03480.2	protein|acyl-coenzyme A dehydrogenase, mitochondrial precursor, putative, expressed	  LOC_Os05g03480.4 LOC_Os05g03480.5	2	69	1.036	 	 			
LOC_Os09g33980.1	protein|bromodomain protein 103, putative, expressed	 	1	58	---	 	 	LOC_Os09g33980.1	-0.719304225434423	0.494994333207405	 		
LOC_Os09g02214.1	protein|Citrate transporter protein, putative, expressed	  LOC_Os09g02214.2 LOC_Os09g02214.3	2	78	1.068	 	 			
LOC_Os09g04790.1	protein|PAP fibrillin family domain containing protein, expressed	 	7	330	1.663	*	+	LOC_Os09g04790.1	-0.244908810488880	0.293823196071024	 		
LOC_Os08g32870.1	protein|aldehyde dehydrogenase, putative, expressed	 	4	78	0.174	*	-	LOC_Os08g32870.1	-1.49215723779615	0.692796876967636	-		
LOC_Os06g37150.1	protein|L-ascorbate oxidase precursor, putative, expressed	 	3	97	0.866	 	 	LOC_Os06g37150.1	1.31105581970569	0.686091172396424	 		
LOC_Os04g57520.1	protein|UBX domain-containing protein, putative, expressed	 	1	74	---	 	 	LOC_Os04g57520.1	-1.00325053470042	0.533276665407379	-		
LOC_Os03g11670.1	protein|pentatricopeptide repeat domain containing protein, putative, expressed	 	1	64	---	 	 	LOC_Os03g11670.1	-0.727074844644559	0.41222767913361	 		
LOC_Os06g01360.1	protein|homogentisate 1,2-dioxygenase, putative, expressed	  LOC_Os06g01360.2	1	28	---	 	 			
LOC_Os01g19220.1	protein|beta-D-xylosidase, putative, expressed	 	3	50	---	 	 			
LOC_Os01g37510.1	protein|peptide deformylase, putative, expressed	 	1	31	---	 	 	LOC_Os01g37510.1	0.957200287066732	0.35304117869286	 		
LOC_Os07g31450.1	protein|CHR4/MI-2-LIKE, putative, expressed	 	2	95	1.622	 	 	LOC_Os07g31450.1	-0.46863350760658	0.289510137262310	 		
LOC_Os09g36930.1	protein|aquaporin protein, putative, expressed	 	12	528	0.810	 	 	LOC_Os09g36930.1	-0.169402471742940	0.249024052386349	 		
LOC_Os03g03720.1	protein|glyceraldehyde-3-phosphate dehydrogenase, putative, expressed	 	67	3033	1.302	 	 			
LOC_Os01g43540.1	protein|suppressor of G2 allele of SKP1, putative, expressed	 	6	201	1.239	 	 	LOC_Os01g43540.1	-0.254429247416437	0.270148595894724	 		
LOC_Os07g05610.2	protein|zinc ion binding protein, putative, expressed >LOC_Os07g05610.1 protein|zinc ion binding protein, putative, expressed	  LOC_Os07g05610.3 LOC_Os07g05610.4	1	33	---	 	 			
LOC_Os11g03050.1	protein|cytidylyltransferase domain containing protein, expressed	  LOC_Os12g02820.1	2	55	1.127	 	 			
LOC_Os01g41610.1	protein|mitochondrial ATP synthase g subunit family protein, putative, expressed >LOC_Os01g41610.2 protein|mitochondrial ATP synthase g subunit family protein, putative, expressed	 	5	114	0.633	*	 	LOC_Os01g41610.1	-4.85798099512757	0.191443143180960	-		
LOC_Os01g08440.1	protein|UDP-glucoronosyl and UDP-glucosyl transferase domain containing protein, expressed	 	1	111	---	 	 	LOC_Os01g08440.1	-3.489222840285	0.631280695126558	-		
LOC_Os04g56140.1	protein|expressed protein	  LOC_Os04g56140.2 LOC_Os04g56140.3	3	108	1.134	 	 			
LOC_Os12g08220.1	protein|histone deacetylase, putative, expressed	 	5	86	0.896	 	 	LOC_Os12g08220.1	-0.637724577147397	0.481331066616295	 		
LOC_Os04g42000.1	protein|6,7-dimethyl-8-ribityllumazine synthase, chloroplast precursor, putative, expressed	 	2	62	1.072	 	 	LOC_Os04g42000.1	-0.0509222231358522	0.163361037652689	 		
LOC_Os05g47470.2	protein|VIP1 protein, putative, expressed >LOC_Os05g47470.1 protein|VIP1 protein, putative, expressed	 	4	85	1.039	 	 	LOC_Os05g47470.2	4.95419631038687	0.199502581538849	 		
LOC_Os06g21600.1	protein|selenoprotein O, putative, expressed	 	1	32	---	 	 	LOC_Os06g21600.1	-0.257846935261348	0.300340007555723	 		
LOC_Os10g31950.1	protein|3-ketoacyl-CoA thiolase, peroxisomal precursor, putative, expressed	 	3	42	---	 	 	LOC_Os10g31950.1	-0.421606827790419	0.350491122024934	 		
LOC_Os01g10820.1	protein|ribosomal protein L5, putative, expressed	  LOC_Os05g11710.1	7	154	0.969	 	 			
LOC_Os01g08350.1	protein|ATP synthase subunit alpha, mitochondrial, putative, expressed	 	5	186	0.895	 	 			
LOC_Os01g01307.1	protein|translocon-associated protein beta domain containing protein, expressed	  LOC_Os01g01307.2	2	70	0.897	 	 			
LOC_Os04g37904.1	protein|protein phosphatase 2C, putative, expressed	  LOC_Os04g37904.2	1	38	---	 	 			
LOC_Os01g09890.1	protein|translation initiation factor SUI1, putative, expressed	 	4	173	1.828	*	+	LOC_Os01g09890.1	-0.28576178695246	0.307706837929732	 		
LOC_Os02g44520.1	protein|OsSub19 - Putative Subtilisin homologue, expressed	 	14	270	0.886	*	 	LOC_Os02g44520.1	-0.130335655285123	0.213543634302985	 		
LOC_Os06g30970.1	protein|ubiquitin-conjugating enzyme, putative, expressed	 	1	17	---	 	 	LOC_Os06g30970.1	-0.0883477476526613	0.198022919027830	 		
LOC_Os04g45290.1	protein|glycosyl hydrolases, putative, expressed	 	2	36	---	 	 			
LOC_Os02g17650.1	protein|tocopherol cyclase, chloroplast precursor, putative, expressed	 	2	88	0.663	 	 			
LOC_Os02g07910.2	protein|fiber protein Fb15, putative, expressed >LOC_Os02g07910.1 protein|fiber protein Fb15, putative, expressed	 	3	67	0.998	 	 			
LOC_Os05g05950.1	protein|TOC159, putative, expressed	 	16	642	1.474	*	 	LOC_Os05g05950.1	-0.539860343258337	0.447298828862864	 		
LOC_Os02g43500.1	protein|OR, putative, expressed	 	3	75	1.920	*	+	LOC_Os02g43500.1	-0.800631661011679	0.585222264198464	 		
LOC_Os06g49160.1	protein|thylakoid lumenal 16.5 kDa protein, chloroplast precursor, putative, expressed	 	16	312	1.917	*	+	LOC_Os06g49160.1	1.32782904610729	0.717951139654955	 		
LOC_Os08g05330.1	protein|expressed protein	 	1	22	---	 	 			
LOC_Os10g07229.1	protein|dehydrogenase, putative, expressed	 	1	26	---	 	 	LOC_Os10g07229.1	-0.0090878728279588	0.126621332325904	 		
LOC_Os04g50110.1	protein|RNA recognition motif containing protein, putative, expressed	 	15	366	1.822	 	 	LOC_Os04g50110.1	0.264891156464457	0.273233849641103	 		
LOC_Os01g22490.1	protein|40S ribosomal protein S27a, putative, expressed	  LOC_Os05g06770.1	2	292	1.060	 	 	LOC_Os01g22490.1	-0.0395925335192276	0.163046215841834	 		
LOC_Os03g45340.1	protein|hsp20/alpha crystallin family protein, putative, expressed	 	5	117	0.838	 	 	LOC_Os03g45340.1	0.196145581537084	0.26246694370986	 		
LOC_Os03g21460.1	protein|metallo-beta-lactamase family protein, putative, expressed	 	5	74	1.343	 	 	LOC_Os03g21460.1	-0.0356558442648016	0.160653570079335	 		
LOC_Os04g51310.1	protein|putrescine-binding periplasmic protein-related, putative, expressed	 	1	15	---	 	 	LOC_Os04g51310.1	0.236494384313445	0.252518574486840	 		
LOC_Os01g14820.1	protein|expressed protein	 	1	27	---	 	 	LOC_Os01g14820.1	-0.6964229312097	0.402814506989044	 		
LOC_Os05g29760.2	protein|ferrochelatase-2, chloroplast precursor, putative, expressed >LOC_Os05g29760.1 protein|ferrochelatase-2, chloroplast precursor, putative, expressed	  LOC_Os05g29760.3 LOC_Os09g12560.1	1	30	---	 	 	LOC_Os05g29760.2	-0.838831617023512	0.511900264450321	 		
LOC_Os01g15490.1	protein|phosphoadenosine phosphosulfate, putative, expressed	  LOC_Os01g15490.2 LOC_Os01g15490.3	1	46	---	 	 			
LOC_Os03g21950.1	protein|fumarate hydratase, mitochondrial precursor, putative, expressed	 	6	108	0.940	 	 	LOC_Os03g21950.1	-0.46429871931817	0.376337992696134	 		
LOC_Os05g48160.1	protein|2Fe-2S iron-sulfur cluster binding domain containing protein, expressed	  LOC_Os05g48160.2 LOC_Os05g48160.3	2	39	---	 	 	LOC_Os05g48160.1	4.93073733756289	0.199502581538849	 		
LOC_Os07g41790.2	protein|LSM domain containing protein, expressed	 	1	46	---	 	 	LOC_Os07g41790.2	-0.260568681355804	0.298388112328422	 		
LOC_Os03g06520.1	protein|sulfate transporter, putative, expressed	 	2	63	0.874	 	 			
LOC_Os04g44430.1	protein|transporter, major facilitator family, putative, expressed	 	2	25	---	 	 	LOC_Os04g44430.1	-0.778538349689959	0.521911598035512	 		
LOC_Os06g02510.1	protein|ribosomal protein L13, putative, expressed >LOC_Os06g02510.3 protein|ribosomal protein L13, putative, expressed >LOC_Os06g02510.2 protein|ribosomal protein L13, putative, expressed	 	6	166	0.937	 	 			
LOC_Os06g09610.1	protein|peroxiredoxin, putative, expressed	  LOC_Os06g09610.2	19	617	1.976	*	+			
LOC_Os02g01340.2	protein|ferredoxin--NADP reductase, chloroplast precursor, putative, expressed	 	32	978	0.953	 	 			
LOC_Os02g12000.1	protein|expressed protein	 	1	17	---	 	 			
LOC_Os04g30430.1	protein|nuclear transport factor 2, putative, expressed	 	2	74	1.235	 	 	LOC_Os04g30430.1	0.260527550223219	0.266717038156403	 		
LOC_Os01g69900.1	protein|CBS domain-containing protein, putative, expressed	 	1	42	---	 	 	LOC_Os01g69900.1	-0.448578914658105	0.310005037148974	 		
LOC_Os08g18044.1	protein|tetraspanin family protein, putative, expressed	  LOC_Os08g18044.2	2	84	0.715	 	 			
LOC_Os09g32220.1	protein|pob, putative, expressed	 	2	58	---	 	 	LOC_Os09g32220.1	-1.15174636330096	0.634523359778365	-		
LOC_Os01g27750.1	protein|bifunctional 3-dehydroquinate dehydratase/shikimate dehydrogenase,chloroplast precursor, putative, expressed	 	6	159	0.754	 	 	LOC_Os01g27750.1	-0.0733166776429209	0.162196196952525	 		
LOC_Os12g34524.1	protein|peroxidase precursor, putative, expressed	 	6	184	0.774	*	 			
LOC_Os05g18770.1	protein|Sad1 / UNC-like C-terminal domain containing protein, putative, expressed	 	1	93	---	 	 	LOC_Os05g18770.1	-0.184911331365027	0.242318347815137	 		
LOC_Os04g08310.1	protein|expressed protein	 	1	49	---	 	 	LOC_Os04g08310.1	-0.444200945748054	0.379958443520967	 		
LOC_Os04g46830.1	protein|LTPL122 - Protease inhibitor/seed storage/LTP family protein precursor, expressed	 	1	81	---	 	 			
LOC_Os05g45690.1	protein|expressed protein	  LOC_Os07g17170.1	1	32	---	 	 			
LOC_Os05g32220.1	protein|L1P family of ribosomal proteins domain containing protein, expressed	 	24	448	1.214	*	 	LOC_Os05g32220.1	-0.93761502215652	0.61516181841078	 		
LOC_Os08g33820.1	protein|chlorophyll A-B binding protein, putative, expressed	 	15	500	0.682	*	 	LOC_Os08g33820.1	0.145782977403341	0.239768291147211	 		
LOC_Os04g01480.1	protein|zinc finger C-x8-C-x5-C-x3-H type family protein, expressed	 	1	26	---	 	 	LOC_Os04g01480.1	-0.200662831955298	0.239296058430928	 		
LOC_Os12g07110.1	protein|acyl-CoA synthetase protein, putative, expressed >LOC_Os12g07110.2 protein|acyl-CoA synthetase protein, putative, expressed	 	16	508	1.018	 	 			
LOC_Os03g55010.1	protein|UDP-glucoronosyl and UDP-glucosyl transferase domain containing protein, expressed	  LOC_Os03g55030.1 LOC_Os03g55030.2	1	78	---	 	 			
LOC_Os03g62250.1	protein|zinc finger, C3HC4 type domain containing protein, expressed	  LOC_Os03g62260.1	1	50	---	 	 	LOC_Os03g62250.1	-5.87036471958340	0.283150736683037	-		
LOC_Os09g26190.1	protein|CBS domain containing protein, expressed	 	1	23	---	 	 	LOC_Os09g26190.1	-0.261134872918312	0.256044578768417	 		
LOC_Os11g31880.1	protein|phosphoglycerate mutase, putative, expressed	 	1	29	---	 	 	LOC_Os11g31880.1	-0.0186023427846857	0.146769928220627	 		
LOC_Os08g44015.1	protein|growth regulator related protein, putative, expressed	 	1	15	---	 	 	LOC_Os08g44015.1	-1.26893500727348	0.232464425135373	-		
LOC_Os01g15120.1	protein|hydrolase, alpha/beta fold family domain containing protein, expressed	 	4	134	1.086	 	 	LOC_Os01g15120.1	-0.46999755236457	0.400138521596776	 		
LOC_Os04g48410.1	protein|copper chaperone for superoxide dismutase, putative, expressed	 	1	30	---	 	 	LOC_Os04g48410.1	-0.191747356747792	0.257272383830752	 		
LOC_Os10g17790.1	protein|remorin C-terminal domain containing protein, putative, expressed	 	1	46	---	 	 	LOC_Os10g17790.1	1.72059880311657	0.534158166477774	 		
LOC_Os08g39070.1	protein|COP9 signalosome complex subunit 6a, putative, expressed	 	1	47	---	 	 	LOC_Os08g39070.1	-0.906890595608518	0.459073164588843	 		
LOC_Os06g01500.1	protein|IQ calmodulin-binding motif family protein, putative, expressed	  LOC_Os06g01500.3	4	97	1.029	 	 			
LOC_Os03g59680.1	protein|PAPA-1-like conserved region family protein, expressed	 	1	79	---	 	 	LOC_Os03g59680.1	0.158018234758138	0.20734164462914	 		
LOC_Os03g18690.1	protein|26S protease regulatory subunit 4, putative, expressed	  LOC_Os07g49150.1	4	112	1.088	 	 	LOC_Os03g18690.1	-0.123268242540642	0.221540108298703	 		
LOC_Os05g39680.1	protein|PX domain containing protein, expressed	 	1	74	---	 	 	LOC_Os05g39680.1	-1.25787031669116	0.541713889938295	-		
LOC_Os07g48960.1	protein|OsLonP3 - Putative Lon protease homologue, expressed	 	4	166	0.769	 	 	LOC_Os07g48960.1	-0.989496713580738	0.497670318599673	 		
LOC_Os02g49570.1	protein|OsProtIV1 - Putative Protease IV homologue; Domain 2 is a SPH, expressed	 	7	224	0.956	 	 	LOC_Os02g49570.1	-0.125878812880406	0.194087646392142	 		
LOC_Os10g41710.1	protein|chaperonin, putative, expressed	 	2	90	2.666	 	 	LOC_Os10g41710.1	1.14513161673976	0.456617554464173	 		
LOC_Os06g28194.1	protein|expressed protein	 	7	235	1.398	 	 			
LOC_Os03g04100.1	protein|expressed protein	  LOC_Os03g04100.2	4	83	0.529	 	 			
LOC_Os01g34330.1	protein|BAH domain containing protein, expressed	  LOC_Os01g34330.2	2	35	---	 	 			
LOC_Os08g14440.1	protein|uridylyltransferase-related, putative, expressed	 	1	446	---	 	 			
LOC_Os01g03650.1	protein|sufB/sufD domain containing protein, putative, expressed	 	6	102	0.885	 	 	LOC_Os01g03650.1	-0.638050568093519	0.505729756957562	 		
LOC_Os07g31960.1	protein|UDP-glucoronosyl and UDP-glucosyl transferase domain containing protein, expressed	 	1	53	---	 	 			
LOC_Os05g35470.1	protein|dienelactone hydrolase family protein, expressed	 	7	226	0.477	*	-	LOC_Os05g35470.1	-0.124271977527434	0.222484573731268	 		
LOC_Os04g39880.1	protein|Os4bglu12 - beta-glucosidase, exo-beta-glucanase, expressed	 	4	54	0.734	 	 			
LOC_Os03g63860.1	protein|DANA2, putative, expressed	 	7	210	0.809	 	 	LOC_Os03g63860.1	0.398523640045065	0.37517315199597	 		
LOC_Os10g41440.1	protein|KH domain containing protein, putative, expressed	 	1	65	---	 	 	LOC_Os10g41440.1	-0.26816171479663	0.287589724216094	 		
LOC_Os07g07540.1	protein|SHOOT1 protein, putative, expressed	 	54	880	1.397	 	 	LOC_Os07g07540.1	-0.591090207219898	0.488949754438988	 		
LOC_Os06g50870.1	protein|DNL zinc finger domain containing protein, putative, expressed	 	1	52	---	 	 	LOC_Os06g50870.1	-1.40426242952053	0.734762624354615	-		
LOC_Os09g31180.1	protein|ribosomal protein L6, putative, expressed	 	13	350	0.737	*	 			
LOC_Os08g44810.1	protein|lactate/malate dehydrogenase, putative, expressed	 	27	633	1.045	 	 	LOC_Os08g44810.1	-0.595465034713117	0.495844352096713	 		
LOC_Os01g47710.1	protein|homeobox domain containing protein, expressed	 	1	17	---	 	 			
LOC_Os12g26290.2	protein|alpha-DOX2, putative, expressed >LOC_Os12g26290.1 protein|alpha-DOX2, putative, expressed	  LOC_Os12g26290.3	8	171	0.914	 	 			
LOC_Os07g38390.1	protein|chalcone isomerase, putative, expressed	 	3	42	0.822	 	 	LOC_Os07g38390.1	4.95419631038687	0.199502581538849	 		
LOC_Os03g24860.1	protein|transporter family protein, putative, expressed	 	2	125	0.854	 	 	LOC_Os03g24860.1	4.93073733756289	0.199502581538849	 		
LOC_Os06g14470.1	protein|RNA recognition motif containing protein, putative, expressed	  LOC_Os06g14470.2	1	27	---	 	 			
LOC_Os12g34890.1	protein|acyl carrier protein, putative, expressed	 	5	214	1.242	*	 	LOC_Os12g34890.1	0.580604941446655	0.469556730890316	 		
LOC_Os11g24610.1	protein|60S ribosomal protein L38, putative, expressed	 	1	27	---	 	 	LOC_Os11g24610.1	-0.217428178872284	0.228466188137514	 		
LOC_Os04g52830.2	protein|OsFBK15 - F-box domain and kelch repeat containing protein, expressed >LOC_Os04g52830.1 protein|OsFBK15 - F-box domain and kelch repeat containing protein, expressed	 	1	19	---	 	 			
LOC_Os07g08960.1	protein|RNA recognition motif containing protein, expressed	 	11	772	1.946	*	+	LOC_Os07g08960.1	-0.56243969302427	0.460804684548546	 		
LOC_Os02g03860.1	protein|mitochondrial ATP synthase precursor, putative, expressed	 	5	81	1.268	 	 	LOC_Os02g03860.1	-0.631371638969878	0.464078831381438	 		
LOC_Os05g41180.1	protein|peptidase, T1 family, putative, expressed	 	2	109	0.843	 	 	LOC_Os05g41180.1	-0.246332493888205	0.249653696008059	 		
LOC_Os01g58790.2	protein|GHMP kinases ATP-binding protein, putative, expressed >LOC_Os01g58790.1 protein|GHMP kinases ATP-binding protein, putative, expressed	 	2	39	---	 	 	LOC_Os01g58790.2	0.584962500721156	0.252298199219242	 		
LOC_Os03g58040.3	protein|glutamate dehydrogenase protein, putative, expressed >LOC_Os03g58040.1 protein|glutamate dehydrogenase protein, putative, expressed >LOC_Os03g58040.2 protein|glutamate dehydrogenase protein, putative, expressed	 	9	284	0.756	*	 			
LOC_Os01g66560.1	protein|signal recognition particle 72 kDa protein, putative, expressed	 	4	125	1.040	 	 	LOC_Os01g66560.1	-0.549063669568782	0.431620702682282	 		
LOC_Os02g09510.1	protein|limonoid UDP-glucosyltransferase, putative, expressed	 	6	308	0.734	 	 	LOC_Os02g09510.1	-1.17651410940038	0.689522730134744	-		
LOC_Os03g60790.1	protein|heat shock protein DnaJ, putative, expressed	  LOC_Os03g60790.3	2	146	2.370	*	+			
LOC_Os09g39380.1	protein|monodehydroascorbate reductase, putative, expressed	 	10	458	0.998	 	 	LOC_Os09g39380.1	0.57705730263581	0.166037023044957	 		
LOC_Os01g10280.1	protein|phosphoribosylaminoimidazole carboxylase, chloroplast precursor, putative, expressed	  LOC_Os01g10280.2 LOC_Os01g10280.3	1	56	---	 	 			
LOC_Os04g36660.1	protein|calmodulin binding protein, putative, expressed	 	1	39	---	 	 	LOC_Os04g36660.1	0.161414068316886	0.243073920161189	 		
LOC_Os02g47410.1	protein|protein kinase, putative, expressed	  LOC_Os02g47410.2 LOC_Os02g47410.3	1	16	---	 	 			
LOC_Os01g24680.1	protein|3-hydroxyacyl-CoA dehydrogenase, putative, expressed	  LOC_Os01g24680.2	2	86	0.702	 	 			
LOC_Os02g19804.1	protein|Zinc finger C-x8-C-x5-C-x3-H type domain containing protein, expressed	 	1	67	---	 	 	LOC_Os02g19804.1	-1.60083825972248	0.462001007429795	-		
LOC_Os08g37790.1	protein|phospho-2-dehydro-3-deoxyheptonate aldolase, chloroplast precursor, putative, expressed	 	2	63	---	 	 	LOC_Os08g37790.1	-0.514707038722951	0.44676363178441	 		
LOC_Os05g34630.1	protein|hydrolase, alpha/beta fold family domain containing protein, expressed	 	2	68	---	 	 	LOC_Os05g34630.1	-0.470477856628025	0.40782017378164	 		
LOC_Os01g66720.1	protein|NADP-dependent oxidoreductase, putative, expressed	 	2	66	1.343	 	 			
LOC_Os05g48220.2	protein|60S ribosomal protein L35a-3, putative, expressed >LOC_Os05g48220.1 protein|60S ribosomal protein L35a-3, putative, expressed >LOC_Os05g48310.2 protein|60S ribosomal protein L35a-3, putative, expressed >LOC_Os05g48310.1 protein|60S ribosomal	 	3	138	0.886	 	 			
LOC_Os01g68770.1	protein|selenium-binding protein, putative, expressed	 	9	237	0.839	 	 	LOC_Os01g68770.1	-0.134457564724347	0.227018007807581	 		
LOC_Os03g17580.1	protein|ribosomal protein L10, putative, expressed	 	7	142	0.839	 	 	LOC_Os03g17580.1	0.375093757596845	0.3642488351593	 		
LOC_Os07g48244.1	protein|ubiquinol-cytochrome c reductase complex 6.7 kDa protein, putative, expressed	 	3	60	0.850	 	 	LOC_Os07g48244.1	-0.0587258543594424	0.170287117491500	 		
LOC_Os06g40818.1	protein|aspartic proteinase, putative, expressed	 	2	87	0.865	 	 	LOC_Os06g40818.1	0.137685924033494	0.207845359526508	 		
LOC_Os12g04520.1	protein|FAD-binding and arabino-lactone oxidase domains containing protein, putative, expressed	 	1	68	---	 	 	LOC_Os12g04520.1	-4.93073733756289	0.199502581538849	-		
LOC_Os07g31370.1	protein|ras-related protein, putative, expressed	 	9	171	0.908	 	 	LOC_Os07g31370.1	0.565336565238546	0.479505100113336	 		
LOC_Os08g04620.1	protein|MSP domain containing protein, putative, expressed	 	3	50	0.709	 	 	LOC_Os08g04620.1	-0.296633242654372	0.316238509003904	 		
LOC_Os03g02590.3	protein|peroxisomal biogenesis factor 11, putative, expressed >LOC_Os03g02590.2 protein|peroxisomal biogenesis factor 11, putative, expressed >LOC_Os03g02590.4 protein|peroxisomal biogenesis factor 11, putative, expressed	 	4	110	0.957	 	 			
LOC_Os01g18070.1	protein|bacterial transferase hexapeptide domain containing protein, expressed	 	1	36	---	 	 	LOC_Os01g18070.1	-0.0105586368164910	0.131752927842841	 		
LOC_Os06g07180.1	protein|expressed protein	 	1	22	---	 	 	LOC_Os06g07180.1	-6.17990909001493	0.387325273894975	-		
LOC_Os01g73170.1	protein|peroxidase precursor, putative, expressed	 	15	269	0.613	*	-	LOC_Os01g73170.1	-0.188709295080159	0.246379549175167	 		
LOC_Os06g09630.1	protein|3-oxoacyl-synthase, putative, expressed	 	9	276	0.930	 	 	LOC_Os06g09630.1	-0.059533323309619	0.147903286739705	 		
LOC_Os05g40180.1	protein|serine/threonine-protein kinase stt7, chloroplast precursor, putative, expressed	 	7	85	1.123	 	 	LOC_Os05g40180.1	-0.238658170520726	0.289541619443395	 		
LOC_Os04g03050.1	protein|OsSub34 - Putative Subtilisin homologue, expressed	 	3	67	1.196	 	 	LOC_Os04g03050.1	1.66200353648498	0.473806825336859	 		
LOC_Os06g49480.1	protein|peptidyl-prolyl cis-trans isomerase, putative, expressed	  LOC_Os06g49480.2	14	197	1.102	*	 			
LOC_Os02g06670.1	protein|retrotransposon protein, putative, unclassified, expressed	 	1	64	---	 	 			
LOC_Os08g03820.1	protein|expressed protein	 	1	15	---	 	 			
LOC_Os05g41510.1	protein|SH2 motif, putative, expressed	 	3	109	1.431	 	 	LOC_Os05g41510.1	0.255871642456017	0.295271376400957	 		
LOC_Os06g44080.1	protein|ubiquitin family protein, putative, expressed	  LOC_Os09g25320.1	1	291	---	 	 	LOC_Os06g44080.1	-0.44835757247887	0.312303236368216	 		
LOC_Os05g50810.1	protein|CAMK_CAMK_like.5 - CAMK includes calcium/calmodulin depedent protein kinases, expressed	 	2	176	---	 	 			
LOC_Os03g38120.1	protein|expressed protein	 	1	16	---	 	 			
LOC_Os03g09210.1	protein|NADH dehydrogenase 1 alpha subcomplex subunit 13, putative, expressed	 	3	57	---	 	 	LOC_Os03g09210.1	0.0487921770755239	0.166855559753180	 		
LOC_Os02g36850.1	protein|oxygen evolving enhancer protein 3, identical, putative, expressed	 	3	131	0.868	 	 	LOC_Os02g36850.1	1.84497871499204	0.553015992947991	 		
LOC_Os03g45710.1	protein|2Fe-2S iron-sulfur cluster binding domain containing protein, expressed	 	4	130	1.494	*	 	LOC_Os03g45710.1	-0.345160032532523	0.310508752046342	 		
LOC_Os03g60620.1	protein|DnaK family protein, putative, expressed	 	3	892	1.363	 	 	LOC_Os03g60620.1	-0.231279627458493	0.271659740586828	 		
LOC_Os02g04710.1	protein|cycloartenol synthase, putative, expressed	 	2	81	0.521	 	 			
LOC_Os01g36090.1	protein|DNA-damage-repair/toleration protein DRT102, putative, expressed	 	3	158	0.838	 	 	LOC_Os01g36090.1	-4.85798099512757	0.191443143180960	-		
LOC_Os07g05360.1	protein|photosystem II 10 kDa polypeptide, chloroplast precursor, putative, expressed	 	8	233	0.263	*	-			
LOC_Os03g58204.1	protein|ribosomal protein L4, putative, expressed	 	3	341	0.860	 	 			
LOC_Os01g57958.1	protein|chloroplast 50S ribosomal protein L16, putative, expressed >LOC_Os04g16826.1 protein|chloroplast 50S ribosomal protein L16, putative, expressed >LOC_Os10g21344.1 protein|chloroplast 50S ribosomal protein L16, putative, expressed	  LOC_Os05g22724.1	6	191	0.891	 	 			
LOC_Os05g24550.1	protein|Papain family cysteine protease domain containing protein, expressed	  LOC_Os05g24550.2 LOC_Os05g24550.3 LOC_Os05g24550.4	2	69	---	 	 			
LOC_Os02g38820.1	protein|expressed protein	 	9	218	1.347	*	 	LOC_Os02g38820.1	-0.733573410518066	0.542186122654578	 		
LOC_Os02g07160.1	protein|glyoxalase family protein, putative, expressed	 	1	53	---	 	 	LOC_Os02g07160.1	-0.48391235393650	0.401271880115854	 		
LOC_Os09g30410.1	protein|expressed protein >LOC_Os09g30410.2 protein|expressed protein	 	1	52	---	 	 			
LOC_Os03g62370.1	protein|WD40-like Beta Propeller Repeat family protein, expressed	 	4	207	0.829	 	 	LOC_Os03g62370.1	0.0617669159612324	0.172427905805314	 		
LOC_Os03g60460.1	protein|aminopeptidase, putative, expressed	 	5	152	0.916	 	 	LOC_Os03g60460.1	-0.420134286325381	0.357165344415061	 		
LOC_Os04g35900.1	protein|translocon Tic40, putative, expressed	 	35	906	1.613	*	+	LOC_Os04g35900.1	-0.650941023565686	0.501101876337993	 		
LOC_Os03g40920.1	protein|expressed protein	 	5	101	1.062	 	 	LOC_Os03g40920.1	-0.249171752452048	0.164116609998741	 		
LOC_Os08g13690.1	protein|60S ribosomal protein L7, putative, expressed	 	6	168	1.191	 	 	LOC_Os08g13690.1	-0.0825367909110236	0.199376652814507	 		
LOC_Os12g41210.1	protein|tesmin/TSO1-like CXC domain containing protein, expressed	 	1	81	---	 	 	LOC_Os12g41210.1	-0.972519263577893	0.564381060319859	 		
LOC_Os03g16050.1	protein|fructose-1,6-bisphosphatase, putative, expressed	 	47	1290	0.954	 	 	LOC_Os03g16050.1	-0.474418502993654	0.422963102883768	 		
LOC_Os01g07780.1	protein|embryo-specific 3, putative, expressed	 	4	132	0.547	*	-	LOC_Os01g07780.1	0.64982794057438	0.391732779246946	 		
LOC_Os06g19660.1	protein|WD domain, G-beta repeat domain containing protein, expressed	  LOC_Os06g19660.2	1	92	---	 	 			
LOC_Os01g54920.1	protein|heat- and acid-stable phosphoprotein, putative, expressed	  LOC_Os01g54920.2	1	79	---	 	 			
LOC_Os04g18010.2	protein|cleavage and polyadenylation specificity factor subunit 1, putative, expressed	 	1	29	---	 	 			
LOC_Os01g07960.2	protein|acyl-protein thioesterase, putative, expressed >LOC_Os01g07960.3 protein|acyl-protein thioesterase, putative, expressed >LOC_Os01g07960.1 protein|acyl-protein thioesterase, putative, expressed	 	2	48	1.448	 	 	LOC_Os01g07960.2	1.72102405029718	0.331444402468203	 		
LOC_Os07g07550.1	protein|galactose-1-phosphate uridyl transferase, putative, expressed	 	2	153	1.110	 	 	LOC_Os07g07550.1	-0.896288650477892	0.427118750787055	 		
LOC_Os01g72430.1	protein|NADPH quinone oxidoreductase, putative, expressed	 	1	64	---	 	 	LOC_Os01g72430.1	-0.224728770091405	0.246127691726483	 		
LOC_Os04g34600.1	protein|abscisic stress-ripening, putative, expressed	 	3	152	---	 	 	LOC_Os04g34600.1	2.29451592599175	0.77773580153633	 		
LOC_Os09g21210.1	protein|beta-glucan-binding protein 4, putative, expressed	 	5	162	1.143	 	 	LOC_Os09g21210.1	-0.919784154066265	0.504438987533056	 		
LOC_Os01g23740.1	protein|OsPDIL2-2  protein disulfide isomerase PDIL2-2, expressed	  LOC_Os01g23740.2	3	104	0.885	 	 	LOC_Os01g23740.1	-0.622028174831775	0.487910842463166	 		
LOC_Os01g57854.1	protein|pectinesterase, putative, expressed	 	1	73	---	 	 	LOC_Os01g57854.1	-7.18982455888002	0.550277043193552	-		
LOC_Os09g27420.1	protein|formate--tetrahydrofolate ligase, putative, expressed	 	30	1018	0.928	 	 			
LOC_Os02g52140.1	protein|RNA recognition motif containing protein, putative, expressed	 	2	60	1.435	 	 			
LOC_Os07g23354.1	protein|transposon protein, putative, CACTA, En/Spm sub-class, expressed	 	2	32	---	 	 			
LOC_Os03g29180.1	protein|ubiquinone biosynthesis protein COQ9, mitochondrial precursor, putative, expressed	 	2	124	0.952	 	 	LOC_Os03g29180.1	0.05007980908556	0.157473869789699	 		
LOC_Os04g32590.1	protein|transcription factor, putative, expressed	 	1	65	---	 	 			
LOC_Os02g04090.1	protein|retrotransposon protein, putative, unclassified, expressed	 	1	19	---	 	 			
LOC_Os12g38750.1	protein|nucleotide pyrophosphatase/phosphodiesterase, putative, expressed >LOC_Os12g38750.2 protein|nucleotide pyrophosphatase/phosphodiesterase, putative, expressed	 	2	49	0.981	 	 			
LOC_Os12g16220.2	protein|nmrA-like family domain containing protein, expressed	 	4	138	0.720	*	 			
LOC_Os02g12800.1	protein|elongation factor 1-gamma, putative, expressed >LOC_Os02g12800.2 protein|elongation factor 1-gamma, putative, expressed	 	2	233	---	 	 			
LOC_Os07g10490.1	protein|zeta-carotene desaturase, chloroplast/chromoplast precursor, putative, expressed	 	6	103	1.030	 	 	LOC_Os07g10490.1	-0.967571711214757	0.609369097091046	 		
LOC_Os06g11140.1	protein|pyridine nucleotide-disulphide oxidoreductase domain containing protein, expressed	 	2	42	---	 	 	LOC_Os06g11140.1	-0.116677391627392	0.191285732275532	 		
LOC_Os01g08270.1	protein|aminotransferase, classes I and II, domain containing protein, expressed	 	3	86	1.280	*	 			
LOC_Os11g36740.1	protein|DUF593 domain containing protein, expressed	 	1	29	---	 	 	LOC_Os11g36740.1	0.198259898161735	0.194811736557109	 		
LOC_Os01g64770.1	protein|polypyrimidine tract-binding protein, putative, expressed	  LOC_Os01g64770.2	2	44	---	 	 			
LOC_Os11g19810.1	protein|PWWP domain containing protein, expressed	  LOC_Os11g19810.2	11	245	1.019	 	 			
LOC_Os07g08430.1	protein|indole-3-glycerol phosphate lyase, chloroplast precursor, putative, expressed	 	1	54	---	 	 	LOC_Os07g08430.1	0.0233758234529157	0.149257020526382	 		
LOC_Os02g50350.1	protein|dihydroorotate dihydrogenase protein, putative, expressed	  LOC_Os02g50350.2	3	67	0.833	 	 			
LOC_Os02g10590.1	protein|peptidyl-prolyl cis-trans isomerase, FKBP-type, putative, expressed	  LOC_Os02g10590.2	1	43	---	 	 	LOC_Os02g10590.1	-0.149265530876219	0.164116609998741	 		
LOC_Os10g31000.1	protein|ubiquitin-conjugating enzyme, putative, expressed	  LOC_Os10g31000.2	4	107	1.107	 	 	LOC_Os10g31000.1	-0.142511644467752	0.160999874071276	 		
LOC_Os05g33510.1	protein|peptide methionine sulfoxide reductase msrB, putative, expressed	 	8	235	8.612	*	+	LOC_Os05g33510.1	13.1586096882145	0.99033497040675	+		
LOC_Os03g11720.1	protein|glycosyl hydrolase, family 31, putative, expressed	 	2	49	0.804	 	 	LOC_Os03g11720.1	-0.255402763400070	0.282174789069387	 		
LOC_Os06g21580.1	protein|expressed protein	 	2	97	1.290	 	 	LOC_Os06g21580.1	-0.191840576210343	0.228088401964488	 		
LOC_Os11g34850.1	protein|maf, putative, expressed	 	1	23	---	 	 	LOC_Os11g34850.1	0.499232626695272	0.369097091046468	 		
LOC_Os05g05060.1	protein|expressed protein	 	1	75	---	 	 			
LOC_Os01g14670.1	protein|Cupin domain containing protein, expressed	 	11	340	0.935	 	 	LOC_Os01g14670.1	-0.238966645871964	0.179983629265836	 		
LOC_Os06g12530.1	protein|CS domain containing protein, putative, expressed	 	2	83	---	 	 	LOC_Os06g12530.1	-0.733369343760068	0.384208537967510	 		
LOC_Os02g42330.1	protein|nitrilase, putative, expressed	 	2	124	1.122	*	 			
LOC_Os02g43720.1	protein|enoyl-CoA hydratase/isomerase family protein, putative, expressed	 	2	45	1.250	*	 			
LOC_Os06g43650.2	protein|secreted salivary protein, putative, expressed	 	1	24	---	 	 			
LOC_Os05g46200.1	protein|beta-galactosidase 8 precursor, putative, expressed	  LOC_Os05g46200.2 LOC_Os05g46200.3	1	34	---	 	 			
LOC_Os02g37590.1	protein|glycerophosphoryl diester phosphodiesterase family protein, putative, expressed	 	12	288	0.600	 	 	LOC_Os02g37590.1	-0.49532528823648	0.247953658229442	 		
LOC_Os07g42234.1	protein|retrotransposon protein, putative, unclassified, expressed	 	1	16	---	 	 			
LOC_Os03g29770.1	protein|EF hand family protein, expressed	  LOC_Os11g30180.1	3	122	1.843	*	+	LOC_Os03g29770.1	-0.702419073087163	0.46105654199723	 		
LOC_Os04g42920.1	protein|dehydrogenase, putative, expressed	 	2	50	0.924	 	 	LOC_Os04g42920.1	-0.205459104765031	0.266024430172522	 		
LOC_Os02g57600.1	protein|expressed protein	  LOC_Os02g57600.2	1	44	---	 	 			
LOC_Os02g07410.1	protein|glycine cleavage system H protein, putative, expressed	 	3	140	1.441	*	 			
LOC_Os02g05030.1	protein|sucrose-phosphatase, putative, expressed	 	3	173	1.184	 	 	LOC_Os02g05030.1	0.323305292155946	0.332483314444025	 		
LOC_Os02g14160.1	protein|peroxidase precursor, putative, expressed	 	12	316	0.729	*	 	LOC_Os02g14160.1	0.0406419844973461	0.140788313814381	 		
LOC_Os02g42290.3	protein|OsClp3 - Putative Clp protease homologue, expressed >LOC_Os02g42290.1 protein|OsClp3 - Putative Clp protease homologue, expressed	 	10	221	1.250	*	 	LOC_Os02g42290.3	-1.11997478247659	0.376526885782647	-		
LOC_Os01g12830.1	protein|erythronate-4-phosphate dehydrogenase domain containing protein, expressed	 	6	59	---	 	 	LOC_Os01g12830.1	-6.17990909001493	0.387325273894975	-		
LOC_Os08g42710.1	protein|NB-ARC domain containing protein, expressed	 	1	25	---	 	 			
LOC_Os02g53960.1	protein|CXE carboxylesterase, putative, expressed	 	1	16	---	 	 			
LOC_Os10g30580.1	protein|cell division control protein 48 homolog E, putative, expressed	 	2	241	1.083	 	 	LOC_Os10g30580.1	-3.45727994778225	0.513915124039793	-		
LOC_Os11g03890.1	protein|RNA recognition motif containing protein, putative, expressed	  LOC_Os12g03710.1	1	53	---	 	 	LOC_Os11g03890.1	-0.526989860890943	0.433541115728498	 		
LOC_Os03g02610.1	protein|glycosyl hydrolases family 16 protein, protein, expressed	 	1	49	---	 	 	LOC_Os03g02610.1	-0.569855608330948	0.296341770557864	 		
LOC_Os09g32810.2	protein|ribulose-phosphate 3-epimerase, putative, expressed	 	1	37	---	 	 	LOC_Os09g32810.2	-0.109847180847070	0.176048356630147	 		
LOC_Os01g73680.1	protein|aspartyl aminopeptidase, putative, expressed	 	1	65	---	 	 	LOC_Os01g73680.1	-1.24609352331443	0.653066364437728	-
[truncated: 60,027 more chars]
